# Supplementary material for: Transcriptomic and Metabolomic Insights into the Enhanced Quality of Anoectochilus roxburghii Seedlings in Sugar-Free Versus Conventional Tissue Culture Systems
Source: Metabolites. 2026 May 29;16(6):374. doi: 10.3390/metabo16060374 (PMC13304064; doi:10.3390/metabo16060374)
Supplement: Supplementary file 1 [file metabolites-16-00374-s001.zip › Supplementary Table S1.xlsx]

## Sheet: Sheet1
Supplementary Table S1. RT-qPCR primers for 6 key candidate genes.
Transcript_ID	Gene Name	Primer Sequences (5'-3')
JXL20A1288	AR-PEL8	F:GCCAGACGGAGTTTACTAGAG
		R:GCTACCATCTCAGGATCGTC
JXL20A0419	AR-HSP70-17	F:ATGCGGTAATCTCTGTTCCA
		R:GTCCTTGTCAATGCCATACTG
JXL14A1865	AR-PSBP	F:GCCTCATAACGAGCATAAGG
		R:AAGTCTGTGTTTGTCTTCGG
JXL15A1736	AR-CRD1	F:CCAACTTCACCTCCAAATTCAG
		R:CGACTCATTTATTTCCTTCTTCCC
JXL5A0019	AR-HO1	F:AAGGGATCAGGTTAAGGAAGG
		R:GAATGCTGGGAATAAGTCGG
JXL9A0582	AR-DXS	F:GATACCATCAACTATCCCATCCA
		R:GACAAAGTGAAGAGCGACAG
Internal reference gene	β-actin	F:CGTGCTTTCCTTGTTTGC
		R:GTTGCTACTTTCTGCCAGTG
