# Supplementary material for: Transcriptomic and Metabolomic Insights into the Enhanced Quality of Anoectochilus roxburghii Seedlings in Sugar-Free Versus Conventional Tissue Culture Systems
Source: Metabolites. 2026 May 29;16(6):374. doi: 10.3390/metabo16060374 (PMC13304064; doi:10.3390/metabo16060374)
Supplement: Supplementary file 1 [file metabolites-16-00374-s001.zip › Supplementary Table S2.xlsx]

## Sheet: Sheet1
Supplemental Table S2. Identification and functional annotation of differentially expressed genes of Anoectochilus roxburghii plantlets under different cultivation regimes.
transcript_ID	Gene Name	TD1	TD2	TD3	CK1	CK2	CK3	GeneName	Biotype	Position	NR:Seq-id	NR:Score	NR:Evalue	NR:Description	NT:Seq-id	NT:Score	NT:Evalue	NT:Description	Uniprot:UniProtKB-AC	Uniprot:Score	Uniprot:Evalue	Uniprot:Description	COG:gene	COG:Score	COG:Eval	COG:num	Pfam:pfam_ID	Pfam:pfam_Name	Pfam:pfam_Description	GO:biological_process	GO:cellular_component	GO:molecular_function	KEGG:KO	KEGG:Description
JXL8A0616	AR-DUF642	0.574651	1.20408	0.730751	137.896	10.8092	108.359	JXL8A0616	protein_coding	chrChr8A:81062794-81071914:+	gb|KAG0459769.1|	1478	0	hypothetical protein HPP92_022897 [Vanilla planifolia]	ref|XM_044576424.1|	279	3.38e-142	PREDICTED: Triticum aestivum uncharacterized LOC123158430 (LOC123158430), mRNA	Q94F20	468	2e-161	Protein DUF642 L-GALACTONO-1,4-LACTONE-RESPONSIVE GENE 2	.	.	.	.	pfam04862	DUF642	Protein of unknown function (DUF642). This family represents a duplicated conserved region found in a number of uncharacterized plant proteins, potentially in the stem. There is a conserved CGP sequence motif.	GO:0010015|root morphogenesis;	GO:0009505|plant-type cell wall;GO:0009506|plasmodesma;GO:0009536|plastid;	.	.	.
JXL20A1288	AR-PEL8	0.335955	0.50281	0.798094	132.018	8.71932	92.5506	JXL20A1288	protein_coding	chrChr20A:108233903-108237001:-	ref|XP_020679064.1|	1839	0	probable pectate lyase 8 [Dendrobium catenatum] >PKU72050.1 putative pectate lyase 15 [Dendrobium catenatum]	ref|XM_020823405.2|	590	0	PREDICTED: Dendrobium catenatum probable pectate lyase 8 (LOC110097156), mRNA	Q944R1	632	0	Probable pectate lyase 15	TM0433	85.9	2e-17	COG3866	pfam00544	Pec_lyase_C	Pectate lyase. This enzyme forms a right handed beta helix structure. Pectate lyase is an enzyme involved in the maceration and soft rotting of plant tissue.	GO:0045490|pectin catabolic process;	.	GO:0046872|metal ion binding;GO:0030570|pectate lyase activity;	K01728	pel; pectate lyase [EC:4.2.2.2]
JXL4A0294	AR-EXPA2	0	0.127705	0.262321	118.185	12.5492	87.0749	JXL4A0294	protein_coding	chrChr4A:5505861-5507200:-	gb|RWR80471.1|	993	9.69e-133	alpha-expansin 2 [Cinnamomum micranthum f. kanehirae]	ref|XM_020736385.1|	439	0	PREDICTED: Phalaenopsis equestris expansin-A8-like (LOC110032682), mRNA	O22874	357	1e-120	Expansin-A8	.	.	.	.	pfam01357	Pollen_allerg_1	Pollen allergen. This family contains allergens lol PI, PII and PIII from Lolium perenne.	GO:0009664|plant-type cell wall organization;GO:0009635|response to herbicide;GO:0006949|syncytium formation;	GO:0005576|extracellular region;GO:0016020|membrane;	.	.	.
JXL6A0164	AR-E2FA	4.53407	4.31833	3.67794	12.8254	13.7661	13.2564	JXL6A0164	protein_coding	chrChr6A:6129426-6147934:+	gb|KAI0515548.1|	1991	0	hypothetical protein KFK09_008213 [Dendrobium nobile]	ref|XM_020827499.2|	890	0	PREDICTED: Dendrobium catenatum transcription factor E2FA (LOC110100101), mRNA	Q9FNY0	380	5e-122	Transcription factor E2FA	.	.	.	.	pfam16421	E2F_CC-MB	E2F transcription factor CC-MB domain. This is the coiled coil (CC) - marked box (MB) domain of E2F transcription factors. This domain forms a heterodimer with the corresponding domain of the DP transcription factor, the heterodimer binds the C-terminus of retinoblastoma protein.	GO:0007049|cell cycle;GO:0045893|positive regulation of DNA-templated transcription;GO:0051446|positive regulation of meiotic cell cycle;GO:0006357|regulation of transcription by RNA polymerase II;	GO:0005737|cytoplasm;GO:0090575|RNA polymerase II transcription regulator complex;	GO:0003677|DNA binding;GO:0000981|DNA-binding transcription factor activity, RNA polymerase II-specific;GO:0046983|protein dimerization activity;GO:0000978|RNA polymerase II cis-regulatory region sequence-specific DNA binding;	K06620	E2F3; transcription factor E2F3
JXL5A0934	AR-UBX4	29.4626	21.3956	22.6648	67.7064	88.3855	86.4936	JXL5A0934	protein_coding	chrChr5A:98455698-98460828:+	gb|KAH0435256.1|	1239	2.53e-167	hypothetical protein IEQ34_026666 [Dendrobium chrysotoxum] >KAH0449600.1 hypothetical protein IEQ34_020292 [Dendrobium chrysotoxum]	ref|XM_020829195.2|	465	0	PREDICTED: Dendrobium catenatum U-box domain-containing protein 4-like (LOC110101336), mRNA	O22193	105	6e-23	U-box domain-containing protein 4	.	.	.	.	pfam00514	Arm	Armadillo/beta-catenin-like repeat. Approx. 40 amino acid repeat. Tandem repeats form super-helix of helices that is proposed to mediate interaction of beta-catenin with its ligands. CAUTION: This family does not contain all known armadillo repeats.	.	GO:0005737|cytoplasm;GO:0005634|nucleus;	GO:0004842|ubiquitin-protein transferase activity;	.	.
JXL20A0419	AR-HSP70-17	57.0754	69.0156	51.712	23.3827	25.8994	26.301	JXL20A0419	protein_coding	chrChr20A:11218320-11266074:-	gb|KAI0488555.1|	3484	0	hypothetical protein KFK09_028391 [Dendrobium nobile]	ref|XM_020835857.2|	1286	0	PREDICTED: Dendrobium catenatum heat shock 70 kDa protein 17 (LOC110106101), mRNA	F4JMJ1	1055	0	Heat shock 70 kDa protein 17	SPAC1F5.06	234	4e-64	COG0443	pfam00012	HSP70	Hsp70 protein. Hsp70 chaperones help to fold many proteins. Hsp70 assisted folding involves repeated cycles of substrate binding and release. Hsp70 activity is ATP dependent. Hsp70 proteins are made up of two regions: the amino terminus is the ATPase domain and the carboxyl terminus is the substrate binding region.	GO:0071456|cellular response to hypoxia;GO:1903298|negative regulation of hypoxia-induced intrinsic apoptotic signaling pathway;	GO:0005829|cytosol;GO:0005783|endoplasmic reticulum;GO:0034663|endoplasmic reticulum chaperone complex;GO:0005788|endoplasmic reticulum lumen;GO:0005794|Golgi apparatus;GO:0000325|plant-type vacuole;GO:0099503|secretory vesicle;	GO:0005524|ATP binding;GO:0140662|ATP-dependent protein folding chaperone;	K09486	HYOU1; hypoxia up-regulated 1
JXL11A0541	AR-CHLD	27.7431	46.9743	15.2882	134.905	95.6211	55.4698	JXL11A0541	protein_coding	chrChr11A:18597530-18646147:-	gb|KAI0531307.1|	1624	0	hypothetical protein KFK09_000860 [Dendrobium nobile]	gb|KY576021.1|	833	0	Cymbidium sinense magnesium-chelatase subunit ChlD mRNA, complete cds	O22437	589	0	Magnesium-chelatase subunit ChlD, chloroplastic	all0278_2	391	7e-132	COG1240	pfam13519	VWA_2	von Willebrand factor type A domain.	GO:0015995|chlorophyll biosynthetic process;GO:0015979|photosynthesis;	GO:0009507|chloroplast;	GO:0005524|ATP binding;GO:0016851|magnesium chelatase activity;	.	.
JXL11A0543	AR-CHLD-H	6.20754	12.6245	7.03089	60.7235	35.331	18.6333	JXL11A0543	protein_coding	chrChr11A:18673580-18696942:-	gb|KAH0470656.1|	1461	0	hypothetical protein IEQ34_000379 [Dendrobium chrysotoxum]	gb|KY576021.1|	567	0	Cymbidium sinense magnesium-chelatase subunit ChlD mRNA, complete cds	O24133	519	2e-174	Magnesium-chelatase subunit ChlD, chloroplastic	all0278_1	343	2e-112	COG1239	pfam01078	Mg_chelatase	Magnesium chelatase, subunit ChlI. Magnesium-chelatase is a three-component enzyme that catalyzes the insertion of Mg2+ into protoporphyrin IX. This is the first unique step in the synthesis of (bacterio)chlorophyll. Due to this, it is thought that Mg-chelatase has an important role in channelling inter- mediates into the (bacterio)chlorophyll branch in response to conditions suitable for photosy…	GO:0015995|chlorophyll biosynthetic process;GO:0015979|photosynthesis;	GO:0009507|chloroplast;	GO:0005524|ATP binding;GO:0016851|magnesium chelatase activity;	.	.
JXL14A1865	AR-PSBP	250.425	509.841	97.91	2881.15	1775.42	489.025	JXL14A1865	protein_coding	chrChr14A:132740485-132744168:+	gb|ASU50673.1|	1020	1.59e-137	oxygen-evolving enhancer protein 2, partial [Phalaenopsis aphrodite subsp. formosana]	ref|XM_020826972.2|	327	5.22e-169	PREDICTED: Dendrobium catenatum oxygen-evolving enhancer protein 2, chloroplastic (LOC110099725), mRNA	O49080	371	6e-127	Oxygen-evolving enhancer protein 2, chloroplastic	.	.	.	.	pfam01789	PsbP	PsbP. This family consists of the 23 kDa subunit of oxygen evolving system of photosystem II or PsbP from various plants (where it is encoded by the nuclear genome) and Cyanobacteria. The 23 KDa PsbP protein is required for PSII to be fully operational in vivo, it increases the affinity of the water oxidation site for Cl- and provides the conditions required for high affinity binding of Ca2+.	GO:0015979|photosynthesis;	GO:0009535|chloroplast thylakoid membrane;GO:0019898|extrinsic component of membrane;GO:0009654|photosystem II oxygen evolving complex;	GO:0005509|calcium ion binding;	.	.
JXL15A1736	AR-CRD1	131.575	191.429	70.1775	1458.68	1031.34	263.956	JXL15A1736	protein_coding	chrChr15A:121252879-121257546:+	ref|XP_020701805.1|	1877	0	magnesium-protoporphyrin IX monomethyl ester [oxidative] cyclase, chloroplastic [Dendrobium catenatum] >PKU63012.1 Magnesium-protoporphyrin IX monomethyl ester [oxidative] cyclase, chloroplastic [Dendrobium catenatum]	ref|XM_020846146.2|	687	0	PREDICTED: Dendrobium catenatum magnesium-protoporphyrin IX monomethyl ester [oxidative] cyclase, chloroplastic (LOC110113521), mRNA	Q5EFU4	684	0	Magnesium-protoporphyrin IX monomethyl ester [oxidative] cyclase, chloroplastic	.	.	.	.	pfam02915	Rubrerythrin	Rubrerythrin. This domain has a ferritin-like fold.	GO:0015995|chlorophyll biosynthetic process;GO:0009658|chloroplast organization;GO:0015979|photosynthesis;GO:1901401|regulation of tetrapyrrole metabolic process;	GO:0009706|chloroplast inner membrane;GO:0009535|chloroplast thylakoid membrane;	GO:0048529|magnesium-protoporphyrin IX monomethyl ester (oxidative) cyclase activity;GO:0046872|metal ion binding;GO:0003729|mRNA binding;	.	.
JXL19A1230	AR-PSAE	219.788	592.967	62.2186	2275.46	1693.68	814.002	JXL19A1230	protein_coding	chrChr19A:108336594-108339582:+	gb|KAH0456674.1|	320	1.43e-34	hypothetical protein IEQ34_014581 [Dendrobium chrysotoxum]	ref|XM_038842754.1|	51	9.88e-16	PREDICTED: Tripterygium wilfordii photosystem I reaction center subunit IV A, chloroplastic-like (LOC119996205), mRNA	P13194	115	3e-30	Photosystem I reaction center subunit IV, chloroplastic	.	.	.	.	pfam02427	PSI_PsaE	Photosystem I reaction centre subunit IV / PsaE. PsaE is a 69 amino acid polypeptide from photosystem I present on the stromal side of the thylakoid membrane. The structure is comprised of a well-defined five-stranded beta-sheet similar to SH3 domains.	GO:0015979|photosynthesis;	GO:0009535|chloroplast thylakoid membrane;GO:0009538|photosystem I reaction center;	.	.	.
JXL4A0109	AR-PPL1	8.36347	13.9703	10.3207	28.624	22.7858	21.1241	JXL4A0109	protein_coding	chrChr4A:2594803-2604888:+	gb|KAH0460892.1|	829	1.59e-108	hypothetical protein IEQ34_008467 [Dendrobium chrysotoxum]	ref|XM_028693737.1|	279	2.81e-142	PREDICTED: Dendrobium catenatum photosynthetic NDH subunit of lumenal location 1, chloroplastic (LOC110107265), mRNA	O80634	221	3e-68	Photosynthetic NDH subunit of lumenal location 1, chloroplastic	.	.	.	.	pfam01789	PsbP	PsbP. This family consists of the 23 kDa subunit of oxygen evolving system of photosystem II or PsbP from various plants (where it is encoded by the nuclear genome) and Cyanobacteria. The 23 KDa PsbP protein is required for PSII to be fully operational in vivo, it increases the affinity of the water oxidation site for Cl- and provides the conditions required for high affinity binding of Ca2+.	GO:0015979|photosynthesis;	GO:0009507|chloroplast;GO:0009535|chloroplast thylakoid membrane;GO:0019898|extrinsic component of membrane;GO:0009654|photosystem II oxygen evolving complex;GO:0009579|thylakoid;	GO:0005509|calcium ion binding;	.	.
JXL5A0019	AR-HO1	0.247738	1.65166	0	15.6718	19.5491	3.87355	JXL5A0019	protein_coding	chrChr5A:1149823-1151630:+	gb|KAH0450775.1|	1068	8.41e-145	hypothetical protein IEQ34_021467 [Dendrobium chrysotoxum]	.	.	.	.	O48782	328	3e-110	Heme oxygenase 1, chloroplastic	.	.	.	.	pfam01126	Heme_oxygenase	Heme oxygenase.	GO:0016117|carotenoid biosynthetic process;GO:0071494|cellular response to UV-C;GO:0010019|chloroplast-nucleus signaling pathway;GO:0009813|flavonoid biosynthetic process;GO:0006788|heme oxidation;GO:0015979|photosynthesis;GO:0010024|phytochromobilin biosynthetic process;GO:0010075|regulation of meristem growth;GO:0010119|regulation of stomatal movement;	GO:0009507|chloroplast;	GO:0020037|heme binding;GO:0004392|heme oxygenase (decyclizing) activity;GO:0046872|metal ion binding;	K21480	HO, pbsA1, hmuO; heme oxygenase (biliverdin-producing, ferredoxin) [EC:1.14.15.20]
JXL7A0206	AR-PSAL	82.016	245.902	20.4559	1922.59	1208.28	211.921	JXL7A0206	protein_coding	chrChr7A:5869305-5870965:+	gb|KAH0467212.1|	803	1.65e-106	hypothetical protein IEQ34_004450 [Dendrobium chrysotoxum]	.	.	.	.	P23993	268	9e-89	Photosystem I reaction center subunit XI, chloroplastic	.	.	.	.	pfam02605	PsaL	Photosystem I reaction centre subunit XI. This family consists of the photosystem I reaction centre subunit XI, PsaL, from plants and bacteria. PsaL is one of the smaller subunits in photosystem I with only two transmembrane alpha helices and interacts closely with PsaI.	GO:0015979|photosynthesis;	GO:0009535|chloroplast thylakoid membrane;GO:0009538|photosystem I reaction center;	.	.	.
JXL18A0093	AR-GUN4	5.66642	8.99468	13.0305	244.63	53.9996	6.83915	JXL18A0093	protein_coding	chrChr18A:2035319-2036103:+	gb|KAG0486879.1|	636	6.34e-81	hypothetical protein HPP92_008974 [Vanilla planifolia]	OX335786.1	132	1e-60	Scutellaria galericulata genome assembly, chromosome: 3	Q9LX31	204	7e-63	Tetrapyrrole-binding protein, chloroplastic	.	.	.	.	pfam05419	GUN4	GUN4-like. In Arabidopsis, GUN4 is required for the functioning of the plastid mediated repression of nuclear transcription that is involved in controlling the levels of magnesium- protoporphyrin IX. GUN4 binds the product and substrate of Mg-chelatase, an enzyme that produces Mg-Proto, and activates Mg-chelatase. GUN4 is thought to participates in plastid-to-nucleus signaling by regulating magne…	GO:0015995|chlorophyll biosynthetic process;GO:0010019|chloroplast-nucleus signaling pathway;GO:0043085|positive regulation of catalytic activity;	GO:0009507|chloroplast;GO:0031969|chloroplast membrane;	GO:0019899|enzyme binding;GO:0046906|tetrapyrrole binding;	.	.
JXL9A0582	AR-DXS	46.248	44.7163	26.975	232.26	175.686	44.7811	JXL9A0582	protein_coding	chrChr9A:14154028-14161696:-	ref|XP_020688536.1|	3330	0	probable 1-deoxy-D-xylulose-5-phosphate synthase, chloroplastic [Dendrobium catenatum] >PKU85825.1 1-deoxy-D-xylulose-5-phosphate synthase 1, chloroplastic [Dendrobium catenatum]	ref|XM_020832877.2|	1078	0	PREDICTED: Dendrobium catenatum probable 1-deoxy-D-xylulose-5-phosphate synthase, chloroplastic (LOC110103969), mRNA	O22567	1199	0	1-deoxy-D-xylulose-5-phosphate synthase 1, chloroplastic	mlr7474	741	0	COG1154	pfam13292	DXP_synthase_N	1-deoxy-D-xylulose-5-phosphate synthase. This family contains 1-deoxyxylulose-5-phosphate synthase (DXP synthase), an enzyme which catalyzes the thiamine pyrophosphoate-dependent acyloin condensation reaction between carbon atoms 2 and 3 of pyruvate and glyceraldehyde 3-phosphate, to yield 1-deoxy-D- xylulose-5-phosphate, a precursor in the biosynthetic pathway to isoprenoids, thiamine (vitamin B…	GO:0052865|1-deoxy-D-xylulose 5-phosphate biosynthetic process;GO:0015995|chlorophyll biosynthetic process;GO:0016114|terpenoid biosynthetic process;GO:0009228|thiamine biosynthetic process;	GO:0009507|chloroplast;GO:0009570|chloroplast stroma;	GO:0008661|1-deoxy-D-xylulose-5-phosphate synthase activity;GO:0046872|metal ion binding;GO:0016744|transketolase or transaldolase activity;	K01662	dxs; 1-deoxy-D-xylulose-5-phosphate synthase [EC:2.2.1.7]
