# Supplementary material for: Transcriptomic and Metabolomic Insights into the Enhanced Quality of Anoectochilus roxburghii Seedlings in Sugar-Free Versus Conventional Tissue Culture Systems
Source: Metabolites. 2026 May 29;16(6):374. doi: 10.3390/metabo16060374 (PMC13304064; doi:10.3390/metabo16060374)
Supplement: Supplementary file 1 [file metabolites-16-00374-s001.zip › Supplementary Table S3.xlsx]

## Sheet: Sheet1
Supplementary Table S3. Widely Untargeted Metabolomics-Based Metabolite Profiling of Anoectochilus roxburghii Plantlets Under Different Cultivation Regimes.
Index	Mode	Compounds	Class I	Class II	Formula	Q1 (Da)	Molecular weight (Da)	RT (min)	Adduct	Mass error	Level	score	LC mode	CAS	PubChem CID	HMDB	Metlin	cpd_ID	TD-1	TD-2	TD-3	CK-1	CK-2	CK-3	QC01	QC02	QC03	kegg_map
ME0011680	T3_positive	cis-4-Decen-1-ol	Alcohol and amines	Alcohols	C10H20O	225.148	156.151	3.146	[M+Na+HCOOH]+	5.225	2	0.7205	rp	57074-37-0	5362798	HMDB0032206	-	-	93236.6	120760	119330	85870.9	109828	114616	109108	111991	107667	-
ME0164606	T3_positive	Glc4Me(a1-4)Glc(a)-O-Me	Alcohol and amines	Alcohols	C14H26O11	393.132	370.147	3.0596	[M+Na]+	3.7795	3	0.6639	rp	9005-82-7	53477771	HMDB0003403	6917	C00718	9546.83	3804.3	5617.27	2152.01	16856.8	7699.58	9241.81	9157.18	9004.3	ko00500,ko01100,ko01110
ME0014638	T3_positive	5,6-Epoxy-5,6-dihydro-10'-apo-b,y-carotene-3,10'-diol	Alcohol and amines	Alcohols	C27H38O3	449.252	410.282	3.2185	[M+K]+	11.9546	3	0.525	rp	68378-37-0	131752517	HMDB0039021	-	-	273.33	346.74	598.38	387.19	384.6	1208.34	671.4	710.95	654.71	-
ME0010824	T3_positive	(12S,15S)-15-O-Demethyl-10,29-dideoxy-11,12-dihydro-striatin C	Alcohol and amines	Alcohols	C25H38O6	457.266	434.267	2.9919	[M+Na]+	7.27865	3	0.8475	rp	-	85200143	HMDB0033030	-	-	165.74	252.61	326.32	64.46	6908.93	1051.94	1611.19	1713.15	1566.37	-
ME0112030	T3_positive	2-[4-(3-Hydroxypropyl)-2-methoxyphenoxy]-1,3-propanediol 1-xyloside	Alcohol and amines	Alcohols	C18H28O9	406.205	388.173	2.9603	[M+NH4]+	0.83175	3	0.7296	rp	-	131753165	HMDB0041552	-	-	966.54	3332.49	3175.84	645.26	580.95	745.38	751.18	719.2	746.68	-
ME0110550	T3_positive	(R)-(-)-2-Phenylglycinol	Alcohol and amines	Alcohols	C8H11NO	138.091	137.084	1.1184	[M+H]+	1.9	2	0.788	rp	56613-80-0	2724025	-	45040	-	3927.08	2624.4	3823.94	2059.57	339	1394.25	1875.66	1214.75	1637.62	-
ME0127814	T3_positive	Isovitexin 2''-O-arabinoside	Alcohol and amines	Alcohols	C26H28O14	582.181	564.148	2.4549	[M+NH4]+	0.166977	3	0.7458	rp	53382-71-1	44468060	-	-	-	4306.62	1278.67	3173.21	12228.9	7153.75	9010.86	4572.68	4426.62	4566.02	-
ME0140542	T3_positive	Geranyllinalool	Alcohol and amines	Alcohols	C20H34O	291.269	290.261	3.7761	[M+H]+	1.325	3	0.7321	rp	1113-21-9 | 68931-30-6	5365872	-	-	C20681	13291.7	14037.7	14410	12070	9041.6	12807.9	12106.8	12372	12571.6	ko00904,ko01110
ME0147478	T3_positive	Cicutoxin	Alcohol and amines	Alcohols	C17H22O2	241.155	258.162	1.5898	[M+H-H2O]+	10.45	3	0.7014	rp	505-75-9	25265910	-	-	C08402	42963.8	31950	88044.9	35864	86730.6	39789.8	47259.1	50629.9	50125.7	-
ME0160122	T3_positive	2-Phenylethyl beta-primeveroside	Alcohol and amines	Alcohols	C19H28O10	434.195	416.168	3.6366	[M+NH4]+	2.99711	3	0.6804	rp	129932-48-5	131129	-	-	-	1065.71	1733.31	4102.08	2326.92	1119.1	1297.24	1741.45	1875.48	1819.18	-
ME0112217	T3_positive	2-Methyl-4-thiophen-2-yl-but-3-yn-2-ol	Alcohol and amines	Alcohols	C9H10OS	184.08	166.045	0.5873	[M+NH4]+	3.08925	3	0.6784	rp	133844-84-5	4405507	-	-	-	35840.4	30365.3	20015.6	32951.4	28254.1	24334.5	31271.8	30881.9	31248.7	-
ME0164528	T3_positive	Rhodimenabiose	Alcohol and amines	Alcohols	C10H18O9	300.129	282.095	1.3722	[M+NH4]+	0.20575	3	0.9949	rp	-	52940183	-	-	-	201848	233712	185101	174110	171572	178352	169115	167490	168167	-
ME0164850	T3_positive	Neoagarobiose	Alcohol and amines	Alcohols	C12H20O10	363.067	324.106	0.9631	[M+K]+	1.6175	3	0.9612	rp	-	54758702	-	-	-	48372.3	26891.8	40037.7	42760.2	35838.7	25331.3	36833.6	36580.9	36043.3	-
ME0162146	T3_positive	beta-D-apiofuranosyl-(1->6)-D-glucose	Alcohol and amines	Alcohols	C11H20O10	335.094	312.106	1.2353	[M+Na]+	0.8825	3	0.7284	rp	-	25200845	-	-	-	75.86	107.69	140.42	242.25	2976.45	357.87	331.52	349.76	327.94	-
ME0116356	T3_positive	1-(3,4,5-Trimethoxyphenyl)-1,2,3,4-tetrahydroisoquinoline-6,7-diol	Alcohol and amines	Alcohols	C18H21NO5	332.144	331.142	0.9055	[M+H]+	2.56775	3	0.6898	rp	-	3701271	-	-	-	11766.9	24517.7	12969.3	17092.4	36429	16878.8	18283.3	18627.1	18731.8	-
ME0140165	T3_positive	(+/-)-Asarinol A	Alcohol and amines	Alcohols	C10H14O2	189.094	166.099	0.8797	[M+Na]+	9.0505	3	0.568	rp	-	46174001	-	-	C17824	51953.4	49592.2	57314.5	55127.7	42609.9	50010	47833.6	47111.8	47155.8	-
ME0149593	T3_negative	Simarubaceae	Alcohol and amines	Alcohols	C25H36O10	495.225	496.231	3.5343	[M-H]-	2.52411	2	0.7843	rp	1448-23-3	441794	HMDB0035626	-	C08760	33297.6	1602.38	11548.3	37016	52602	13439.5	23816.7	22883.6	24766.7	-
ME0007258	T3_negative	Glycerol	Alcohol and amines	Alcohols	C3H8O3	183.083	92.0473	2.9786	[2M-H]-	10.95	2	0.7437	rp	56-81-5	753	HMDB0000131	-	C00116	765051	745078	704234	709568	713948	742741	677649	678239	681153	ko00040,ko00052,ko00561,ko01100,ko02010
ME0015126	T3_negative	7,8-Dehydro-beta-micropteroxanthin	Alcohol and amines	Alcohols	C27H38O2	429.262	394.287	3.5731	[M+Cl]-	12.0485	3	0.7737	rp	148031-76-9	131752385	HMDB0038506	-	-	6754.74	4831.59	908.7	41587.9	85022	95154.1	56020.4	58663.1	57893.3	-
MEDP0135	T3_negative	Inositol	Alcohol and amines	Alcohols	C6H12O6	217.003	180.063	1.0753	[M+K-2H]-	21.725	3	0.51	rp	87-89-8 | 643-12-9 | 488-59-5 | 6917-35-7 | 488-58-4 | 551-72-4 | 41546-34-3 | 643-10-7 | 488-55-1 | 488-54-0 | 576-63-6 | 38876-99-2	892	HMDB0000211	144	C00137 | C06151 | C06152 | C06153 | C19891	695186	1.21429e+06	566097	291255	460171	670267	491000	465158	487488	-
ME0131322	T3_negative	CID 131835430	Alcohol and amines	Alcohols	C43H32O10	707.179	708.199	1.9402	[M-H]-	18.8775	3	0.8198	rp	-	131835430	HMDB0129147	-	-	48842.4	29891.2	40991.5	77187.3	57681.6	42432.6	62735.3	61817.3	62007.3	-
ME0129624	T3_negative	1-(Dimethylamino)-2-methyl-3,4-diphenylbutane-1,3-diol	Alcohol and amines	Alcohols	C19H25NO2	298.174	299.188	4.6334	[M-H]-	3.67725	3	0.666	rp	-	70634678	HMDB0144301	-	-	1118.98	1721.82	2443.17	1167.26	1795.15	1251.73	1944.65	2054.01	2024.29	-
ME0133287	T3_negative	4-(3-methylbut-2-en-1-yl)-8,17-dioxatetracyclo[8.7.0.0(2),.0(1)(1),(1)]heptadeca-1(10),2(7),3,5,11(16),12,14-heptaene-3,5,14-triol	Alcohol and amines	Alcohols	C20H18O5	397.134	338.115	4.731	[M+CH3COO]-	12.7	3	0.602	rp	-	131838589	HMDB0134903	-	-	45076.6	33543.3	22681.2	59493.4	49826.3	57022.2	47266.5	47519.3	46855	-
ME0015153	T3_negative	7-Acetyltaxol	Alcohol and amines	Alcohols	C49H53NO15	894.325	895.341	2.27	[M-H]-	10.6448	2	0.741	rp	92950-39-5	124950	-	73552	-	20721.1	8917.57	6042.91	23257.6	21826.5	17589.5	6660.51	7188.13	7609.73	-
ME0151829	T3_negative	Isohelenol	Alcohol and amines	Alcohols	C15H18O5	330.119	278.115	2.3095	[M+Cl+NH3]-	18.575	3	0.528	rp	71013-32-6	155585	-	-	C09485	31027	39781.2	33402.6	37505.2	38163.7	44921.1	40419.6	40680.5	40386.1	-
ZINC95910510	T3_negative	(2R,3R,4S,5S,6R)-2-[[(1R,2R,4aS,5S,8S,8aR)-5,8-dihydroxy-2-(2-hydroxypropan-2-yl)-4a,8-dimethyl-1,2,3,4,5,6,7,8a-octahydronaphthalen-1-yl]oxy]-6-(hydroxymethyl)oxane-3,4,5-triol	Alcohol and amines	Alcohols	C21H38O9	433.244	434.252	3.6186	[M-H]-	1.34254	3	0.9675	rp	-	20055914	-	-	-	508509	538363	393606	339686	395493	347523	404596	408209	408707	-
ME0128011	T3_negative	Dilobenol F	Alcohol and amines	Alcohols	C37H48O16	747.292	748.294	3.9453	[M-H]-	2.98787	3	0.9306	rp	-	71614465	-	-	-	15650.9	11032.1	9865.87	33228.7	45077.2	17182.1	18769.9	18831.7	16835.3	-
ME0149067	T3_negative	Eudesobovatol B	Alcohol and amines	Alcohols	C33H44O4	503.322	504.324	3.9354	[M-H]-	10.8083	3	0.7692	rp	-	10346031	-	-	C17677	84701.4	121994	176347	82734.4	76598.6	102209	116586	123458	115537	-
ME0165218	T3_negative	Cyanidin 3-sambubioside	Alcohol and amines	Alcohols	C26H29O15+	616.106	581.151	0.9688	[M+Cl]-	16.5975	3	0.7181	rp	-	74976920	-	-	-	10950.4	16805.4	7852.29	11617	21090.4	11587.9	15128.3	15153.9	14819.1	-
ME0114564	T3_positive	Glycolaldehyde	Others	Aldehyde compounds	C2H4O2	121.049	60.0211	0.8862	[2M+H]+	1.9	2	0.7038	rp	141-46-8	756	HMDB0003344	3205	C00266	30762.5	41974.5	33463	31359.7	26623.2	30343.9	28600.7	28072.9	28611.8	ko00040,ko00630,ko00750,ko00790,ko01100
ME0111045	T3_positive	Gyromitrin	Others	Aldehyde compounds	C4H8N2O	123.049	100.064	1.7092	[M+Na]+	10.8428	3	0.5408	rp	16568-02-8 | 20156-05-2 | 61748-21-8	9548611	HMDB0033952	-	C08305	803.01	160.6	218.23	160.6	913.4	160.6	841.31	547.29	547.29	-
ME0114026	T3_positive	Butanal	Others	Aldehyde compounds	C4H8O	157.017	72.0575	0.5873	[M+K+HCOOH]+	23.6	3	0.5081	rp	123-72-8	261	HMDB0003543	6947	C01412	50018.5	52559.9	42969.4	33611.3	26192.9	38869.3	43558.8	43049.8	43415.2	ko00650,ko01100
ME0118844	T3_positive	3,4-Methylenedioxycinnamaldehyde	Others	Aldehyde compounds	C10H8O3	375.092	176.047	2.5729	[2M+Na]+	20.55	3	0.6457	rp	14756-00-4 | 58095-77-5	5374493	-	263513	-	63634.9	48402.7	47197.9	97828.4	59459.7	69611.5	59368.4	58645.8	58528.8	-
ME0114086	T3_negative	cis-3-Hexenal	Others	Aldehyde compounds	C6H10O	143.072	98.0732	2.4163	[M+HCOO]-	3.975	3	0.7561	rp	6789-80-6	643941	HMDB0031498	-	C16310	1.62248e+06	1.15672e+06	1.38406e+06	2.1232e+06	3.12874e+06	2.36308e+06	1.87761e+06	1.88165e+06	1.88419e+06	ko00592,ko01110
ME0153975	T3_negative	Mukaadial	Others	Aldehyde compounds	C15H22O4	265.148	266.152	5.0254	[M-H]-	9.475	3	0.7781	rp	87420-14-2	159088	-	-	C09702	32438.1	40072.8	17333.7	6713.36	7966.22	9536.95	34073	30041.5	34988.2	-
MEDP0047	T3_positive	Histamine	Alkaloids	Alkaloids	C5H9N3	112.086	111.08	0.6074	[M+H]+	1.375	3	0.9884	rp	51-45-6	774	HMDB0000870	68	C00388	137634	79293.3	93282.7	151148	137289	126342	112366	111756	111723	ko00340,ko01100,ko01110
MEDP1647	T3_positive	2-Amino-1-phenylethanol	Alkaloids	Alkaloids	C8H11NO	120.081	137.084	1.9239	[M+H-H2O]+	0.1	3	0.9616	rp	7568-93-6	1000	HMDB0001065	59	C02735	590705	359308	506352	341226	527437	578005	639313	639540	635370	-
MEDP0395	T3_positive	Pipecolic acid	Alkaloids	Alkaloids	C6H11NO2	130.085	129.079	1.333	[M+H]+	1.95	3	0.9608	rp	535-75-1	849	HMDB0000070	50	C00408	11623.4	16907.7	12832.3	5899.58	13787.2	4245.51	10264.8	10072.2	10278.4	ko00310,ko00960,ko01100,ko01110
MEDP0205	T3_positive	Carnitine	Alkaloids	Alkaloids	C7H15NO3	162.112	161.105	0.8077	[M+H]+	1.725	3	0.9486	rp	406-76-8 | 461-06-3	288	HMDB00062	-	-	35345.6	22101.7	32870.8	37130.9	48324	37094.2	36405.4	36497.8	36343	-
MEDP0437	T3_positive	Ergothioneine	Alkaloids	Alkaloids	C9H15N3O2S	230.095	229.089	1.333	[M+H]+	1.75	3	0.9353	rp	497-30-3	5351619	HMDB0003045	53	C05570	6939.26	227.21	3443.31	2993.21	2669.09	4986.77	4730.89	4707.46	4689.43	ko00340,ko01100
MEDL00019	T3_positive	Theophylline	Alkaloids	Alkaloids	C7H8N4O2	378.168	180.065	3.0197	[2M+NH4]+	10.85	3	0.9053	rp	58-55-9	2153	HMDB0001889	1458	C07130	1980.59	1639.39	1586.46	1493.63	4570.98	8494.23	3836.93	3978.05	3855.67	ko00232,ko01100,ko01110
MEDP1808	T3_positive	Trans-Zeatin	Alkaloids	Alkaloids	C10H13N5O	220.119	219.112	2.4608	[M+H]+	0.525	3	0.8707	rp	1637-39-4	449093	HMDB0012204	-	C00371	8959.18	1152.64	1669.08	47543.8	53262.9	47380.9	25554.2	25796.6	25532.8	ko00908,ko01100,ko01110,ko04075
MEDN0442	T3_positive	Pantetheine	Alkaloids	Alkaloids	C11H22N2O4S	279.135	278.13	1.9738	[M+H]+	5.825	3	0.7764	rp	496-65-1	439322	HMDB0003426	-	C00831	3861.68	1414.72	2116.17	1276.7	956.12	11262.4	3211.73	3152.71	3214.29	ko00332,ko00770,ko01100,ko01110
ME0110783	T3_positive	Beta-Aminopropionitrile	Alkaloids	Alkaloids	C3H6N2	112.086	70.0531	1.4315	[M+CH3CN+H]+	2	3	0.7317	rp	151-18-8	1647	HMDB0004101	7017	C05670	27127.7	8739.21	9666.52	17607.1	13415.7	13734.8	12206.7	12220.2	11989.5	ko00410,ko00460
MEDP1084	T3_positive	Carnitine C12:0	Alkaloids	Alkaloids	C19H37NO4	420.186	343.272	3.0197	[M-H+2K]+	11.8041	3	0.674	rp	25518-54-1	168381	HMDB0002250	-	-	420786	362948	311358	350729	58717.9	206735	272882	272716	268086	-
MEDTN02436	T3_positive	(S)-Azetidine-2-carboxylic acid	Alkaloids	Alkaloids	C4H7NO2	102.054	101.048	0.8077	[M+H]+	3.30375	3	0.6739	rp	2133-34-8	16486	HMDB0029615	-	C08267	4887.35	2314.45	1990.66	3175.37	1236.74	1876.57	2786.01	2767.86	2729.3	-
ME0000484	T3_positive	Vindesine	Alkaloids	Alkaloids	C43H55N5O7	771.425	753.41	3.0197	[M+NH4]+	25.4175	3	0.6403	rp	59917-39-4	40839	HMDB0014454	-	-	733.94	188.95	875.33	1030.21	18392.6	474.83	600.58	639.37	554.08	-
MEDP0369	T3_positive	Pyridoxamine	Alkaloids	Alkaloids	C8H12N2O2	207.059	168.09	0.8734	[M+K]+	7.80575	3	0.5884	rp	85-87-0	1052	HMDB0001431	238	C00534	3572.39	444.88	1805.32	887.73	1669.75	1221.12	2323.26	2564.71	2556.38	ko00750,ko01100
ME0000044	T3_positive	(S)-2-Propylpiperidine	Alkaloids	Alkaloids	C8H17N	191.143	127.136	3.6167	[M+CH3CN+Na]+	23.25	3	0.5537	rp	458-88-8	441072	HMDB0030285	-	C06523	23966	27031.8	29990.9	29305.1	20299.9	28754.6	23192.5	23259.8	23113.3	-
ME0114753	T3_positive	Inflatine	Alkaloids	Alkaloids	C22H27NO2	384.216	337.204	3.8444	[M+HCOO+2H]+	1.575	2	0.7741	rp	-	3945	HMDB0254137	-	-	21816.8	23842	28280	17281.8	10419	20319.1	19107.2	19025.3	19015.8	-
MEDL01842	T3_positive	2-hydroxy-3,4-dihydro-2H-1,4-benzoxazin-3-one	Alkaloids	Alkaloids	C8H7NO3	207.086	165.043	2.5458	[M+CH3CN+H]+	24.025	3	0.6855	rp	-	322636	HMDB0038318	-	C15769	8771.37	3634.31	8533.76	9947.55	17116	7690.76	10124.9	9892.03	9676.07	ko00402,ko00999,ko01100,ko01110
ME0148485	T3_positive	Isorescinnamine, dihydro-	Alkaloids	Alkaloids	C35H44N2O9	654.331	636.305	4.8106	[M+NH4]+	10.9729	2	0.841	rp	6335-49-5	232430	-	85095	-	3206.66	2883.56	1700.23	3236.02	2567.05	3459.89	2137.98	2122.1	2152.16	-
ME0063689	T3_positive	Strictosidine	Alkaloids	Alkaloids	C27H34N2O9	530.234	530.226	2.0887	[M+]+	15.2199	2	0.7765	rp	20824-29-7	161336	-	-	C03470	695.5	81.47	712.05	783.99	5990.22	947.08	753.29	618.28	695.44	ko00901,ko00996,ko01100,ko01110
ME0000034	T3_positive	3-Hydroxyquinidine	Alkaloids	Alkaloids	C20H24N2O3	404.191	340.179	3.3185	[M+CH3CN+Na]+	7.89224	2	0.7402	rp	53467-23-5 | 129702-12-1	13217486	-	2228	-	5458.25	3851.27	10425.2	4459.87	2278.86	11409.4	4373.96	4448.18	4444.22	-
ME0009117	T3_positive	Phenpromethamine	Alkaloids	Alkaloids	C10H15N	337.201	149.12	5.4759	[2M+K]+	8	2	0.7239	rp	93-88-9	22276	-	85071	-	2298.09	2880.97	2810.01	2823.97	1615.69	1100.72	3178.81	3210.09	3151.1	-
ME0169897	T3_positive	Taxol C	Alkaloids	Alkaloids	C46H57NO14	886.353	847.378	3.8948	[M+K]+	13.0762	2	0.7226	rp	153415-45-3	9962663	-	84990	-	3407.52	1635.79	4071.38	3064.49	4327.79	4149.95	3593.07	3580.97	3539.74	-
ZINC95918759	T3_positive	(1S,8S,10S,11R,12S,13S)-3,4,12-trimethoxy-17-methyl-18-oxa-17-azapentacyclo[8.4.3.18,11.01,10.02,7]octadeca-2(7),3,5-triene-11,13-diol	Alkaloids	Alkaloids	C20H27NO6	416.138	377.184	0.8862	[M+K]+	2.09425	3	0.9503	rp	52309-77-0	21768999	-	-	-	50744.1	35270.5	37939.8	31221.2	60486.4	37276.5	40993.1	42679.3	41234.2	-
ME0148540	T3_positive	Dimethamine	Alkaloids	Alkaloids	C24H32N4O2	409.256	408.252	4.4609	[M+H]+	9.35836	3	0.775	rp	37551-60-3	442952	-	-	C10767	46.55	26.74	1500.02	14.3	5349.91	42.33	538.69	552.16	529.22	-
ME0140705	T3_positive	(-)-Berbine	Alkaloids	Alkaloids	C17H17N	282.152	235.136	1.7788	[M+HCOO+2H]+	8.875	3	0.7312	rp	131-10-2	164543	-	-	C05204	2366.62	3316.27	1324.57	3536.95	1874.89	7515.36	3611.9	3301.59	3661.05	-
ME0126270	T3_positive	Proxyphylline	Alkaloids	Alkaloids	C10H14N4O3	261.096	238.107	1.567	[M+Na]+	1.476	3	0.7144	rp	603-00-9	4977	-	-	-	2089.47	2450.84	483.24	2040.82	2500.05	3170.14	2186.05	1974.29	1450.97	-
ME0115838	T3_positive	1-(3-(1,3-Benzodioxol-5-yl)-1-oxo-2-propenyl)pyrrolidine	Alkaloids	Alkaloids	C14H15NO3	268.098	245.105	0.873	[M+Na]+	2.0165	3	0.702	rp	74957-52-1	694735	-	-	-	3022	1880.64	5141.21	1926.73	2125.02	1109.69	2940.72	2988.5	3011.17	-
ME0142771	T3_positive	3-Acetylnerbowdine	Alkaloids	Alkaloids	C19H23NO6	723.304	361.152	1.5299	[2M+H]+	11.8621	3	0.671	rp	100196-22-3	441582	-	-	C08514	7949.12	11423.8	5959.91	9748.85	5611.59	12476.5	7661.18	7770.71	7562.6	-
ME0146398	T3_positive	Atherospermidine	Alkaloids	Alkaloids	C18H11NO4	628.16	305.069	2.7929	[2M+NH4]+	18.4981	3	0.6572	rp	3912-57-0	77514	-	-	C09347	75698.5	64549.8	77833.2	100520	25743.2	39362.6	61249.9	62491.3	60394.6	-
ME0152737	T3_positive	Lobelanine	Alkaloids	Alkaloids	C22H25NO2	335.18	335.188	2.0887	[M+]+	20.075	3	0.6365	rp	579-21-5	442647	-	-	-	1658.22	1936.77	2669.4	3467.94	1444.85	1864.42	3119.24	3113.27	3040.25	-
ME0000426	T3_positive	Rhoeadine	Alkaloids	Alkaloids	C21H21NO6	384.15	383.137	1.5299	[M+H]+	15.025	3	0.6326	rp	2718-25-4	197775	-	-	C09619	13635.6	8041.59	8906.97	7455.6	27275.6	17418.4	10858.5	11393.5	11213.7	-
ME0161433	T3_positive	Quinicardine	Alkaloids	Alkaloids	C20H25N2O2+	364.16	325.192	1.9014	[M+K]+	1.50775	3	0.9637	rp	-	11892824	-	-	-	40357.5	34299.8	30389.4	26877.6	26999.9	29211.3	26478	26218.8	26430	-
ME0000117	T3_positive	[(1R,13R)-13,24-dimethyl-5,7,18,20-tetraoxa-24-azahexacyclo[11.11.0.02,10.04,8.014,22.017,21]tetracosa-2,4(8),9,14(22),15,17(21)-hexaen-12-yl] acetate	Alkaloids	Alkaloids	C23H23NO6	410.161	409.152	2.6653	[M+H]+	1.13014	3	0.7225	rp	-	71307554	-	-	-	2279.19	1200.08	533.43	849.07	3806.98	1674.27	1658.9	1781.68	1810.48	-
ZINC13382856	T3_positive	[(19S)-19-Ethyl-7-methoxy-14,18-dioxo-17-oxa-3,13-diazapentacyclo[11.8.0.02,11.04,9.015,20]henicosa-1(21),2(11),3,5,7,9,15(20)-heptaen-19-yl] acetate	Alkaloids	Alkaloids	C23H20N2O6	421.133	420.132	2.0389	[M+H]+	2.0553	3	0.7012	rp	-	70490115	-	-	-	1739	2441.53	1244.13	3018.39	1831.02	2360.52	2293.18	2247.84	2112.64	-
ZINC70454852	T3_positive	(2R)-1,3',3abeta,4,4',5,6,8,9,10,10aalpha,10balpha-Dodecahydro-1alpha-ethyl-3'alpha-hydroxy-4'beta-methyl-8alpha-(tetrahydro-4alpha-methyl-5-oxofuran-2alpha-yl)spiro[2H-furo[3,2-c]pyrrolo[1,2-a]azepine-2,2'(5'H)-furan]-5'-one	Alkaloids	Alkaloids	C22H33NO6	430.215	407.231	3.3586	[M+Na]+	2.97644	3	0.6809	rp	-	102193180	-	-	-	1101.13	1522.58	861.36	1867.23	1017.26	574.91	1093.3	1135.3	1183.79	-
ME0151773	T3_positive	CPT-11 carboxylate form	Alkaloids	Alkaloids	C33H39N4O7-	642.243	603.282	1.8888	[M+K]+	8.08053	3	0.5838	rp	-	443146	-	-	-	6292.78	8579.26	111.48	1322.28	7993.96	3140.85	1461.41	759.91	1280.45	-
ME0126082	T3_negative	Petasitenine	Alkaloids	Alkaloids	C19H27NO7	380.171	381.179	4.0633	[M-H]-	0.625	3	0.929	rp	60102-37-6	5281741	HMDB0030328	-	C10359	254578	301290	204974	396608	786907	382077	351787	352794	353256	-
MEDL01987	T3_negative	Sambunigrin	Alkaloids	Alkaloids	C14H17NO6	295.103	295.106	1.4651	[M-]-	6.475	3	0.7039	rp	99-19-4	91434	HMDB0034981	-	C04273	317497	305080	315398	344740	406806	378006	335586	337409	335627	-
ME0000337	T3_negative	(e)-2-[(2s,3s)-3-Ethyl-8-methoxy-1,2,3,4,6,7,12,12b-octahydroindolo[3,2-h]quinolizin-2-yl]-3-methoxyprop-2-enoic acid methyl ester	Alkaloids	Alkaloids	C23H30N2O4	457.244	398.221	3.8862	[M+CH3COO]-	20.2085	3	0.6851	rp	4098-40-2	3032504	HMDB0041933	-	-	284780	347335	309080	220001	201011	288935	257058	261220	261924	-
ME0000487	T3_negative	Voacamine	Alkaloids	Alkaloids	C43H52N4O5	739.375	704.394	3.6154	[M+Cl]-	16.0003	3	0.559	rp	3371-85-5	11953931	HMDB0015597	-	C09252	21633.1	80441	101882	23750.8	85312.2	58244.7	42866.6	45259.5	46700.3	-
ME0000462	T3_negative	1-(1,2,3,4,5-Pentahydroxypent-1-yl)-1,2,3,4-tetrahydro-beta-carboline-3-carboxylate	Alkaloids	Alkaloids	C17H22N2O7	365.137	366.143	3.2776	[M-H]-	3.25	3	0.6245	rp	-	21125948	HMDB0012492	-	-	50228.8	77898.7	124139	41919.5	30892	45019.3	57945.5	57922.4	57820.5	-
ME0000247	T3_negative	Ergocristine	Alkaloids	Alkaloids	C35H39N5O5	608.293	609.295	4.4769	[M-H]-	8.35131	2	0.7703	rp	511-08-0	31116	-	-	C09164	219.87	61.63	66.39	53.82	12388.5	208.26	983.84	1176.01	1157.77	-
ME0000475	T3_negative	Usambarensine	Alkaloids	Alkaloids	C29H28N4	431.227	432.231	3.8079	[M-H]-	6.02935	3	0.8932	rp	36150-14-8	5281413	-	-	C09249	431431	495434	666782	792485	520707	575760	398560	369549	424279	-
ME0148172	T3_negative	N-Deacetylcolchicine	Alkaloids	Alkaloids	C20H23NO5	356.144	357.158	2.7209	[M-H]-	15.05	3	0.8245	rp	3476-50-4	18991	-	-	-	134249	183039	109426	246509	227665	158440	160652	160134	160658	-
ME0146956	T3_negative	Cabucine	Alkaloids	Alkaloids	C22H26N2O4	441.195	382.189	3.1179	[M+CH3COO]-	17.135	3	0.8125	rp	16812-97-8	443030	-	-	C10904	53445.4	37544.2	26828.5	77809.8	2596.25	15891.7	43173.3	43082.7	44136.8	-
ME0146554	T3_negative	Belladine	Alkaloids	Alkaloids	C19H25NO3	314.172	315.183	1.4651	[M-H]-	10.35	3	0.7373	rp	501-06-4	441586	-	-	C08518	4574.69	4612.35	6724.29	19829.5	70872.5	28606.8	21035.4	20981.6	21034.8	-
ME0145019	T3_negative	Amataine	Alkaloids	Alkaloids	C43H48N4O6	715.342	716.357	4.731	[M-H]-	11.1694	3	0.736	rp	31148-60-4	441539	-	-	C08433	7120.67	5361.07	3320.85	5848.11	6353.67	10720.1	7249.87	7644.67	7571.46	-
ME0000452	T3_negative	Strychnine	Alkaloids	Alkaloids	C21H22N2O2	393.176	334.168	3.0289	[M+CH3COO]-	15.575	3	0.7259	rp	57-24-9	441071	-	3463	C06522	38108.2	33847.6	66553.1	39287.3	82475.8	73158.1	54888	55341	52726	ko00901,ko01110
ME0148988	T3_negative	Erythratidine	Alkaloids	Alkaloids	C19H25NO4	330.167	331.178	1.9392	[M-H]-	10.15	3	0.7238	rp	41431-22-5	442220	-	-	C09424	5475.57	1376.17	7071.73	7658.19	26971.6	30926.4	11266.3	11562.6	11538.7	-
ME0157470	T3_negative	Thalicarpine	Alkaloids	Alkaloids	C41H48N2O8	695.35	696.341	3.6903	[M-H]-	20.0089	3	0.6839	rp	5373-42-2	21470	-	-	C09655	87222.4	70739.7	99447.4	52673.7	96868.9	91754.4	71146.2	71173.2	71876.2	-
ME0146825	T3_negative	Bonafousine	Alkaloids	Alkaloids	C35H40N4O3	563.299	564.31	5.7368	[M-H]-	6.99446	3	0.6622	rp	60820-65-7	441994	-	-	C09050	7579.19	308.32	672.63	2044.69	8989.43	16435.5	4636	4644.7	4645.12	-
ME0166349	T3_negative	[(10S,12S,13E,14R,16S,18R)-13-ethylidene-14-[(2S,3R,4S,5S,6R)-3,4,5-trihydroxy-6-(hydroxymethyl)oxan-2-yl]oxy-8,15-diazahexacyclo[14.2.1.01,9.02,7.010,15.012,17]nonadeca-2,4,6,8-tetraen-18-yl] acetate	Alkaloids	Alkaloids	C27H32N2O8	547.184	512.216	4.1623	[M+Cl]-	8.07036	3	0.584	rp	31282-07-2	91820475	-	-	-	22330.6	23470.9	15734.5	16818.3	34083.3	25285.8	19318.6	15964.7	18492.4	-
ZINC85844973	T3_negative	1,3-Bis[(14R)-13,14-dihydro-13-methyl[1,3]benzodioxolo[5,6-c]-1,3-dioxolo[4,5-i]phenanthridin-14-yl]-2-propanone	Alkaloids	Alkaloids	C43H32N2O9	755.187	720.211	3.965	[M+Cl]-	3.08131	3	0.9286	rp	-	101609071	-	-	-	125752	98653.9	130527	83735.5	122718	421028	120364	122533	119409	-
ME0000303	T3_negative	(1R,9R,13S,14S,16S)-13-ethyl-8-methyl-8,15-diazahexacyclo[14.2.1.01,9.02,7.010,15.012,17]nonadeca-2,4,6-triene-14,18-diol	Alkaloids	Alkaloids	C20H26N2O2	325.201	326.199	4.3389	[M-H]-	22.425	3	0.8164	rp	-	23900105	-	-	-	119.73	119.86	8349.62	115.44	6789.24	115.48	1157.69	1034.52	565.55	-
ME0141348	T3_negative	13-(2-Methylcrotonoyl)oxylupinine	Alkaloids	Alkaloids	C20H30N2O3	345.227	346.226	4.1602	[M-H]-	22.65	3	0.7021	rp	-	5280655	-	-	C04170	50288.7	5073.45	24562.5	23208.6	38916.3	8054.62	10895.1	14179.2	13791.5	ko00960
ME0154592	T3_negative	Norajmaline	Alkaloids	Alkaloids	C19H24N2O2	311.17	312.184	4.8879	[M-H]-	15.95	3	0.6887	rp	-	443416	-	-	-	24936.2	21451.3	8458.51	30779.5	17848.3	16271.1	21858.6	21161.3	20156.5	-
MEDP1196	T3_positive	Biotin amide	Alcohol and amines	Amines	C10H17N3O2S	266.095	243.104	1.4115	[M+Na]+	4.375	3	0.7902	rp	6929-42-6	83831	HMDB0001458	-	C01893	149815	192094	147122	174191	187465	147347	152331	150728	151814	-
MEDP0086	T3_positive	Urea	Alcohol and amines	Amines	CH4N2O	121.064	60.0324	1.4904	[2M+H]+	19.3	3	0.6821	rp	57-13-6	1176	HMDB0000294	6	C00086	73099.5	75392.5	56799.9	67255.1	70702.6	58706.3	63010.2	63456.2	62998.9	ko00220,ko00230,ko00240,ko00330,ko00780,ko01100,ko02010
FDATN00011	T3_positive	Lenalidomide	Alcohol and amines	Amines	C13H13N3O3	282.087	259.096	0.7881	[M+Na]+	4.275	3	0.6813	rp	191732-72-6 | 443912-14-9	216326	HMDB0014623	-	-	3370.41	22653.1	2771.27	12023.6	875.81	15278.1	8853.4	8833.81	8411.3	-
ME0124719	T3_positive	L-Tryptophanamide	Alcohol and amines	Amines	C11H13N3O	424.237	203.106	1.7687	[2M+NH4]+	20.3184	3	0.6519	rp	20696-57-5	439356	HMDB0013318	-	C00977	387.46	2727.29	387.46	387.19	2177.63	387.46	944.29	944.29	1218.65	-
ME0111333	T3_positive	Triethanolamine	Alcohol and amines	Amines	C6H15NO3	172.096	149.105	2.3088	[M+Na]+	4.5165	3	0.6489	rp	102-71-6	7618	HMDB0032538	-	C06771	302.43	880.37	770.88	1622.66	1798.16	2098.89	978.35	945.14	982.33	ko00564
ME0005946	T3_positive	Acetohexamide	Alcohol and amines	Amines	C15H20N2O4S	289.092	324.114	1.1184	[M+H-2H2O]+	20.7	3	0.5427	rp	968-81-0	1989	HMDB0014558	-	C06806	49961.2	52734.1	55317.7	86430.6	23306.7	28211.3	61646	59429.2	61413.5	-
ME0109217	T3_positive	Phenylbutyrylglutamine	Alcohol and amines	Amines	C15H20N2O4	361.139	292.142	1.6099	[M+Na+HCOOH]+	6	2	0.8396	rp	-	9943917	HMDB0011687	-	-	53124.9	61228.7	49227.9	59559.8	67092.8	66696	50186.8	50030	50125.1	-
MEDP0655	T3_positive	p-Anisidine	Alcohol and amines	Amines	C7H9NO	170.081	123.068	1.2939	[M+HCOO+2H]+	1.4	3	0.8584	rp	-	7732	HMDB0029300	-	C19326	50713.9	41016.1	49974.6	55322.9	45734.3	58678.6	54796.4	54769.4	53681.9	-
MEDP2121	T3_positive	Pentadecylamine	Alcohol and amines	Amines	C15H33N	274.274	227.261	3.9933	[M+HCOO+2H]+	0.125	3	0.7455	rp	-	17386	HMDB0243828	-	-	55375.2	23467.2	32662	40123.4	95521.9	78834.4	55248.8	55302.1	56153.9	-
ME0151858	T3_positive	ISOPROPYLAMINE	Alcohol and amines	Amines	C3H9N	60.0805	59.0735	0.7881	[M+H]+	1.7517	3	0.7081	rp	-	6363	HMDB0253679	-	C06748	10381	10292.6	9536.95	9783.83	13442.8	9464.15	9380.75	9301.53	9346.46	-
MEDP2189	T3_positive	Hexadecylamine	Alcohol and amines	Amines	C16H35N	280.235	241.277	5.7242	[M+K]+	12.125	3	0.6205	rp	-	8926	HMDB0243891	-	-	3219.73	1087.45	1959.93	1360	5147.14	6909.72	1897.36	2165.57	2020.4	-
ME0010006	T3_positive	Tyraminium	Alcohol and amines	Amines	C8H12NO+	139.111	138.092	2.7045	[M+H]+	12.7773	3	0.5139	rp	-	5249538	HMDB0062629	-	-	9375.38	6418.04	11474.7	6849.55	9594.25	9277.14	9479.89	9130.55	8863.58	-
ME0111217	T3_positive	N-Methyldioctylamine	Alcohol and amines	Amines	C17H37N	319.304	255.293	4.1498	[M+CH3CN+Na]+	11.75	2	0.7049	rp	4455-26-9	78202	-	103466	-	33106.1	37417.8	31762.2	27423.8	40018.6	36073.1	31441.9	30487.1	31360.9	-
ME0111185	T3_positive	N,N-Dimethyl-N'-(3-thienylmethyl)-1,2-ethanediamine	Alcohol and amines	Amines	C9H16N2S	185.117	184.103	2.7045	[M+H]+	1.04825	3	0.9745	rp	892593-13-4	4723866	-	-	-	125797	132991	177227	128318	121045	130377	132763	134834	134956	-
ME0104730	T3_positive	2-cyano-N-cyclohexylacetamide	Alcohol and amines	Amines	C9H14N2O	205.074	166.111	0.5873	[M+K]+	4.03275	3	0.9087	rp	15029-38-6	706143	-	-	-	27002.3	26131.7	22286.9	25445.7	22649.3	22730.9	26087.6	25677.7	25805	-
ME0122725	T3_positive	SecinH3	Alcohol and amines	Amines	C24H20N4O4S	478.155	460.12	2.3769	[M+NH4]+	16.2435	3	0.7219	rp	853625-60-2	1029232	-	-	C76746	18765.2	17595	16586.1	34681.9	24511.7	15608.4	20725.6	20440.5	20599.1	-
ME0118272	T3_positive	2-Amino-6-methyl-4,5,6,7-tetrahydro-1-benzothiophene-3-carboxamide	Alcohol and amines	Amines	C10H14N2OS	249.047	210.083	0.5671	[M+K]+	1.7095	3	0.709	rp	95211-68-0	2852749	-	-	-	1847.9	1083.75	1007.09	1679.34	1579.17	771.28	1201.78	1300.65	1300.95	-
ME0110576	T3_positive	1-(Pyridin-3-ylmethyl)piperidin-4-amine	Alcohol and amines	Amines	C11H17N3	214.126	191.142	0.9032	[M+Na]+	1.881	3	0.7051	rp	160357-88-0	6484204	-	-	-	593	9273.73	2021.28	1357.51	1213.02	3712.77	2259.84	2756.12	2899.88	-
ME0117228	T3_positive	N-(2-Pyridinylmethyl)-1-methyl-1H-indole-3-carboxamide	Alcohol and amines	Amines	C16H15N3O	288.118	265.122	0.8668	[M+Na]+	3.7195	3	0.6651	rp	866563-32-8	9206220	-	-	-	5370.94	1592.06	2689.95	2385.95	5768.36	4093.87	1728.66	1849.23	1967.05	-
ME0125450	T3_positive	N-(6-methoxypyridin-3-yl)-2-(methylsulfanyl)pyridine-3-carboxamide	Alcohol and amines	Amines	C13H13N3O2S	298.063	275.073	0.5671	[M+Na]+	5.3815	3	0.632	rp	524924-29-6	10192918	-	-	-	13431.6	11151.6	11307.5	10212.9	8559.43	9714.97	9830.92	9793.89	9773.45	-
ME0117604	T3_positive	2-(4-Methyl-1,3-thiazol-2-yl)acetamide	Alcohol and amines	Amines	C6H8N2OS	174.066	156.036	0.5671	[M+NH4]+	5.666	3	0.6266	rp	173739-73-6	712445	-	-	-	1526.31	511.47	907.91	1608.08	823.02	808.88	1216.75	1117.05	1146.98	-
ME0110740	T3_positive	2-Cyano-N-thiazol-2-yl-acetamide	Alcohol and amines	Amines	C6H5N3OS	168.02	167.015	0.5873	[M+H]+	5.83125	3	0.6235	rp	90158-62-6	693166	-	-	-	275.04	135.81	511.19	1554.08	973.01	1538.14	1958.37	1965.19	2019.73	-
ME0125387	T3_positive	Cyclohexanecarboxamide, N-(4,5-dihydro-2-thiazolyl)-	Alcohol and amines	Amines	C10H16N2OS	213.114	212.098	0.5873	[M+H]+	6.66525	3	0.6083	rp	72239-26-0	3055291	-	-	-	1829.41	1946.75	2118.52	2498.48	2572	1656.58	2066.95	1941.31	2079.18	-
ME0125375	T3_positive	N-(3-phenylpropyl)quinazolin-4-amine	Alcohol and amines	Amines	C17H17N3	302.116	263.142	2.6849	[M+K]+	9.381	3	0.5628	rp	153810-67-4	44288306	-	-	-	6780.11	2650.18	3374	494.66	1144.17	2225.51	2442.18	2545.78	2568.41	-
ME0116500	T3_positive	1-Cyclohexanecarbonylpiperidin-4-amine	Alcohol and amines	Amines	C12H22N2O	249.126	210.173	1.8289	[M+K]+	10.5335	3	0.5453	rp	565453-24-9	16771849	-	-	-	1459.15	604.18	794.48	786.67	1081.15	6420.17	1887.91	1912.65	1779.78	-
ME0116659	T3_positive	1,3-dimethyl-1H-pyrazolo[3,4-b]pyridin-5-amine	Alcohol and amines	Amines	C8H10N4	185.082	162.09	0.5873	[M+Na]+	11.134	3	0.5365	rp	19736-04-0	16227867	-	-	-	13786	10711.4	10288.6	10916.4	8654.81	7614.59	6854.91	7911.42	7357.67	-
ME0116991	T3_positive	1H-Imidazo[4,5-B]pyridin-6-amine	Alcohol and amines	Amines	C6H6N4	157.052	134.059	0.5671	[M+Na]+	11.8845	3	0.526	rp	329946-99-8	23149106	-	-	C74684	4501.43	3427.15	4688.42	3475.45	2324.52	3173.12	4277.91	4293.17	4308.53	-
ME0117365	T3_positive	Acetamide, 2-(1H-benzimidazol-2-ylthio)-N-phenyl-	Alcohol and amines	Amines	C15H13N3OS	322.04	283.078	2.4465	[M+K]+	12.332	3	0.5199	rp	30065-33-9	207449	-	-	-	933.98	1983.57	471.74	2524.6	1209.51	1563.31	829.41	823.96	829.49	-
ME0108732	T3_positive	N-Pentadecylcyclohexanecarboxamide	Alcohol and amines	Amines	C22H43NO	338.341	337.334	5.0048	[M+H]+	1.175	2	0.8403	rp	-	44398718	-	-	-	3710.39	36336.3	31543.2	46947.2	20198.4	15913.5	19388.4	22323.7	21568	-
ME0108539	T3_positive	N-[5-(pyridin-4-yl)-1,3,4-thiadiazol-2-yl]furan-2-carboxamide	Alcohol and amines	Amines	C12H8N4O2S	310.995	272.037	0.5671	[M+K]+	0.5095	3	0.7374	rp	-	3929835	-	-	-	5245.93	3204	5041.61	1863	3222.1	3619.23	2707.9	2682.84	1854.55	-
ME0154063	T3_positive	N-(3-Benzooxazol-2-yl-4-hydroxy-phenyl)-2-p-tolyloxyacetamide	Alcohol and amines	Amines	C22H18N2O4	766.291	374.127	3.2282	[2M+NH4]+	5.06338	3	0.6688	rp	-	443271	-	-	-	8608.24	8217.72	6193.72	6451.27	4207.71	4044.62	7289.64	7345.37	6940.48	-
ME0120158	T3_positive	4-(4-p-Tolylamino-phthalazin-1-yl)-benzamide	Alcohol and amines	Amines	C22H18N4O	355.156	354.148	2.0183	[M+H]+	4.84675	3	0.6424	rp	-	1416020	-	-	-	2918.79	1464.28	1281.55	1116.18	2462.02	1658.84	2808.47	2495.41	2765.84	-
ME0108444	T3_positive	3-Hydroxy-2-[[1-[2-[(4-hydroxybenzoyl)amino]-3-methylbutanoyl]pyrrolidine-2-carbonyl]amino]benzoic acid	Alcohol and amines	Amines	C24H27N3O7	492.156	469.185	0.8187	[M+Na]+	27.4961	3	0.6264	rp	-	23958150	-	-	-	81375.1	31066	2061.17	50001.6	78066.3	26393.2	60112.2	58090.2	60064.8	-
ME0125298	T3_positive	N-(1-hydroxy-3-phenylpropan-2-yl)-3-(4-oxo-3,4-dihydroquinazolin-2-yl)propanamide	Alcohol and amines	Amines	C20H21N3O3	374.153	351.158	1.0212	[M+Na]+	6.771	3	0.6064	rp	-	137097403	-	-	-	120.65	159.02	414.61	162.25	3422.12	222.56	536.27	566.26	611.99	-
ME0141711	T3_positive	1D-3-amino-1-guanidino-1,3-dideoxy-scyllo-inositol	Alcohol and amines	Amines	C7H16N4O4	243.097	220.117	0.9439	[M+Na]+	7.88775	3	0.587	rp	-	5459885	-	-	C01298	5657.18	7034.75	5045.79	3520.95	7316.74	4943.28	5760.01	5780.45	5707.67	ko01110
ME0126749	T3_negative	Thalidomide	Alcohol and amines	Amines	C13H10N2O4	277.057	258.064	2.563	[M+F]-	15.4	3	0.748	rp	50-35-1	5426	HMDB0015175	-	C07910	9980.5	9706.63	15764.1	16936.5	73525.4	22529.9	28187.8	27799.8	27818.4	-
ME0114930	T3_negative	(Z)-N-[(4-hydroxyphenyl)methyl]ethoxycarbothioamide 4'-(tri-acetylrhamnoside)	Alcohol and amines	Amines	C22H29NO9S	504.132	483.156	2.7605	[M+Na-2H]-	2.97542	3	0.6154	rp	147821-50-9	10323025	HMDB0031946	-	-	261378	210587	222600	231862	166721	137837	191545	195938	192386	-
ME0123728	T3_negative	Dipiperamide A	Alcohol and amines	Amines	C34H38N2O6	605.237	570.273	3.6019	[M+Cl]-	3.48448	3	0.6701	rp	-	10348020	HMDB0039456	-	-	4741.16	5700.17	1529.49	2102.29	12427.6	4512.6	6639.74	7260.65	7353.98	-
MEDP0541	T3_negative	δ-Valerolactam	Alcohol and amines	Amines	C5H9NO	98.0664	99.0684	3.7493	[M-H]-	6.71513	3	0.8574	rp	675-20-7	-	HMDB0011749	-	-	185632	177915	169070	169711	211304	172459	170094	168811	169427	-
ME0123045	T3_negative	N-(benzenesulfonyl)-2-[4-(4,9-diethoxy-3-oxo-1H-benzo[f]isoindol-2-yl)phenyl]acetamide	Alcohol and amines	Amines	C30H28N2O6S	543.171	544.167	1.3091	[M-H]-	4.02908	3	0.9088	rp	439288-66-1	5312130	-	45169	-	13723.2	13376.1	18553	9209.7	7208.06	6288.02	8765.36	9270.41	9514.93	-
ME0145642	T3_negative	Ascidiacyclamide	Alcohol and amines	Amines	C36H52N8O6S2	755.336	756.345	3.7884	[M-H]-	7.7702	3	0.839	rp	86701-12-4	163527	-	-	-	100550	128387	195746	85041	261211	112910	169839	169665	166869	-
ME0154936	T3_negative	Ulithiacyclamide, 1,15-de(dithiobis(methylene))-8,22-dide(2-methylpropyl)-8-methyl-15-(1-methylpropyl)-1-(2-methylpropyl)-22-(phenylmethyl)-, (1S,8R,15S(S),22R)-	Alcohol and amines	Amines	C38H48N8O6S2	811.297	776.314	3.8862	[M+Cl]-	11.8212	3	0.7769	rp	81098-23-9	4693	-	-	-	4186.71	19707	721.2	6459.29	1830.18	37679.2	9351.48	10560.2	10868.9	-
ME0118903	T3_negative	3-[(Aminocarbonyl)amino]-5-[4-(4-morpholinylmethyl)phenyl]-2-thiophenecarboxamide	Alcohol and amines	Amines	C17H20N4O3S	395.096	360.126	0.7164	[M+Cl]-	0.97175	3	0.7263	rp	494772-86-0	9968854	-	-	-	2013.36	490.47	825.67	1394.74	5380.55	822.45	2330.68	2374.18	2197.37	-
ME0125573	T3_negative	N-[5-(1H-indol-3-ylmethyl)-1,3,4-thiadiazol-2-yl]-4-methoxybenzamide	Alcohol and amines	Amines	C19H16N4O2S	363.102	364.099	1.8556	[M-H]-	1.50875	3	0.7137	rp	340018-27-1	1036901	-	-	-	4308.1	5302.64	4196.76	13343	8109.37	5983.8	4233.72	4260.99	4026.72	-
ME0109507	T3_negative	Pyrrolidine-1-sulfonamide	Alcohol and amines	Amines	C4H10N2O2S	185.01	150.046	0.7651	[M+Cl]-	1.75425	3	0.708	rp	4108-88-7	15707376	-	-	-	11264.2	10068.9	4172.62	15006.6	4823.96	10833.6	10397.2	10484	10320.7	-
ME0108709	T3_negative	n-Butylphosphorothioic triamide	Alcohol and amines	Amines	C4H14N3PS	202.028	167.065	0.5502	[M+Cl]-	4.013	3	0.6591	rp	94317-64-3	93502	-	-	-	48057	43776.2	42140.3	42889.4	41432.8	44292.7	48270.3	48288.9	48768.8	-
ME0109741	T3_negative	S-Nitroso-N-acetyl-DL-penicillamine	Alcohol and amines	Amines	C7H12N2O4S	279.063	220.052	2.1516	[M+CH3COO]-	7.2	3	0.6246	rp	67776-06-1 | 79032-48-7 | 152971-80-7	5231	-	44297	-	21329.6	19063.2	24225.6	18774.9	13781.2	20766.5	19013	19258.3	19024.2	-
ME0125338	T3_negative	N-(2-Oxo-1-Propyl-1,2,3,4-Tetrahydroquinolin-6-Yl)-1-Phenylmethanesulfonamide	Alcohol and amines	Amines	C19H22N2O3S	393.102	358.135	1.7183	[M+Cl]-	7.7835	3	0.5888	rp	941992-05-8	16927347	-	-	-	24276.6	17409.5	22918.3	5189.54	23764.3	8361.85	16714.7	17236.9	16716.9	-
ME0117012	T3_negative	N-1-Naphthalenyl-1-pentyl-1H-indazole-3-carboxamide	Alcohol and amines	Amines	C23H23N3O	356.174	357.184	3.2976	[M-H]-	0.281	3	0.743	rp	-	119058030	-	-	-	4357.57	944.39	2276.63	472.35	1757.48	1732.15	1174.15	1227.44	1201.89	-
ME0159849	T3_negative	Enterochellin	Alcohol and amines	Amines	C30H27N3O15	704.11	669.144	3.9873	[M+Cl]-	1.81934	3	0.7065	rp	-	692	-	-	-	1096.69	1976	2331.02	9253.83	4382.95	10596.2	8888.91	7226.59	9774.78	-
ZINC13346526	T3_negative	N-[(E)-2-[(2S,3R)-2-acetamido-3-(3,4-dihydroxyphenyl)-2,3-dihydro-1,4-benzodioxin-6-yl]ethenyl]acetamide	Alcohol and amines	Amines	C20H20N2O6	419.109	384.132	0.7458	[M+Cl]-	2.15875	3	0.6988	rp	-	16072146	-	-	-	422.83	148.13	1840.01	29.63	29.63	29.63	120.17	85.92	85.92	-
ME0156087	T3_negative	Prolyl-2-naphthylamide	Alcohol and amines	Amines	C15H16N2O	221.103	240.126	2.349	[M-H2O-H]-	13.4	3	0.6965	rp	-	439971	-	-	C03305	73052	134344	81972.6	30593.7	56368.5	18410	55753.7	55823.2	56678.4	-
ZINC95914986	T3_negative	Sakerinol A	Alcohol and amines	Amines	C22H31NO6S	436.182	437.187	2.6617	[M-H]-	9.62663	3	0.559	rp	-	101059285	-	-	-	15287.9	16627	5143.78	7632.44	15987.3	4722.71	9565.99	9409.9	9785.36	-
ZINC85648319	T3_negative	RA-Xxiii	Alcohol and amines	Amines	C43H53N7O10	826.357	827.385	4.1227	[M-H]-	11.3506	3	0.5335	rp	-	24857930	-	-	-	18811.8	22145.8	40797.1	44429	7851.46	84672.3	21876.5	20416.3	22177.5	-
ME0155522	T3_negative	Phospho-anandamide	Alcohol and amines	Amines	C22H37NO5P-	426.25	426.241	4.2315	[M-]-	18.9095	3	0.5055	rp	-	56928134	-	-	C19913	4646.35	922.74	14373.3	1088.02	43584.1	2604.67	10377.2	10220.2	10321.3	-
MEDL00365	T3_positive	Tyrosylleucine	Amino acids and derivatives	Amino acids and derivatives	C15H22N2O4	295.165	294.158	2.6254	[M+H]+	1.4	2	0.9535	rp	17355-10-1	87071	HMDB0029109	24037	C73328	12001.8	6908.89	9814.43	5235.92	15257.7	42636.7	12293.4	11502.2	11683.9	-
MEDP1667	T3_positive	Phe-Glu	Amino acids and derivatives	Amino acids and derivatives	C14H18N2O5	295.128	294.122	1.8867	[M+H]+	1.925	2	0.9479	rp	3617-45-6	151134	HMDB0028994	23833	-	6651.37	4376.06	4804.64	2982.09	6291.12	22235.9	7652.88	7596.48	7552.21	-
ME0109212	T3_positive	Phenylalanylserine	Amino acids and derivatives	Amino acids and derivatives	C12H16N2O4	253.118	252.111	2.0599	[M+H]+	1.275	2	0.9233	rp	16053-39-7	193508	HMDB0029004	-	-	4593.51	2891.85	3604.81	2126.28	6417.94	13579.7	5709.49	5763.34	5645.91	-
MEDN0031	T3_positive	Pyroglutamic acid	Amino acids and derivatives	Amino acids and derivatives	C5H7NO3	130.049	129.043	0.8077	[M+H]+	1.475	2	0.9102	rp	98-79-3	7405	HMDB0000267	-	C01879	69110.9	37287.9	66746.5	37207.4	17217.1	27422	43855.7	44667.2	43907.6	ko00480,ko01100
ME0106855	T3_positive	L-Glutaminyl-L-isoleucine	Amino acids and derivatives	Amino acids and derivatives	C11H21N3O4	260.16	259.153	1.8357	[M+H]+	1.525	2	0.9005	rp	86416-45-7	57315376	HMDB0028800	-	-	7595.15	3732.89	4558.99	2652.81	6829.11	19735.5	7107.51	6969.4	7074.34	-
ME0159299	T3_positive	Val-trp	Amino acids and derivatives	Amino acids and derivatives	C16H21N3O3	304.165	303.158	2.9071	[M+H]+	0.975	2	0.8864	rp	24587-37-9	168182	HMDB0029138	-	-	1812.99	1123.07	1691.44	786.47	1396.39	8791.25	2613.17	2618.71	2567.74	-
MADN0532	T3_positive	L-Aspartyl-L-phenylalanine	Amino acids and derivatives	Amino acids and derivatives	C13H16N2O5	281.113	280.106	1.8189	[M+H]+	0.2	2	0.8855	rp	13433-09-5	93078	HMDB0000706	5674	-	2365.2	1200.76	1044.17	1490.17	862.25	7135.52	3201.02	3128.13	3147.74	-
ME0106523	T3_positive	o-Tyrosine	Amino acids and derivatives	Amino acids and derivatives	C9H11NO3	182.081	181.074	1.4511	[M+H]+	0.475	2	0.8551	rp	2370-61-8	91482	HMDB0006050	-	-	95040.6	176581	180436	28016.3	32699.8	57127	83538.7	85191.8	85422	-
ME0106969	T3_positive	Glu-Lys	Amino acids and derivatives	Amino acids and derivatives	C11H21N3O5	258.144	275.148	1.6496	[M+H-H2O]+	1.05	2	0.8405	rp	5891-53-2	7015704	HMDB0004207	23795	-	6409.92	10189.8	6510.84	11210.2	9341.94	9476.64	8678.54	8689.32	8576.02	-
ME0108879	T3_positive	N-omega-Hydroxy-L-arginine	Amino acids and derivatives	Amino acids and derivatives	C6H14N4O3	229.07	190.107	0.9055	[M+K]+	1.525	2	0.8093	rp	53054-07-2	123895	HMDB0004224	-	C05933	92619.1	93816.8	78146.6	79152.7	62615.6	74162.9	74035.5	74255.3	74104.2	ko00330,ko01100,ko01110
MEDN1233	T3_positive	4-Hydroxyphenylacetylglycine	Amino acids and derivatives	Amino acids and derivatives	C10H11NO4	436.18	209.069	2.7436	[2M+NH4]+	19.4419	2	0.8001	rp	28116-23-6	440732	HMDB0000735	-	C05596	11958.5	6086.6	4517.01	9867.1	4676.88	7793.97	5927.8	5789.35	5845.81	ko00350
ME0107022	T3_positive	Oglufanide	Amino acids and derivatives	Amino acids and derivatives	C16H19N3O5	316.129	333.132	2.1689	[M+H-H2O]+	0.075	2	0.7828	rp	38101-59-6	100094	HMDB0028830	-	-	88288.8	29460.8	36551	66162.4	71296.9	56458.5	55987.2	55844.6	55470.6	-
ME0105727	T3_positive	Arg-Phe	Amino acids and derivatives	Amino acids and derivatives	C15H23N5O3	321.181	321.18	2.3483	[M+]+	3.025	2	0.7789	rp	2047-13-4	150964	HMDB0028716	-	-	568610	354086	392393	436089	316189	230109	346399	346459	341623	-
ME0106308	T3_positive	Cystathionine	Amino acids and derivatives	Amino acids and derivatives	C7H14N2O4S	205.064	222.067	0.8831	[M+H-H2O]+	0.175	2	0.7778	rp	61135-95-3	834	HMDB0033142	-	C00542	193950	85866.1	136960	53588.8	384110	57175.7	70783.5	93295.7	91162.9	-
ME0159255	T3_positive	Val-Asp	Amino acids and derivatives	Amino acids and derivatives	C9H16N2O5	215.102	232.106	1.4904	[M+H-H2O]+	2.3	2	0.7772	rp	20556-16-5	7009608	HMDB0029123	23822	-	3989.45	2735.94	1778.27	1966.83	2855.85	4316.69	2356.39	2243.73	2184.01	-
ME0106675	T3_positive	Ethyl N-acetyl-L-tyrosinate	Amino acids and derivatives	Amino acids and derivatives	C13H17NO4	520.26	251.116	3.4376	[2M+NH4]+	10.9944	2	0.7722	rp	840-97-1	13289	HMDB0000866	44264	C01657	1654.91	986.79	4024.83	248.56	724.94	189.75	837.74	1065.91	1054.47	-
ME0108492	T3_positive	Bicine	Amino acids and derivatives	Amino acids and derivatives	C6H13NO4	205.117	163.084	0.88	[M+CH3CN+H]+	2.65	2	0.7718	rp	150-25-4	8761	HMDB0011727	-	-	23727.4	32999.6	25306.7	35566	29537.3	22715.2	31089.6	32313	32194.2	-
ME0107434	T3_positive	Ile-Gln	Amino acids and derivatives	Amino acids and derivatives	C11H21N3O4	519.315	259.153	3.4488	[2M+H]+	2.65735	2	0.7701	rp	59652-60-7	7020102	HMDB0028905	23932	-	4787.63	9532.83	8483.81	14771.2	8583.44	21296.8	11084.9	11153.8	11467.5	-
ME0105476	T3_positive	Alanylphenylalanine	Amino acids and derivatives	Amino acids and derivatives	C12H16N2O3	511.196	236.116	2.2889	[2M+K]+	1.7997	2	0.7659	rp	3061-90-3	96814	HMDB0028694	23975	-	1361.21	615.1	322.75	154.57	523.43	552.15	640.71	832.9	800.89	-
ME0157881	T3_positive	Thr-Asp	Amino acids and derivatives	Amino acids and derivatives	C8H14N2O6	281.099	234.085	2.209	[M+HCOO+2H]+	2.9	2	0.7657	rp	108320-97-4	7016067	HMDB0029057	23653	-	859.43	87.44	97.94	736.96	97.94	103.01	430.78	464.38	327.82	-
ME0109324	T3_positive	Pro-Lys	Amino acids and derivatives	Amino acids and derivatives	C11H21N3O3	328.125	243.158	1.4913	[M+K+HCOOH]+	4.05	2	0.7632	rp	71227-70-8	9209431	HMDB0029022	23869	-	5649.91	7127.84	7436.46	7886.49	5288.38	7317.84	7226.26	6891.6	7120.48	-
ME0107829	T3_positive	Trileucine	Amino acids and derivatives	Amino acids and derivatives	C18H35N3O4	442.233	357.263	3.1492	[M+K+HCOOH]+	4.31901	2	0.7613	rp	10329-75-6	82546	HMDB0094648	23009	-	2441.99	793.25	1688.73	811.46	398.75	1603.53	1658.4	1446.49	1714.63	-
ME0107071	T3_positive	Gly-Ile	Amino acids and derivatives	Amino acids and derivatives	C8H16N2O3	189.123	188.116	1.8687	[M+H]+	1.725	2	0.7592	rp	19461-38-2	88079	HMDB0028844	23851	-	5222.77	2095.66	2553.51	1971.96	3236.45	9205.53	3599.27	3593.8	3633.91	-
MEDL00795	T3_positive	N-(N-Glycyl-3-phenyl-L-alanyl)-3-phenyl-L-alanine	Amino acids and derivatives	Amino acids and derivatives	C20H23N3O4	433.192	369.169	1.8489	[M+CH3CN+Na]+	17.6368	2	0.7572	rp	13116-21-7	83153	HMDB0029006	15750	-	704.02	242.86	804.72	904.75	7588.01	1422.77	1523.68	1418.73	1551.98	-
ME0153865	T3_positive	Met-Leu	Amino acids and derivatives	Amino acids and derivatives	C11H22N2O3S	280.172	262.135	3.2185	[M+NH4]+	6.475	2	0.7482	rp	14486-16-9	444206	HMDB0028977	23650	-	704.78	907.63	2122.05	1032.14	3530.67	9183.82	3131.59	3089.92	3129.74	-
ME0107468	T3_positive	Ile-Tyr	Amino acids and derivatives	Amino acids and derivatives	C15H22N2O4	294.154	294.158	1.57	[M+]+	8.15	2	0.7468	rp	38579-21-4	7408195	HMDB0028919	23691	-	2349.37	2404.92	1438.29	2406.65	8553.84	2014.9	3548.81	3528.56	3508.55	-
ME0106770	T3_positive	gamma-Glutamylglutamate	Amino acids and derivatives	Amino acids and derivatives	C10H16N2O7	570.218	276.096	3.1591	[2M+NH4]+	13.1527	2	0.7455	rp	1116-22-9	92865	HMDB0011737	-	C05282	18034.6	14633.4	12485	14082.1	14593	15337.8	16288.2	16105.6	16100.4	-
ME0105720	T3_positive	Arginyl-Glutamine	Amino acids and derivatives	Amino acids and derivatives	C11H22N6O4	347.145	302.17	1.7093	[M-H+2Na]+	8.625	2	0.7444	rp	2483-17-2	7019985	HMDB0028707	-	-	19576.4	28382.4	16943	41280.7	17395.1	24667.8	20535.6	19599.6	20544.8	-
ME0105466	T3_positive	Ala-His	Amino acids and derivatives	Amino acids and derivatives	C9H14N4O3	290.124	226.107	1.6099	[M+CH3CN+Na]+	3.275	2	0.7442	rp	3253-17-6	9837455	HMDB0028689	23724	-	10243.9	13120.1	13095.2	12060.1	12677	11536.8	12091.6	11945.3	12066.3	-
ME0155440	T3_positive	Phe-Asn	Amino acids and derivatives	Amino acids and derivatives	C13H17N3O4	280.128	279.122	2.0785	[M+H]+	2.275	2	0.7368	rp	39537-20-7	10468817	HMDB0028990	-	-	4450.08	1547.49	1403.74	1700.84	3267.24	9862.74	2229.42	2318.19	2310.86	-
ME0110182	T3_positive	Tyr-Ala	Amino acids and derivatives	Amino acids and derivatives	C12H16N2O4	253.126	252.111	1.6868	[M+H]+	19.725	2	0.7281	rp	730-08-5	5496455	HMDB0029098	64984	-	7665.8	21960.4	6127.43	9720.83	12221.8	27975.7	16054.1	16052.9	15979	-
ME0106972	T3_positive	Glu-Met	Amino acids and derivatives	Amino acids and derivatives	C10H18N2O5S	261.09	278.094	1.9287	[M+H-H2O]+	1.6	2	0.7214	rp	4423-22-7	6426949	HMDB0028825	23687	-	13329.6	12319.7	12157.5	21244.2	16023.2	17995.1	15404.5	15369	15318	-
ME0054299	T3_positive	L-canavanine	Amino acids and derivatives	Amino acids and derivatives	C5H12N4O3	375.163	176.091	2.9213	[2M+Na]+	19.2	2	0.7079	rp	543-38-4	439202	HMDB0002706	3238	C00308	11039.1	18002.5	26310.5	26582.4	26686.2	21402.2	21005	20010.9	20632.1	-
MEDL02347	T3_positive	L-Phenylalanine	Amino acids and derivatives	Amino acids and derivatives	C9H11NO2	166.086	165.079	1.921	[M+H]+	0.2	3	0.9956	rp	63-91-2	6140	HMDB0000159	28	C00079	376812	623078	594084	230350	344958	366148	407271	407261	407184	ko00360,ko00400,ko00460,ko00470,ko00940,ko00960,ko00966,ko00970,ko00996,ko00999,ko01100,ko01110,ko01210,ko01230,ko02010
MEDN0006	T3_positive	L-Tyrosine	Amino acids and derivatives	Amino acids and derivatives	C9H11NO3	182.081	181.074	1.0212	[M+H]+	0.975	3	0.9777	rp	60-18-4	6057	HMDB0000158	34	C00082	43525.7	73406.9	118409	15054	23488.6	27118.7	51954.6	52237	51155.7	ko00130,ko00261,ko00350,ko00360,ko00400,ko00460,ko00730,ko00940,ko00950,ko00965,ko00966,ko00970,ko00999,ko01100,ko01110,ko01210,ko01230,ko01240
MEDP0025	T3_positive	L-Tryptophan	Amino acids and derivatives	Amino acids and derivatives	C11H12N2O2	205.097	204.09	2.3765	[M+H]+	0.7	3	0.9647	rp	73-22-3	6305	HMDB0000929	5879	C00078	151785	422297	579515	489941	13489.1	513050	451874	448261	451994	ko00260,ko00380,ko00400,ko00901,ko00966,ko00970,ko00996,ko00999,ko01100,ko01110,ko01210,ko01230,ko01240
MEDP0519	T3_positive	L-Norleucine	Amino acids and derivatives	Amino acids and derivatives	C6H13NO2	132.101	131.095	1.4708	[M+H]+	1.325	3	0.9608	rp	327-57-1	21236	HMDB0001645	6334	C01933	130838	105765	130715	86071	86364.5	116206	108818	108413	108419	-
MEDP1879	T3_positive	Phe-ala	Amino acids and derivatives	Amino acids and derivatives	C12H16N2O3	237.123	236.116	2.1845	[M+H]+	0.725	3	0.9306	rp	3918-87-4	5488196	HMDB0028988	-	-	1355.25	1219.41	1894.27	926.02	4280.53	9375.71	3001.23	2940.67	3001.62	-
MEDL00353	T3_positive	Glu-Leu	Amino acids and derivatives	Amino acids and derivatives	C11H20N2O5	261.144	260.137	2.0389	[M+H]+	0.8	3	0.9267	rp	5969-52-8	9856500	HMDB0028823	44684	-	8789.98	3858.44	4745.97	3499.34	6681.91	19622	7752.77	7734.4	7717.26	-
MEDL00860	T3_positive	D-Ornithine	Amino acids and derivatives	Amino acids and derivatives	C5H12N2O2	155.081	132.09	1.7367	[M+Na]+	4.3	3	0.894	rp	348-66-3	71082	HMDB0003374	6910	C00515	3531.46	880.57	14390.4	20589	22961.6	23319.1	14811.5	14904	14774	ko00470,ko01100,ko01110
MEDP1613	T3_positive	Val-val	Amino acids and derivatives	Amino acids and derivatives	C10H20N2O3	217.154	216.147	1.6297	[M+H]+	1.225	3	0.8922	rp	3918-94-3	107475	HMDB0029140	23988	-	5666.5	1809.87	3149.9	2617.23	3251.95	11557.9	4462.76	4427.15	4373.53	-
MEDL00356	T3_positive	Phe-Asp	Amino acids and derivatives	Amino acids and derivatives	C13H16N2O5	281.112	280.106	2.6091	[M+H]+	2.3	3	0.8884	rp	22828-05-3	6992643	HMDB0028991	23739	-	10618.6	9714.57	4808.82	9640.19	9984.12	7826.5	8693.01	8650.25	8631.59	-
MEDP0022	T3_positive	L-Proline	Amino acids and derivatives	Amino acids and derivatives	C5H9NO2	231.133	115.063	0.8077	[2M+H]+	1.15	3	0.8032	rp	147-85-3	145742	HMDB0000162	29	C00148	6709.24	2862	5418.73	4249.31	10716.6	6603.96	5871.27	6016.44	6049.74	ko00330,ko00332,ko00470,ko00970,ko01100,ko01110,ko01230,ko02010
MEDP0525	T3_positive	N-Acetyl-L-alanine	Amino acids and derivatives	Amino acids and derivatives	C5H9NO3	200.047	131.058	2.4707	[M+Na+HCOOH]+	14.575	3	0.7901	rp	97-69-8	88064	HMDB0000766	5733	-	264647	222280	236945	250648	225618	215552	215093	217142	216354	-
MEDL00352	T3_positive	Glu-Val	Amino acids and derivatives	Amino acids and derivatives	C10H18N2O5	229.119	246.122	2.2788	[M+H-H2O]+	1.075	3	0.7848	rp	1453453	6992567	HMDB0028832	-	-	61431.5	51638.4	59911.4	100066	99018.6	129889	78855.2	79196.8	78776.9	-
MEDN0025	T3_positive	3-Hydroxymethylglutaric acid	Amino acids and derivatives	Amino acids and derivatives	C6H10O5	325.113	162.053	0.8668	[2M+H]+	0.85	3	0.7756	rp	503-49-1	1662	HMDB0000355	5344	C03761	160653	178043	148678	176610	119716	135424	130567	129809	130615	-
MEDN1335	T3_positive	Cinnamoylglycine	Amino acids and derivatives	Amino acids and derivatives	C11H11NO3	205.072	205.074	3.3586	[M+]+	3.475	3	0.7748	rp	16534-24-0	709625	HMDB0011621	-	-	15329	16830.9	20448.8	12957.1	17451.9	10800.4	13409.5	13375.4	13010	-
ME0109774	T3_positive	Suberylglycine	Amino acids and derivatives	Amino acids and derivatives	C10H17NO5	231.107	231.111	0.5873	[M+]+	6.925	3	0.7149	rp	60317-54-6	6453952	HMDB0000953	5899	-	93862.1	67873.1	72205.9	76817.1	67857.3	66742.3	74209.6	74505.8	74032.3	-
MEDP0071	T3_positive	Glycyl-L-leucine	Amino acids and derivatives	Amino acids and derivatives	C8H16N2O3	211.107	188.116	1.8667	[M+Na]+	2.26875	3	0.6964	rp	869-19-2	92843	HMDB0000759	5727	C02155	5962.13	15036.1	6032.37	8573.79	3253.96	9531.16	8147.15	8091.82	8013.88	-
MEDP1070	T3_positive	Glycyl-L-valine	Amino acids and derivatives	Amino acids and derivatives	C7H14N2O3	387.169	174.1	2.2988	[2M+K]+	12.05	3	0.6902	rp	1963-21-9	2724807	HMDB0028854	-	-	70033.9	49526.2	46965.1	31650.3	38971.1	39774.4	44042.8	44560.3	43613.2	-
ME0150263	T3_positive	Glu-Ile	Amino acids and derivatives	Amino acids and derivatives	C11H20N2O5	261.144	260.137	1.5083	[M+H]+	0.55	3	0.6855	rp	5879-22-1	9813855	HMDB0028822	23727	-	11772.8	6234.49	6297.65	5349.52	8856.38	38193.6	11109.8	11019	10919.1	-
ME0151171	T3_positive	Histidylserine	Amino acids and derivatives	Amino acids and derivatives	C9H14N4O4	507.182	242.101	1.5685	[2M+Na]+	21.3331	3	0.6823	rp	21438-60-8	435727	HMDB0028894	23757	-	9348.68	5473.49	10485.7	5805.33	11506.3	8176.5	7989.6	7919.5	7917.09	-
MEDP0247	T3_positive	Nicotinuric acid	Amino acids and derivatives	Amino acids and derivatives	C8H8N2O3	378.139	180.054	2.2184	[2M+NH4]+	3.95	3	0.6654	rp	583-08-4	68499	HMDB0003269	1499	C05380	49758.2	51879.7	61256.3	45291.6	37670.7	40235.4	44940.3	45316.2	45175.7	ko00760
ME0146000	T3_positive	Asn-Val	Amino acids and derivatives	Amino acids and derivatives	C9H17N3O4	276.09	231.122	2.6533	[M-H+2Na]+	7.775	3	0.6502	rp	145314-87-0	7019993	HMDB0028744	65127	-	17079.9	7931.38	24215.2	8996.03	3604.02	17230.8	9043.08	8394.22	9086.31	-
ME0107193	T3_positive	Glycylproline	Amino acids and derivatives	Amino acids and derivatives	C7H12N2O3	195.079	172.085	0.6074	[M+Na]+	4.48075	3	0.6496	rp	704-15-4	3013625	HMDB0000721	-	-	3613.17	6535.43	1259.59	3093.46	4763.6	3879.89	3511.57	3424.11	3504.69	-
ME0110092	T3_positive	Trp-Ala	Amino acids and derivatives	Amino acids and derivatives	C14H17N3O3	258.123	275.127	2.4465	[M+H-H2O]+	0.725	3	0.6483	rp	24046-71-7	6993401	HMDB0029076	23758	-	9933.54	10415.2	13185.4	21433.3	28182	15867.3	16262.5	16352.8	16149.2	-
MEDTP00821	T3_positive	Asp-Tyr	Amino acids and derivatives	Amino acids and derivatives	C13H16N2O6	381.079	296.101	0.8765	[M+K+HCOOH]+	24.575	3	0.6434	rp	22840-03-5	152455	HMDB0028765	23882	-	191187	192575	150395	188025	112182	156223	153242	158981	159631	-
MEDTN00621	T3_positive	gamma-Glutamylglutamine	Amino acids and derivatives	Amino acids and derivatives	C10H17N3O6	551.226	275.112	3.4686	[2M+H]+	7.76444	3	0.6369	rp	10148-81-9	150914	HMDB0011738	-	C05283	9286.64	5904.36	8692.64	3713.77	2883.28	7407.69	6358.2	6260.95	6266.33	-
MEDP2037	T3_positive	3-Phenylpropionylglycine	Amino acids and derivatives	Amino acids and derivatives	C11H13NO3	246.061	207.089	0.823	[M+K]+	19.65	3	0.629	rp	20989-69-9	1608347	HMDB0002042	6455	-	27642.8	15999.1	24249.1	25221	19527	12255.3	20080.4	20151.9	20054.4	-
ME0153878	T3_positive	Met-Thr	Amino acids and derivatives	Amino acids and derivatives	C9H18N2O4S	297.118	250.099	1.6894	[M+HCOO+2H]+	16.8	3	0.6204	rp	40883-16-7	7021822	HMDB0028983	23742	-	326070	365737	246712	348488	246854	343499	285151	283605	282870	-
ME0159286	T3_positive	Val-Lys	Amino acids and derivatives	Amino acids and derivatives	C11H23N3O3	322.096	245.174	2.0584	[M-H+2K]+	7.9	3	0.614	rp	22677-62-9	168058	HMDB0029132	23854	-	3845.98	10505.2	7736.05	12431.8	7439.09	9180.95	6431.23	6078.74	6797.82	-
MEDP0046	T3_positive	Hexanoylglycine	Amino acids and derivatives	Amino acids and derivatives	C8H15NO3	191.143	173.105	3	[M+NH4]+	7.0165	3	0.6021	rp	24003-67-6	99463	HMDB0000701	5669	-	4895.89	5341.16	5443.2	6262.15	5118.49	7088.55	5936.63	5936.43	5915.14	-
ME0109152	T3_positive	Phe-arg	Amino acids and derivatives	Amino acids and derivatives	C15H23N5O3	322.186	321.18	1.4708	[M+H]+	2.475	3	0.5904	rp	1238-09-1	150903	HMDB0028989	23741	-	4413.73	3347.46	3650.77	1647.29	6686.06	19859.4	6309.88	6312.54	6262.12	-
ME0145970	T3_positive	Asn-Asp	Amino acids and derivatives	Amino acids and derivatives	C8H13N3O6	294.101	247.08	2.229	[M+HCOO+2H]+	18.275	3	0.5785	rp	61365-15-9	25145403	HMDB0028727	-	-	10161.4	5500.31	13044.9	7170.36	12810.9	9385.04	9559.18	9678.87	9601.18	-
ME0158312	T3_positive	Trp-Trp	Amino acids and derivatives	Amino acids and derivatives	C22H22N4O3	459.17	390.169	1.8289	[M+Na+HCOOH]+	14.1997	3	0.5729	rp	20696-60-0	88656	HMDB0029094	65025	-	29149.8	17784.4	24630.1	43177.4	54461.9	54224.5	38690.5	38629.9	38468.2	-
ME0109182	T3_positive	Phenylalanyllysine	Amino acids and derivatives	Amino acids and derivatives	C15H23N3O3	360.125	293.174	2.5856	[M-2H+3Na]+	5.1	3	0.5562	rp	6456-72-0	15607820	HMDB0029000	-	-	3550.69	3112.4	3039.14	3186.68	7175.49	6797.78	4038.38	4183.35	4100.76	-
MEDP1585	T3_positive	Alanine glutamate	Amino acids and derivatives	Amino acids and derivatives	C8H14N2O5	459.175	218.09	2.1889	[2M+Na]+	11.0199	3	0.5531	rp	13187-90-1	128841	HMDB0028686	-	-	2149.09	627.88	1269.58	1325.06	2165.29	2733.53	2165.92	1923.38	2125.89	-
ME0153228	T3_positive	Lys-Lys	Amino acids and derivatives	Amino acids and derivatives	C12H26N4O3	321.204	274.2	2.8816	[M+HCOO+2H]+	22.35	3	0.5493	rp	13184-13-9	128837	HMDB0028956	23900	-	11341.6	6901.9	5791.32	9472.47	12121.9	12314.7	10905.4	10892	10683	-
ME0108074	T3_positive	Lys-Ser	Amino acids and derivatives	Amino acids and derivatives	C9H19N3O4	234.133	233.138	2.5729	[M+H]+	11.3905	3	0.5329	rp	6665-19-6	151428	HMDB0028960	23722	-	4369.86	3709.68	5263.14	3723.52	4082.52	4325.05	4682.44	4692.68	4709.99	-
ME0108053	T3_positive	Lys-Gly	Amino acids and derivatives	Amino acids and derivatives	C8H17N3O3	272.113	203.127	1.4511	[M+Na+HCOOH]+	21.95	3	0.5246	rp	2068431	7022320	HMDB0028951	23747	-	29008.1	44849.4	45875.1	38561.1	32448.1	42835.7	37688.3	37504.1	36276.3	-
ME0105885	T3_positive	Aspartylalanine	Amino acids and derivatives	Amino acids and derivatives	C7H12N2O5	268.082	204.075	2.2635	[M+CH3CN+Na]+	22.3	3	0.5243	rp	13433-02-8	5491963	HMDB0028746	64996	-	1242.63	1852.25	2154.53	1377	1471.03	1991.71	1834.78	1829.53	1776.69	-
Lmrj002087	T3_positive	Isoleucylaspartic acid	Amino acids and derivatives	Amino acids and derivatives	C10H18N2O5	247.129	246.122	2.3483	[M+H]+	0.675	2	0.8942	rp	-	14304554	HMDB0028903	-	-	18825.6	16396.7	10089.4	15324.8	17005.8	10948.2	12976.9	12980	12870.2	-
ME0106526	T3_positive	3-phenyl-2-(pyrrolidine-2-carbonylamino)propanoic Acid	Amino acids and derivatives	Amino acids and derivatives	C14H18N2O3	263.141	262.132	2.6353	[M+H]+	4.15	2	0.7877	rp	-	5226097	HMDB0011179	-	-	2655.98	2459.68	4283.85	2680.19	4959.26	15034	3441.68	3417.81	3511.42	-
MEDN1835	T3_positive	alpha-Methylphenylalanine	Amino acids and derivatives	Amino acids and derivatives	C10H13NO2	180.101	179.095	0.8734	[M+H]+	2.075	2	0.7832	rp	-	108055	HMDB0029223	-	-	27100.1	39268.3	25629.9	54646.4	13628.7	12721.8	47938	46755.2	49361.7	-
ME0110116	T3_positive	Trp-His	Amino acids and derivatives	Amino acids and derivatives	C17H19N5O3	700.334	341.149	3.6366	[2M+NH4]+	3.74109	2	0.7717	rp	-	10154381	HMDB0029085	-	-	695375	539227	356844	1.02819e+06	868452	1.04119e+06	664394	680256	676830	-
ME0153872	T3_positive	Met-Phe	Amino acids and derivatives	Amino acids and derivatives	C14H20N2O3S	297.126	296.12	2.783	[M+H]+	1.15	2	0.7697	rp	-	100048	HMDB0028980	-	-	821.06	786.04	640.33	252.35	1105.3	3777.36	950.44	920.8	996.79	-
ME0106515	T3_positive	Leucylvaline	Amino acids and derivatives	Amino acids and derivatives	C11H22N2O3	230.157	230.163	1.0611	[M+]+	13.85	2	0.7296	rp	-	352038	HMDB0028942	-	-	207.56	171.78	366.3	281.95	1810.71	281.75	705.07	1072.16	965.13	-
MEDP1024	T3_positive	Leu-Val	Amino acids and derivatives	Amino acids and derivatives	C11H22N2O3	231.17	230.163	2.3286	[M+H]+	1.1	3	0.9583	rp	-	6993115	HMDB0029131	-	-	16619.7	7069.15	9881.03	7284.27	16801.9	37380.6	15985.9	15775.4	15648.9	-
MEDL00326	T3_positive	DL-Arginine	Amino acids and derivatives	Amino acids and derivatives	C6H14N4O2	175.119	174.112	0.7684	[M+H]+	0.95	3	0.9428	rp	-	232	HMDB0251511	-	C02385	27489.8	31272.9	52716.8	11817	14750.7	28276.2	26652.5	26207.2	25985.7	-
MEDP1022	T3_positive	2-[(2-Amino-3-hydroxybutanoyl)amino]-3-phenylpropanoic acid	Amino acids and derivatives	Amino acids and derivatives	C13H18N2O4	266.123	266.127	0.8077	[M+]+	6.9	3	0.746	rp	-	4099799	HMDB0029068	-	-	7135.32	14291.2	2257.23	8095.08	5181.04	6603.62	9410.44	9252.55	9172.87	-
ME0168282	T3_positive	PR dipeptide	Amino acids and derivatives	Amino acids and derivatives	C11H21N5O3	254.161	271.164	1.6294	[M+H-H2O]+	1.35	3	0.7265	rp	-	9814075	HMDB0029011	-	-	8163.08	15351.6	4172.24	12080.1	3181.88	12483.1	7749.34	7631.8	7638.06	-
MEDP1025	T3_positive	2-[(2-Amino-3-phenylpropanoyl)amino]-3-methylbutanoic acid	Amino acids and derivatives	Amino acids and derivatives	C14H20N2O3	306.181	264.147	1.9484	[M+CH3CN+H]+	1.475	3	0.7168	rp	-	4096934	HMDB0029134	-	-	18727.1	24051.6	13915.9	12319.5	4000.87	5609.59	11390.5	11422.3	11335.7	-
ME0107401	T3_positive	Hydroxyprolyl-Isoleucine	Amino acids and derivatives	Amino acids and derivatives	C11H20N2O4	245.149	244.142	2.4267	[M+H]+	1.732	3	0.7085	rp	-	61157357	HMDB0028866	-	-	3404.64	3920.17	2334.05	4376.56	5308.02	3415.84	3949.44	4017.66	3947.85	-
MEDP0060	T3_positive	Methionine sulfoxide	Amino acids and derivatives	Amino acids and derivatives	C5H11NO3S	188.038	165.046	1.4115	[M+Na]+	6.35	3	0.6956	rp	-	847	HMDB0250776	-	-	37967.6	15587.2	27032.2	8453.1	53216	21607.8	24988.7	24508.1	24254.9	-
MEDP1886	T3_positive	Pro-val	Amino acids and derivatives	Amino acids and derivatives	C10H18N2O3	281.077	214.132	2.2889	[M-2H+3Na]+	21.1	3	0.6902	rp	-	142984	HMDB0029030	-	-	5511.41	7834.45	6385.54	5833.61	9698.73	9119.86	5867.48	6306.22	5530.35	-
ME0107408	T3_positive	Hydroxyprolyl-Tryptophan	Amino acids and derivatives	Amino acids and derivatives	C16H19N3O4	335.168	317.138	2.5856	[M+NH4]+	3.8905	3	0.6616	rp	-	85611882	HMDB0028874	-	-	14755.7	9691.95	10834.5	9065.67	12698	12417.1	9422.21	9474.35	9011.44	-
ME0106781	T3_positive	gamma-Glutamyl-S-(1-propenyl)cysteine sulfoxide	Amino acids and derivatives	Amino acids and derivatives	C11H18N2O6S	324.114	306.089	1.138	[M+NH4]+	3.89275	3	0.6616	rp	-	18410556	HMDB0031870	-	-	220.1	91.57	1330.31	430.7	343.83	167.21	478.06	539.24	548.44	-
ME0106028	T3_positive	beta-Alanyl-L-lysine	Amino acids and derivatives	Amino acids and derivatives	C9H19N3O3	452.321	217.143	5.0824	[2M+NH4]+	4.46587	3	0.589	rp	-	440638	HMDB0060442	-	C05341	10033.1	9248.85	15109.3	12339.8	8994.46	5228.6	10570.5	10680.4	10541.4	ko00410,ko01100
ME0121652	T3_positive	5-methyltetrahydropteroyltri-L-glutamate	Amino acids and derivatives	Amino acids and derivatives	C30H39N9O12	718.29	717.272	2.7534	[M+H]+	15.0081	3	0.5825	rp	-	135398574	HMDB0012177	-	C04489	2066.76	8109.21	11948.8	9244.01	6583.65	4562.28	6416.68	6681.89	6613.57	-
ME0153223	T3_positive	L-Histidine,L-lysyl-	Amino acids and derivatives	Amino acids and derivatives	C12H21N5O3	306.144	283.164	1.8089	[M+Na]+	24.1	3	0.5263	rp	-	14208651	HMDB0028953	-	-	138.41	6775.78	6866.87	5563.32	3739.86	3788.64	6345.84	6288.75	6290.55	-
ME0157029	T3_positive	Ser-Trp	Amino acids and derivatives	Amino acids and derivatives	C14H17N3O4	330.076	291.122	2.5458	[M+K]+	12.2652	3	0.5208	rp	-	14409363	HMDB0029050	-	-	17551.2	7736.71	12830.8	17549.8	25225	16197.1	17306	17343.1	17035.2	-
Lmhp002031	T3_positive	Leu-Leu	Amino acids and derivatives	Amino acids and derivatives	C12H24N2O3	245.185	244.179	2.7778	[M+H]+	1.225	2	0.9325	rp	3303-31-9	76807	-	23804	-	13717.1	7578.25	10222.4	6962.06	11499.6	28762.2	14367.2	14486.2	13273.1	-
ME0105468	T3_positive	Ala-ile	Amino acids and derivatives	Amino acids and derivatives	C9H18N2O3	203.138	202.132	1.5299	[M+H]+	1.6	2	0.9227	rp	29727-65-9	7408079	-	23844	-	6556.48	3070.25	4745.15	3018.88	10832.9	20719.8	8283.91	8272.88	8127.73	-
Lmhp001461	T3_positive	Pro-leu	Amino acids and derivatives	Amino acids and derivatives	C11H20N2O3	229.154	228.147	0.8862	[M+H]+	1.975	2	0.9008	rp	52899-07-7	444109	-	23647	-	16504.5	14377.6	13439.2	14123.4	10402.8	18409.6	19412.8	21755	21055.9	-
ME0109628	T3_positive	Ser-Met-Arg	Amino acids and derivatives	Amino acids and derivatives	C14H28N6O5S	393.185	392.184	3.6167	[M+H]+	15.725	2	0.8932	rp	189342-36-7	71348045	-	15806	-	7606.39	10324.4	10892.4	7071.58	3740.91	14158.9	5900.42	6651.18	2587.35	-
ME0108619	T3_positive	N-Acetyl-D-phenylalanine	Amino acids and derivatives	Amino acids and derivatives	C11H13NO3	432.221	207.089	1.905	[2M+NH4]+	19.4811	2	0.8183	rp	10172-89-1	101184	-	5498	C05620	27137.7	29925	27072.5	20127.7	28405.8	11720	25492.1	25401.8	25492.3	ko00470,ko01100
ME0106891	T3_positive	Glutamyl-aspartyl-glycine	Amino acids and derivatives	Amino acids and derivatives	C11H17N3O8	320.103	319.102	1.6972	[M+H]+	13.65	2	0.8014	rp	75007-24-8	194641	-	21299	-	18848.2	24005.7	18879.2	24645.6	13895.6	16638.1	18053.3	17671.8	18073.4	-
ME0108426	T3_positive	N-(3-Indolylacetyl)-L-isoleucine	Amino acids and derivatives	Amino acids and derivatives	C16H20N2O3	311.139	288.147	3.3385	[M+Na]+	5.775	2	0.801	rp	57105-45-0	644226	-	34533	-	11554.6	12260.3	5758.81	10448.8	93525.4	3139.98	25583.8	26575.9	24872.6	-
ME0110229	T3_positive	H-Tyr-tyr-tyr-OH	Amino acids and derivatives	Amino acids and derivatives	C27H29N3O7	554.212	507.201	1.7687	[M+HCOO+2H]+	3.06741	2	0.7968	rp	7390-78-5	14717800	-	16919	-	4746.03	3854.08	3509.24	5398.1	6523.88	7348.16	3796.39	3757.77	3739.12	-
ME0109883	T3_positive	Threonyl-lysyl-glutamic acid	Amino acids and derivatives	Amino acids and derivatives	C15H28N4O7	376.194	376.196	3.0596	[M+]+	2.5	2	0.7722	rp	122605-96-3	129753	-	19499	-	8054.98	10771.2	7755.73	5448.52	782.51	8033.16	5394.47	5618.74	5955.24	-
ME0107437	T3_positive	Ile-Glu	Amino acids and derivatives	Amino acids and derivatives	C11H20N2O5	302.169	260.137	1.8454	[M+CH3CN+H]+	4.8	2	0.7636	rp	42516-53-0	7009625	-	23867	-	249.11	257.44	424.42	142.43	4397.35	1579.99	1622.66	1619.86	1459.33	-
ME0150470	T3_positive	Gly-Pro-Phe	Amino acids and derivatives	Amino acids and derivatives	C16H21N3O4	364.124	319.153	2.862	[M-H+2Na]+	1.525	2	0.7528	rp	70393-97-4	10403659	-	22242	-	37361.7	83195.5	46648.5	61430.5	19954.2	48137.8	46953.3	46988.5	46305.9	-
ME0152629	T3_positive	H-Leu-Trp-OH	Amino acids and derivatives	Amino acids and derivatives	C17H23N3O3	318.181	317.174	3.2185	[M+H]+	0.85	2	0.7483	rp	5156-22-9	6992319	-	65031	-	3396.13	3512.15	2877.06	2416.92	2870.73	21533	6410.27	6392.02	6405.55	-
ME0108151	T3_positive	Met-Glu	Amino acids and derivatives	Amino acids and derivatives	C10H18N2O5S	279.106	278.094	1.5299	[M+H]+	13.9	2	0.7422	rp	14517-44-3	7015689	-	23791	-	8572.8	15283.6	5658.87	9934.72	6613.19	7228.08	7466.31	7397.58	7136.53	-
ME0107745	T3_positive	Leu-Phe	Amino acids and derivatives	Amino acids and derivatives	C15H22N2O3	342.174	278.163	2.724	[M+CH3CN+Na]+	11.1	2	0.7415	rp	424904	6992310	-	24020	-	398.33	169.25	368.58	788.62	4585.64	689.61	398.53	468.33	516.07	-
ME0108880	T3_positive	N-omega-Propyl-L-arginine	Amino acids and derivatives	Amino acids and derivatives	C9H20N4O2	283.111	216.159	1.3919	[M-2H+3Na]+	2.825	2	0.7325	rp	137361-05-8	447180	-	44817	-	249451	295809	285746	293281	248366	263999	263128	259252	259001	-
ME0150813	T3_positive	His-Ala-Glu	Amino acids and derivatives	Amino acids and derivatives	C14H21N5O6	356.152	355.149	3.5213	[M+H]+	9.95	2	0.7321	rp	64111-99-5	131801121	-	21126	-	750.54	1357.18	35900.8	7274.72	8403.67	1151.96	14880.8	15044.7	14874.6	-
ME0158235	T3_positive	Trp-Pro-Tyr	Amino acids and derivatives	Amino acids and derivatives	C25H28N4O5	465.216	464.206	3.4572	[M+H]+	6.51314	2	0.7188	rp	62690-32-8	71383786	-	22583	-	8394.86	7114.55	6858.45	4416.98	2622.02	3598.47	3795.28	4143.42	3413.33	-
ME0108615	T3_positive	N-Acetyl-DL-methionine	Amino acids and derivatives	Amino acids and derivatives	C7H13NO3S	238.071	191.062	2.8224	[M+HCOO+2H]+	9.65	2	0.7149	rp	1115-47-5	6180	-	62466	-	1976.7	4133.97	2113.71	4681.42	1348.51	5489.93	3500.65	3472.66	3465.2	-
MEDP1310	T3_positive	4-Hydroxy-l-tryptophan	Amino acids and derivatives	Amino acids and derivatives	C11H12N2O3	221.092	220.085	2.357	[M+H]+	0.475	3	0.9585	rp	25242-90-4	85479	-	-	C21777	92862.4	112917	139728	123702	112153	125645	117937	117621	117733	ko00901
MEDP1963	T3_positive	S-Methylglutathione	Amino acids and derivatives	Amino acids and derivatives	C11H19N3O6S	322.107	321.099	1.0503	[M+H]+	1.1	3	0.9293	rp	2922-56-7	115260	-	-	C11347	4876.8	252.15	5116.84	854.18	989.7	1144.71	3612.7	3763.08	3748.77	-
MEDP1577	T3_positive	Norvaline	Amino acids and derivatives	Amino acids and derivatives	C5H11NO2	118.086	117.079	0.8273	[M+H]+	1.2	3	0.7944	rp	6600-40-4	65098	-	-	C01826	193741	198037	164088	289604	150991	187994	183691	183919	182024	-
ME0109123	T3_positive	Phe-Phe	Amino acids and derivatives	Amino acids and derivatives	C18H20N2O3	376.163	312.147	3.2783	[M+CH3CN+Na]+	0.225	3	0.7892	rp	2577-40-4	6993090	-	65009	-	3446.94	4115.06	5477.49	3686.46	8305.22	5513.04	4996.38	5131.89	5186.01	-
ME0107880	T3_positive	L-Homophenylalanine	Amino acids and derivatives	Amino acids and derivatives	C10H13NO2	180.101	179.095	1.2744	[M+H]+	1.825	3	0.7864	rp	943-73-7	2724505	-	43203	C17235	106410	82206.5	38692.5	170798	72688.6	162445	86618.3	98015.9	88842.3	ko00400,ko00966,ko01100,ko01110,ko01210
MEDP1675	T3_positive	Leu-Leu-Gly	Amino acids and derivatives	Amino acids and derivatives	C14H27N3O4	302.207	301.2	2.1486	[M+H]+	0.65	3	0.7484	rp	4464-36-2	7019089	-	17297	-	896.08	1256.22	2314.22	1223.29	8423.31	7897.74	3616.96	3626.37	3638.09	-
MEDP1616	T3_positive	Pro-ala	Amino acids and derivatives	Amino acids and derivatives	C8H14N2O3	395.192	186.1	3.4775	[2M+Na]+	5.3	3	0.7435	rp	6422-36-2	6347578	-	-	-	7141.95	5801.64	11142.1	7664.73	10526.9	7212.99	8709.27	8969.07	8947.4	-
ME0108782	T3_positive	N-Formyl-Met-Leu-Phe	Amino acids and derivatives	Amino acids and derivatives	C21H31N3O5S	476.161	437.198	1.1184	[M+K]+	15.0001	3	0.7362	rp	59880-97-6	443295	-	43541	-	38079.8	22790.4	42644.2	53783.9	81890.8	18016.9	81623.9	89356.5	90147.5	-
ME0146336	T3_positive	Asp-Asp	Amino acids and derivatives	Amino acids and derivatives	C8H12N2O7	287.032	248.065	0.5873	[M+K]+	1.373	3	0.7168	rp	58471-53-7	471583	-	65058	-	21478.9	7925.55	4562.57	12307.2	18282.4	5296.74	11481.3	11956.9	11909.5	-
ME0109854	T3_positive	Thr-arg hemisulfate salt	Amino acids and derivatives	Amino acids and derivatives	C20H44N10O12S	671.267	648.286	2.689	[M+Na]+	1.40709	3	0.716	rp	108320-96-3	71308365	-	23730	-	460.62	1695.25	2477.31	1080.87	1736.63	3449.53	2017.37	1990.4	2083.4	-
MEDP1682	T3_positive	Leu-Gly-Phe	Amino acids and derivatives	Amino acids and derivatives	C17H25N3O4	420.147	335.185	1.9287	[M+K+HCOOH]+	14.1377	3	0.7088	rp	17608-53-6	6994674	-	19333	-	113.36	227.45	410.22	863.51	2334.99	725.91	927.15	983.4	975.93	-
MEDN1564	T3_positive	Oxaceprol	Amino acids and derivatives	Amino acids and derivatives	C7H11NO4	174.076	173.069	0.8668	[M+H]+	2.01975	3	0.702	rp	33996-33-7	65784	-	-	-	16477	31701.2	19374.8	17769.1	14951.2	14847.4	16038.2	16363.5	15917.2	-
ME0157091	T3_positive	S-Octylglutathione	Amino acids and derivatives	Amino acids and derivatives	C18H33N3O6S	437.25	419.209	1.8888	[M+NH4]+	2.40119	3	0.6934	rp	24435-27-6	443115	-	-	-	204.01	213.64	173.62	94.77	5086.98	1290.2	950.31	988.43	993.65	-
ME0158729	T3_positive	Tyrosyl-tryptophan	Amino acids and derivatives	Amino acids and derivatives	C20H21N3O4	332.134	367.153	2.5458	[M+H-2H2O]+	13.025	3	0.6871	rp	60815-41-0	7021832	-	65024	-	25619.7	8343.75	15063.9	30306.5	25640	26161	12597.4	12748.1	11649.9	-
ME0107972	T3_positive	Tyr-Gly-Gly	Amino acids and derivatives	Amino acids and derivatives	C13H17N3O5	296.133	295.117	1.5299	[M+H]+	21.2	3	0.6838	rp	21778-69-8	123715	-	20763	-	7701.09	6235.46	4753.04	8269.81	5592.38	5239.44	5113.11	4672.44	5082.59	-
ME0105152	T3_positive	4-(Dimethylamino)phenylalanine	Amino acids and derivatives	Amino acids and derivatives	C11H16N2O2	247.084	208.121	0.5873	[M+K]+	2.9445	3	0.6815	rp	7284-42-6 | 84796-32-7	238128	-	-	-	10805.5	13985.4	10828.6	8560.61	6056.08	9525.26	10756.8	10720.7	10359.8	-
ME0108024	T3_positive	Lys-Trp-Lys	Amino acids and derivatives	Amino acids and derivatives	C23H36N6O4	529.274	460.28	2.3681	[M+Na+HCOOH]+	0.0188938	3	0.6778	rp	38579-27-0	161970	-	19515	-	493.65	230.83	122.47	403.74	580.53	2797.99	781.14	785.82	738.26	-
ME0159253	T3_positive	Val-Asn	Amino acids and derivatives	Amino acids and derivatives	C9H17N3O4	249.159	231.122	3.1591	[M+NH4]+	8.475	3	0.673	rp	66170-00-1	7020201	-	65302	-	5048.62	5729.13	4975.43	6065.86	6019.82	7548.74	5021.01	5136.6	4715.29	-
ME0110095	T3_positive	Trp-Arg	Amino acids and derivatives	Amino acids and derivatives	C17H24N6O3	759.356	360.191	2.3333	[2M+K]+	14.2491	3	0.6718	rp	88831-09-8	25186251	-	-	-	91.92	38.08	278.46	175.67	3725.86	163.24	775.67	750.03	775	-
MEDP1670	T3_positive	Gly-Gly-Phe	Amino acids and derivatives	Amino acids and derivatives	C13H17N3O4	280.128	279.122	1.6496	[M+H]+	2.525	3	0.6687	rp	6234-26-0	6993373	-	21681	-	1818.72	887.36	925.56	464.94	1104.45	6042.88	1885.42	1830.23	1866.02	-
ME0109334	T3_positive	Pro-Ser	Amino acids and derivatives	Amino acids and derivatives	C8H14N2O4	287.074	202.095	0.9247	[M+K+HCOOH]+	23.775	3	0.664	rp	71835-80-8	7408257	-	23780	-	35306.1	41193.2	29746	30401.5	27319.8	29167.3	28300.8	28103.2	27858.4	-
ME0109090	T3_positive	Phenylalanyl-alanyl-lysine	Amino acids and derivatives	Amino acids and derivatives	C18H28N4O4	387.201	364.211	3.1789	[M+Na]+	1.85	3	0.6567	rp	107889-42-9	5487956	-	22944	-	95567.7	120671	124151	107780	89329.1	120520	105421	105561	104231	-
ME0108163	T3_positive	Methionyl-leucyl-phenylalanine	Amino acids and derivatives	Amino acids and derivatives	C20H31N3O4S	476.161	409.204	0.8467	[M-2H+3Na]+	7.70754	3	0.6465	rp	59881-08-2	91672	-	19521	-	178380	55051.7	73064.5	76977.5	146485	134312	97261.5	103025	100957	-
ME0150170	T3_positive	Glu-Thr-Tyr	Amino acids and derivatives	Amino acids and derivatives	C18H25N3O8	412.17	411.164	1.7093	[M+H]+	5.26532	3	0.6343	rp	110642-78-9	91872927	-	20235	-	1700.62	242.52	378.15	264.18	195	3495.89	374.19	411.38	404.34	-
ME0108002	T3_positive	Lys-Gly-Lys	Amino acids and derivatives	Amino acids and derivatives	C14H29N5O4	416.191	331.222	3.4775	[M+K+HCOOH]+	1.24943	3	0.6226	rp	57625-90-8	444448	-	22627	-	21581.7	23339.7	21167.4	27334.5	19934.2	28374.9	23624.3	23596.7	23357.3	-
ME0154166	T3_positive	N(5)-Hydroxy-L-ornithine	Amino acids and derivatives	Amino acids and derivatives	C5H12N2O3	149.096	148.085	2.6849	[M+H]+	6.98075	3	0.6027	rp	35187-58-7	169671	-	-	C20850	1149.88	1843.51	2034.33	1764.66	1871.5	1955.57	1791.11	1870.14	1816.82	-
MADP0523	T3_positive	N(6),N(6)-Dimethyl-L-lysine	Amino acids and derivatives	Amino acids and derivatives	C8H18N2O2	197.117	174.137	3.2383	[M+Na]+	7.06975	3	0.6011	rp	2259-86-1	193344	-	-	-	18250.4	18208.5	24463.6	13293.4	15474.5	19287.5	12296.4	12383.7	12307.5	-
ME0107887	T3_positive	N-linoleoylglycine	Amino acids and derivatives	Amino acids and derivatives	C20H35NO3	379.305	337.262	3.5773	[M+CH3CN+H]+	23.775	3	0.5377	rp	315636	6433346	-	43426	-	17228.7	28515.8	31457.5	18862.6	18279.8	33710.7	24294.9	24105.5	24023.6	-
ME0106037	T3_positive	beta-N-Methylamino-L-alanine	Amino acids and derivatives	Amino acids and derivatives	C4H10N2O2	119.071	118.074	2.4465	[M+H]+	13.069	3	0.5101	rp	15920-93-1 | 741643-07-2	105089	-	-	C08291	2110.17	2247.85	2979.19	5539.46	1931.02	1624.6	3409.99	3117.68	3545.79	-
ME0109114	T3_positive	Phe-Ile-Arg	Amino acids and derivatives	Amino acids and derivatives	C21H34N6O4	435.271	434.264	4.5581	[M+H]+	0.344613	2	0.9402	rp	-	145457235	-	18749	-	120.75	45.77	700.89	33.16	3946.58	15.49	392.7	427.93	402.94	-
ME0109142	T3_positive	Phe-Val	Amino acids and derivatives	Amino acids and derivatives	C14H20N2O3	265.154	264.147	2.5094	[M+H]+	0.725	2	0.9325	rp	-	7359122	-	24030	-	5224.85	7604.87	5193.83	6912.17	8505.93	28170.9	11396.7	11372.8	11329.9	-
ME0109111	T3_positive	Phe-His	Amino acids and derivatives	Amino acids and derivatives	C15H18N4O3	303.145	302.138	1.5898	[M+H]+	1.225	2	0.9095	rp	-	9966159	-	23660	-	5430.37	2224.99	2928.98	1413.47	2250.98	13059.4	3822.43	3873.98	3876.44	-
ME0110214	T3_positive	Tyr-Phe-Lys	Amino acids and derivatives	Amino acids and derivatives	C24H32N4O5	457.24	456.237	3.5172	[M+H]+	9.99465	2	0.9087	rp	-	145458735	-	22402	-	11568	11507.7	10883.6	7282.7	5094.89	7187.69	8477.4	8658.35	8549.33	-
ME0145564	T3_positive	Arg-Val-Ile	Amino acids and derivatives	Amino acids and derivatives	C17H34N6O4	387.271	386.264	2.0284	[M+H]+	1.125	2	0.9078	rp	-	145453990	-	16634	-	990.91	666.49	1293.39	1054.99	6914.2	8490.17	3065.95	3058.36	3049.74	-
ME0159241	T3_positive	Val-Val-Ile	Amino acids and derivatives	Amino acids and derivatives	C16H31N3O4	330.238	329.231	2.9899	[M+H]+	0.65	2	0.9006	rp	-	145459085	-	18891	-	1901.17	2020.54	3590.91	2239.28	17149.6	12126.5	7267.57	7261.03	7213.13	-
ME0150904	T3_positive	His-Gln-Ser	Amino acids and derivatives	Amino acids and derivatives	C14H22N6O6	371.161	370.16	2.6988	[M+H]+	16.7	2	0.8994	rp	-	145455825	-	16624	-	2504.75	2862.41	1015.73	2619.15	2459.89	3708.6	4717.4	3756.54	4146.8	-
ME0109124	T3_positive	Phe-Phe-Arg	Amino acids and derivatives	Amino acids and derivatives	C24H32N6O4	469.252	468.248	3.3784	[M+H]+	7.67172	2	0.8987	rp	-	11476899	-	21824	-	85155.5	75746.1	76803.3	50954.3	39180.3	37322.1	54173.6	54268.5	54269.3	-
ME0105792	T3_positive	Asn-Ser-Lys	Amino acids and derivatives	Amino acids and derivatives	C13H25N5O6	389.209	347.18	3.1789	[M+CH3CN+H]+	13.2	2	0.8962	rp	-	71558275	-	22994	-	6256.19	6135.27	4835.27	7975.59	3111.19	8707.08	3763.16	3595.53	3869.09	-
ME0110212	T3_positive	Tyr-Met-Arg	Amino acids and derivatives	Amino acids and derivatives	C20H32N6O5S1	469.215	468.216	3.0197	[M+H]+	17.4544	2	0.8911	rp	-	145458716	-	23272	-	1707.41	560.07	2785.37	1482.87	6720.01	1973.11	1444.33	1334.35	1433.96	-
ME0151647	T3_positive	Ile-Val-Ile	Amino acids and derivatives	Amino acids and derivatives	C17H33N3O4	344.254	343.247	3.2783	[M+H]+	1.275	2	0.8906	rp	-	53765802	-	18001	-	1993.39	3239.43	3857.45	3819.26	19370.6	15437.2	8685.4	8779.25	8775.76	-
ME0155368	T3_positive	Phe-Trp-Gly	Amino acids and derivatives	Amino acids and derivatives	C22H24N4O4	409.183	408.18	3.1639	[M+H]+	9.92211	2	0.8863	rp	-	44611826	-	19745	-	20374.7	34525.7	36607.9	22967.5	23376.1	29899.5	29906.4	29184.5	29891.5	-
ME0151113	T3_positive	His-Trp-His	Amino acids and derivatives	Amino acids and derivatives	C23H26N8O4	479.215	478.208	5.6847	[M+H]+	0.208675	2	0.8828	rp	-	145455992	-	16970	-	3663.46	1712.89	1836.83	4379.92	3191.51	6884.88	3109.1	2956.18	3121.24	-
ME0146023	T3_positive	Asp-Arg-His	Amino acids and derivatives	Amino acids and derivatives	C16H26N8O6	427.207	426.197	2.5856	[M+H]+	4.37729	2	0.8755	rp	-	145454353	-	17962	-	9482.35	11209.7	10986	12486.9	14717.5	13708.4	12713.9	12824.1	12677.6	-
ME0155309	T3_positive	Phe-Phe-Val	Amino acids and derivatives	Amino acids and derivatives	C23H29N3O4	458.227	411.216	2.7675	[M+HCOO+2H]+	3.62265	2	0.8736	rp	-	102144079	-	19599	-	5656.68	9873.41	5851.38	9096.93	22721.3	10437.1	7864.14	7716.45	7366.24	-
ME0158140	T3_positive	Trp-Glu-Asp	Amino acids and derivatives	Amino acids and derivatives	C20H24N4O8	449.166	448.159	2.7437	[M+H]+	2.69388	2	0.8711	rp	-	145458354	-	16771	-	6863.97	4898.5	3259.18	10521.9	4951.38	7493.53	6348.04	6503.83	6361.49	-
ME0156746	T3_positive	Ser-Glu-Tyr	Amino acids and derivatives	Amino acids and derivatives	C17H23N3O8	397.15	397.149	2.724	[M+]+	4.225	2	0.8461	rp	-	145457747	-	18439	-	4147.88	5051.33	5051.34	961.97	2420.89	2304.8	4348.88	4402.52	4338.05	-
ME0157661	T3_positive	Thr-His-Gly	Amino acids and derivatives	Amino acids and derivatives	C12H19N5O5	358.113	313.139	1.7292	[M-H+2Na]+	8.7	2	0.84	rp	-	145458080	-	18685	-	4118.92	9998.77	6246.27	9302.18	2057.13	8120.95	7052.26	6912.86	6978.07	-
ME0158198	T3_positive	Trp-Lys-His	Amino acids and derivatives	Amino acids and derivatives	C23H31N7O4	470.254	469.244	3.3784	[M+H]+	6.69855	2	0.8392	rp	-	145458429	-	21458	-	20004	19476.2	18765.8	14597.6	13974.3	8788.54	14300.5	13974.4	13918.1	-
ME0109637	T3_positive	Ser-Thr-Lys	Amino acids and derivatives	Amino acids and derivatives	C13H26N4O6	335.196	334.185	2.2889	[M+H]+	9.675	2	0.8254	rp	-	145457886	-	20102	-	179511	129806	162392	175460	116306	132762	141966	142477	141584	-
ME0150466	T3_positive	Gly-Pro-His	Amino acids and derivatives	Amino acids and derivatives	C13H19N5O4	310.147	309.144	2.8027	[M+H]+	10	2	0.8214	rp	-	102166498	-	22801	-	9794.49	17293.8	8845.85	22386.3	12655.8	22033.2	10624.2	9580.14	11388.3	-
ME0155310	T3_positive	Phe-Pro-Asn	Amino acids and derivatives	Amino acids and derivatives	C18H24N4O5	418.209	376.175	1.9287	[M+CH3CN+H]+	1.98466	2	0.8193	rp	-	145457296	-	20266	-	2233.1	3635.82	4450.32	1753.35	1112.96	3751.65	2326.24	2140.1	2311.92	-
ME0109303	T3_positive	Pro-Arg-Lys	Amino acids and derivatives	Amino acids and derivatives	C17H33N7O4	400.273	399.259	3.7681	[M+H]+	16.489	2	0.8187	rp	-	13653476	-	20677	-	39.24	1670.08	761.1	1498.32	799.53	4476.37	1614.65	1743.11	1682.38	-
ME0155300	T3_positive	Phe-Phe-Glu	Amino acids and derivatives	Amino acids and derivatives	C23H27N3O6	442.197	441.19	2.5657	[M+H]+	1.56039	2	0.818	rp	-	101086355	-	17608	-	88150.2	76173.6	67902.1	97987.4	93290.1	86292	78877.1	77699.5	77605.8	-
ME0105779	T3_positive	Asn-Ile	Amino acids and derivatives	Amino acids and derivatives	C10H19N3O4	246.144	245.138	1.816	[M+H]+	1.4	2	0.8071	rp	-	56991460	-	23859	-	7872.51	1391.51	4282.65	3146.93	5530.03	13530.5	5880.02	5846.19	5870.86	-
ME0150333	T3_positive	Gly-Asp-Val	Amino acids and derivatives	Amino acids and derivatives	C11H19N3O6	336.137	289.127	1.7863	[M+HCOO+2H]+	7.1	2	0.7993	rp	-	18653910	-	16704	-	36397	7599.5	23327.6	20666.6	16803.7	24262	24053.3	23944.7	23946.4	-
ME0109125	T3_positive	Phe-Phe-Asp	Amino acids and derivatives	Amino acids and derivatives	C22H25N3O6	474.185	427.174	1.8289	[M+HCOO+2H]+	3.98577	2	0.7993	rp	-	71728357	-	16431	-	13984.6	11677.3	11457.7	11404.3	7978.3	11863.7	9180.78	9124	9118.11	-
ME0145547	T3_positive	Arg-Tyr-Met	Amino acids and derivatives	Amino acids and derivatives	C20H32N6O5S1	469.222	468.216	2.7876	[M+H]+	0.831162	2	0.7911	rp	-	145453979	-	22634	-	6775.02	3539.79	8826.94	9795.18	10255.5	10007	7254.7	7244.65	7329.17	-
ME0151443	T3_positive	Ile-His-Ala	Amino acids and derivatives	Amino acids and derivatives	C15H25N5O4	378.154	339.191	1.4904	[M+K]+	1.125	2	0.7901	rp	-	11359732	-	18065	-	10456.3	7663.21	12755.7	21992.7	76088.8	20221	25336.8	24956.5	25101.9	-
ME0107700	T3_positive	Leu-Ala-Arg	Amino acids and derivatives	Amino acids and derivatives	C15H30N6O4	359.24	358.233	1.4904	[M+H]+	1.125	2	0.7833	rp	-	9885148	-	15668	-	519.16	411.51	986.34	662.42	7765.97	8269.64	3179.23	3086.23	3103.31	-
ME0107439	T3_positive	Ile-Glu-Lys	Amino acids and derivatives	Amino acids and derivatives	C17H32N4O6	389.241	388.232	1.4897	[M+H]+	4.05	2	0.7821	rp	-	145456136	-	18816	-	2080.98	1261.12	1919.05	837.54	5384.47	11856	2926.01	2978.12	3139.15	-
ME0146303	T3_positive	Asp-Tyr-His	Amino acids and derivatives	Amino acids and derivatives	C19H23N5O7	434.165	433.16	2.1486	[M+H]+	3.80038	2	0.7783	rp	-	145454599	-	21915	-	13665.3	31606.4	15279.5	24415.2	2768.18	31475.8	18602.4	19048.1	18974.9	-
ME0109890	T3_positive	Thr-Phe-Lys	Amino acids and derivatives	Amino acids and derivatives	C19H30N4O5	395.224	394.222	2.862	[M+H]+	12.3	2	0.778	rp	-	11406755	-	21893	-	18813.5	23435.3	13526	26064.4	13330.6	13942.4	15806	16356.8	16422.5	-
ME0106893	T3_positive	Glu-Asp-Leu	Amino acids and derivatives	Amino acids and derivatives	C15H25N3O8	376.171	375.164	1.2939	[M+H]+	0.4	2	0.7769	rp	-	444128	-	17271	-	147942	135630	128615	152103	164707	252417	189342	191307	182327	-
ME0107257	T3_positive	His-His-Lys	Amino acids and derivatives	Amino acids and derivatives	C18H28N8O4	420.222	420.223	2.6254	[M+]+	1.5468	2	0.7761	rp	-	71737528	-	18791	-	89639.5	42640.9	73235.8	41537.6	44241.9	44370.7	46148.2	45765.3	45430.2	-
ME0109135	T3_positive	Phe-Thr-Lys	Amino acids and derivatives	Amino acids and derivatives	C19H30N4O5	394.223	394.222	2.8816	[M+]+	4.95	2	0.7747	rp	-	145457331	-	19369	-	220975	130778	222864	128131	175806	235496	142348	149816	151046	-
ME0109134	T3_positive	Phe-Thr-Arg	Amino acids and derivatives	Amino acids and derivatives	C19H30N6O5	423.233	422.228	1.7667	[M+H]+	4.41835	2	0.7732	rp	-	145457322	-	20927	-	53746.8	44557.4	51315.1	75210.6	21210.7	49032.1	54567.2	55059.9	54790.4	-
ME0110062	T3_positive	Trp-Glu-Lys	Amino acids and derivatives	Amino acids and derivatives	C22H31N5O6	462.23	461.227	2.7143	[M+H]+	10.8819	2	0.7723	rp	-	145458359	-	16857	-	729.02	2136.9	4640.9	659.14	2219.85	1690.26	2290.49	1839.51	1715.01	-
ME0152388	T3_positive	Leu-Ile-Val	Amino acids and derivatives	Amino acids and derivatives	C17H33N3O4	428.212	343.247	1.5003	[M+K+HCOOH]+	8.73392	2	0.7716	rp	-	145456455	-	22058	-	1000.06	502.52	2048.96	521.14	3304.77	421.83	5811.35	8453.33	8153.86	-
ME0155901	T3_positive	Pro-Ile-Ser	Amino acids and derivatives	Amino acids and derivatives	C14H25N3O5	316.186	315.179	1.6695	[M+H]+	2.3	2	0.7712	rp	-	145457499	-	21750	-	3867.42	3164.93	4190.02	10443.1	37528.1	19220.4	11308.2	11326.7	11312.3	-
ME0105871	T3_positive	Asp-Phe-Arg	Amino acids and derivatives	Amino acids and derivatives	C19H28N6O6	436.208	436.207	3.41	[M+]+	2.45297	2	0.7709	rp	-	101365353	-	17786	-	3976.84	5491.91	2745.93	6042.12	7071.74	6113.74	5841.19	5684.56	5719.41	-
ME0110054	T3_positive	Trp-Asn-Arg	Amino acids and derivatives	Amino acids and derivatives	C21H30N8O5	474.23	474.234	1.9087	[M+]+	7.21164	2	0.77	rp	-	145458286	-	18821	-	2972.01	2043.94	1977.46	2220.16	2340.65	3166.29	2555.07	2483.36	2446.83	-
ME0109864	T3_positive	Thr-Gln-Arg	Amino acids and derivatives	Amino acids and derivatives	C15H29N7O6	404.228	403.218	3.1291	[M+H]+	6.11045	2	0.7677	rp	-	145458020	-	16089	-	42798.3	55321.7	58058.6	42857.1	38655.9	54474.8	45707.8	46067.6	45644.5	-
ME0109308	T3_positive	Pro-Asp-Arg	Amino acids and derivatives	Amino acids and derivatives	C15H26N6O6	773.395	386.191	3.1885	[2M+H]+	6.25816	2	0.7666	rp	-	145457412	-	21036	-	7011.42	9684.23	10588.8	8216.2	5121.86	11785.6	6909.03	7168.39	7163.54	-
ME0110199	T3_positive	Tyr-Glu-Lys	Amino acids and derivatives	Amino acids and derivatives	C20H30N4O7	439.217	438.211	2.9262	[M+H]+	4.4397	2	0.7657	rp	-	11575767	-	19917	-	64478.8	38862.3	85204.4	27029.5	12956.8	65585.9	48916.9	48978.2	48006.8	-
ME0151567	T3_positive	Ile-Ser-Ala	Amino acids and derivatives	Amino acids and derivatives	C12H23N3O5	358.16	289.164	2.8422	[M+Na+HCOOH]+	2.85	2	0.7636	rp	-	145456255	-	19989	-	14700.8	12481.5	9197.6	22155.7	16174.8	8693.86	16397.4	16355	16139.4	-
ME0110195	T3_positive	Tyr-Gln-Lys	Amino acids and derivatives	Amino acids and derivatives	C20H31N5O6	438.237	437.227	3.3385	[M+H]+	5.40806	2	0.7635	rp	-	14389275	-	21754	-	5152.25	8871.9	4160.17	5498.49	3941.38	6373.59	4887.31	5030.68	5020.75	-
ME0158480	T3_positive	Tyr-His-Gly	Amino acids and derivatives	Amino acids and derivatives	C17H21N5O5	376.167	375.154	2.8815	[M+H]+	13.575	2	0.7633	rp	-	145458662	-	18138	-	1785.58	2365.85	2776.89	5393.77	5315.78	3029.96	3683.77	3418.58	3258.77	-
ME0109603	T3_positive	Ser-Ala-Lys	Amino acids and derivatives	Amino acids and derivatives	C12H24N4O5	322.212	304.175	1.9087	[M+NH4]+	9.075	2	0.7623	rp	-	145457656	-	22975	-	131205	156147	96199.4	52357.6	34418.1	46534.4	76461.4	76215.5	76521.7	-
ME0105764	T3_positive	Asn-Arg	Amino acids and derivatives	Amino acids and derivatives	C10H20N6O4	615.274	288.155	2.9408	[2M+K]+	2.43794	2	0.7621	rp	-	14299174	-	23896	-	7049.59	9331.11	5317.26	2944.53	892.3	2590.07	4192.32	4064.64	4179.82	-
ME0146244	T3_positive	Asp-Pro-Ser	Amino acids and derivatives	Amino acids and derivatives	C12H19N3O7	318.127	317.122	1.4315	[M+H]+	7.5	2	0.7615	rp	-	145454540	-	22566	-	5892.72	6578.73	4959.4	7232.44	7461.98	5118.29	6123.69	6209.19	6192.97	-
ME0107448	T3_positive	Ile-Leu-Asn	Amino acids and derivatives	Amino acids and derivatives	C16H30N4O5	397.189	358.222	1.4708	[M+K]+	11.45	2	0.7611	rp	-	102179597	-	23308	-	20338.9	15285.2	15896.4	9192.64	15923.1	13254.6	15284.2	15841.1	15781	-
ME0158921	T3_positive	Val-Asn-Phe	Amino acids and derivatives	Amino acids and derivatives	C18H26N4O5	379.197	378.19	2.8422	[M+H]+	0.55	2	0.7594	rp	-	145458855	-	18859	-	13551.6	11129.1	8626.7	15486	18763.4	13792.4	13757.2	13467.7	13580.3	-
ME0155911	T3_positive	Pro-Leu-His	Amino acids and derivatives	Amino acids and derivatives	C17H27N5O4	365.207	365.206	2.5344	[M+]+	3	2	0.759	rp	-	145457505	-	16550	-	124440	72442.6	72523.3	150119	141699	91638.1	101743	101465	99770.1	-
ME0156742	T3_positive	Ser-Glu-Ser	Amino acids and derivatives	Amino acids and derivatives	C11H19N3O8	322.129	321.117	2.0082	[M+H]+	10.475	2	0.7588	rp	-	145457744	-	17854	-	19583	29636.1	28813.1	39219.6	51263.8	40018.4	36824.3	36972.6	36822.2	-
ME0155154	T3_positive	Phe-Gln-Ala-Arg	Amino acids and derivatives	Amino acids and derivatives	C23H36N8O6	520.274	520.276	3.7659	[M+]+	2.84465	2	0.7579	rp	-	20003907	-	140693	-	5278.35	7700.79	9129.11	4993.9	4926.55	5825.42	5582	5684.65	5573.76	-
ME0149700	T3_positive	Gln-His-Gln	Amino acids and derivatives	Amino acids and derivatives	C16H25N7O6	412.196	411.187	1.8888	[M+H]+	5.99233	2	0.7577	rp	-	145455081	-	19205	-	377233	450439	347501	408273	265827	291662	287692	280571	282924	-
ME0156008	T3_positive	Pro-Thr-Phe	Amino acids and derivatives	Amino acids and derivatives	C18H25N3O5	364.187	363.179	2.6326	[M+H]+	0.45	2	0.7576	rp	-	145457595	-	16075	-	7433.98	9108.56	10673.2	10617.8	8447.55	10764.3	8657.74	8583.25	8558.81	-
ME0158648	T3_positive	Tyr-Tyr-Gln	Amino acids and derivatives	Amino acids and derivatives	C23H28N4O7	473.202	472.196	3.383	[M+H]+	3.38121	2	0.7575	rp	-	9826070	-	17694	-	25479.6	31234.5	26795	32939.6	8168.78	36363.5	25170.8	24898.2	25180.5	-
ME0146243	T3_positive	Asp-Pro-Phe	Amino acids and derivatives	Amino acids and derivatives	C18H23N3O6	422.131	377.159	1.8089	[M-H+2Na]+	1.44505	2	0.7574	rp	-	145454539	-	22971	-	12028.7	7475.82	6229.1	2978.91	2509.84	4763.85	5011.69	4789.37	4940.4	-
ME0109315	T3_positive	Pro-His-Arg	Amino acids and derivatives	Amino acids and derivatives	C17H28N8O4	408.221	408.223	3.1639	[M+]+	3.55198	2	0.7563	rp	-	145457478	-	21668	-	4013.59	5245.53	2339.61	4866.18	3751.4	2945.55	2167.69	2359.14	2552.91	-
ME0158932	T3_positive	Val-Asp-Asp	Amino acids and derivatives	Amino acids and derivatives	C13H21N3O8	347.131	347.133	2.229	[M+]+	2.4	2	0.7561	rp	-	91974546	-	20789	-	9969.57	12864.2	11618.6	9469.13	10408.4	7468.28	10992.7	10500.2	10615.1	-
ME0147979	T3_positive	Cys-Arg-Asp	Amino acids and derivatives	Amino acids and derivatives	C13H24N6O6S1	392.147	392.148	2.4071	[M+]+	2	2	0.7555	rp	-	145454638	-	16853	-	5832.44	2905.51	6885.16	4454.47	17061.6	2487.15	6638.83	6636	6708.55	-
ME0158493	T3_positive	Tyr-His-Val	Amino acids and derivatives	Amino acids and derivatives	C20H27N5O5	464.206	417.201	2.4663	[M+HCOO+2H]+	16.3071	2	0.7554	rp	-	145458671	-	21415	-	649.89	807.96	382.36	640.29	770.54	3394.22	798.31	793.23	804.02	-
ME0153573	T3_positive	Met-His-Tyr	Amino acids and derivatives	Amino acids and derivatives	C20H27N5O5S1	450.187	449.173	1.9682	[M+H]+	14.2387	2	0.7553	rp	-	145456960	-	18854	-	269815	226370	244636	248337	215436	248180	218380	215876	215981	-
ME0109138	T3_positive	Phe-Trp-Trp	Amino acids and derivatives	Amino acids and derivatives	C31H31N5O4	538.245	537.238	2.1889	[M+H]+	0.371578	2	0.7549	rp	-	44611955	-	23407	-	2140.76	1370.43	1166.86	997.69	2548.17	3693.94	2209.6	2098.17	2225.94	-
ME0159021	T3_positive	Val-His-Gly	Amino acids and derivatives	Amino acids and derivatives	C13H21N5O4	334.154	311.159	1.7489	[M+Na]+	13.625	2	0.7537	rp	-	145458935	-	22699	-	9980.02	5823.69	7103.04	5456.04	13014.4	9363.06	9723.04	9815.51	9719.76	-
ME0155978	T3_positive	Pro-Pro-Ile	Amino acids and derivatives	Amino acids and derivatives	C16H27N3O4	370.17	325.2	2.2889	[M-H+2Na]+	3.65	2	0.7536	rp	-	23653122	-	19177	-	14670.7	15825.8	10096.7	16547	17342.2	14218.3	20683.8	19944.9	20023	-
ME0158565	T3_positive	Tyr-Phe-Gln	Amino acids and derivatives	Amino acids and derivatives	C23H28N4O6	457.206	456.201	3.7161	[M+H]+	3.89319	2	0.7535	rp	-	145458732	-	23588	-	20227.3	63006	69162	55876.1	48884.2	71593	53599.5	53147.1	53131.7	-
ME0145261	T3_positive	Arg-Arg-Ile	Amino acids and derivatives	Amino acids and derivatives	C18H37N9O4	443.296	443.297	3.1988	[M+]+	0.112791	2	0.7534	rp	-	25218131	-	16170	-	57.78	1206.64	1512.51	3668.31	8951.66	14797.3	3896.04	2849.2	3517.86	-
ME0144473	T3_positive	Ala-Arg-His	Amino acids and derivatives	Amino acids and derivatives	C15H26N8O4	383.214	382.208	5.6767	[M+H]+	3.25	2	0.7533	rp	-	145453509	-	18737	-	16228.4	10128	6501.09	7808.57	15799.9	11795	7724.4	8061.95	8029.86	-
ME0156014	T3_positive	Pro-Trp-Gln	Amino acids and derivatives	Amino acids and derivatives	C21H27N5O5	476.212	429.201	3.6465	[M+HCOO+2H]+	3.92681	2	0.7532	rp	-	145457606	-	20095	-	59207.7	59638.4	45986.2	56359.3	11128.2	34534	42412.7	42420.8	41786.8	-
ME0151123	T3_positive	His-Tyr-Asp	Amino acids and derivatives	Amino acids and derivatives	C19H23N5O7	434.166	433.16	2.8422	[M+H]+	3.57005	2	0.7531	rp	-	145456003	-	20300	-	43467.2	25326.2	23300.9	55474.9	19829.5	26418.4	27538.8	27436.2	26507.1	-
ME0153552	T3_positive	Met-Glu-Trp	Amino acids and derivatives	Amino acids and derivatives	C21H28N4O6S1	487.17	464.173	2.4357	[M+Na]+	16.5037	2	0.7529	rp	-	145456934	-	19686	-	10871.8	7467.68	11580.1	21205.7	16264.5	21690.9	15150	16125.9	16059.2	-
ME0155888	T3_positive	Pro-His-Val	Amino acids and derivatives	Amino acids and derivatives	C16H25N5O4	351.191	351.191	2.5657	[M+]+	2.125	2	0.7526	rp	-	7408607	-	23362	-	135689	110165	134962	87181.8	146193	69238.2	104584	104929	103249	-
ME0156029	T3_positive	Pro-Tyr-His	Amino acids and derivatives	Amino acids and derivatives	C20H25N5O5	416.188	415.186	1.5103	[M+H]+	10.9805	2	0.7521	rp	-	145457624	-	22654	-	4519	8383	4712.03	4204.03	9060.23	4643.99	5308.34	5237.51	4966.34	-
ME0153668	T3_positive	Met-Ser-Tyr	Amino acids and derivatives	Amino acids and derivatives	C17H25N3O6S1	417.181	399.146	3.6043	[M+NH4]+	0.934848	2	0.7518	rp	-	145457065	-	18274	-	25812.3	467.5	27162.3	12783.4	46392.2	2456.45	21266.8	21229.8	21688.9	-
ME0149796	T3_positive	Gln-Pro-Val	Amino acids and derivatives	Amino acids and derivatives	C15H26N4O5	325.187	342.19	2.6055	[M+H-H2O]+	0.55	2	0.7517	rp	-	145455195	-	18328	-	25463.5	5191.72	8504.52	42895.3	17957.2	23981.4	10176.9	10478.4	8452.87	-
ME0107278	T3_positive	His-Tyr-Arg	Amino acids and derivatives	Amino acids and derivatives	C21H30N8O5	475.238	474.234	3.3432	[M+H]+	6.35467	2	0.7512	rp	-	44544377	-	22969	-	12040.6	17394.9	13086.8	10194.3	7827.15	11941.1	13121.7	13143.4	13416.5	-
ME0147978	T3_positive	Cys-Arg-Ala	Amino acids and derivatives	Amino acids and derivatives	C12H24N6O4S1	349.161	348.158	1.9682	[M+H]+	11.425	2	0.75	rp	-	145454635	-	22995	-	465.26	152.87	1727.57	2000.86	3098.59	993.56	1453.72	1460.39	1467.75	-
ME0168296	T3_positive	2-[2-[(2-Amino-3-phenylpropanoyl)amino]propanoylamino]-3-hydroxypropanoic acid	Amino acids and derivatives	Amino acids and derivatives	C15H21N3O5	346.14	323.148	2.4353	[M+Na]+	7.45	2	0.7491	rp	-	18223074	-	17315	-	12751.9	8936.98	5556	14520.6	19666	17970.4	13264.6	13423.3	12436.7	-
ME0156984	T3_positive	Ser-Val-Ser	Amino acids and derivatives	Amino acids and derivatives	C11H21N3O6	336.113	291.143	2.1889	[M-H+2Na]+	4.35	2	0.7488	rp	-	145457940	-	19080	-	2088.08	1821.03	3404.13	2945.59	2210.08	2160.09	2399.04	2422.82	2245.07	-
ME0144698	T3_positive	Ala-Phe-Thr	Amino acids and derivatives	Amino acids and derivatives	C16H23N3O5	692.366	337.164	4.3054	[2M+NH4]+	7.01946	2	0.7478	rp	-	145453653	-	23110	-	33152	30801.4	38971.6	19755.7	32370.9	31419.3	23408.2	24175.7	24174.5	-
ME0158646	T3_positive	Tyr-Tyr-Asn	Amino acids and derivatives	Amino acids and derivatives	C22H26N4O7	459.188	458.18	3.7161	[M+H]+	0.762216	2	0.7477	rp	-	145458794	-	20410	-	6252.11	9154.36	6717.1	3234.11	2904.46	5572.79	5018.19	4761.71	5002.25	-
ME0155270	T3_positive	Phe-Lys-Glu	Amino acids and derivatives	Amino acids and derivatives	C20H30N4O6	862.455	422.216	3.5372	[2M+NH4]+	13.5194	2	0.7474	rp	-	86298435	-	16284	-	581.17	671.31	2565.58	344.1	1171.98	48.43	501.14	487.94	505.66	-
ME0153690	T3_positive	Met-Trp-Leu	Amino acids and derivatives	Amino acids and derivatives	C22H32N4O4S1	449.223	448.214	1.8188	[M+H]+	3.04972	2	0.7469	rp	-	145457083	-	20416	-	2985.55	2698.85	5329.66	6185.09	6892.31	16473.4	5146.36	4931.77	4878.28	-
ME0157873	T3_positive	Thr-Val-Trp	Amino acids and derivatives	Amino acids and derivatives	C20H28N4O5	405.212	404.206	2.7725	[M+H]+	2.88737	2	0.7468	rp	-	9801353	-	19207	-	16853.3	15733.7	16610.2	9143.73	5528.36	15017.6	11235.6	11148.5	11150.8	-
ME0155830	T3_positive	Pro-Gln-Gln	Amino acids and derivatives	Amino acids and derivatives	C15H25N5O6	372.186	371.18	2.0082	[M+H]+	5.45	2	0.7465	rp	-	10133794	-	22103	-	15993.6	1896.11	92.63	2681.89	560.64	4309.66	7335.3	7280.39	7128.54	-
ME0152261	T3_positive	Leu-Asp-Glu	Amino acids and derivatives	Amino acids and derivatives	C15H25N3O8	376.171	375.164	0.8668	[M+H]+	1.15	2	0.7464	rp	-	145456368	-	21902	-	79929.9	101440	91025.7	71323.6	84745.3	45023.9	78648.2	78277.3	80094.2	-
ME0152470	T3_positive	Leu-Pro-Ile	Amino acids and derivatives	Amino acids and derivatives	C17H31N3O4	342.238	341.231	2.6452	[M+H]+	3.15	2	0.7453	rp	-	145456505	-	17938	-	3066.71	1485.63	11566.2	4312.05	10185.6	13743.2	7291.99	7225.83	7349.93	-
ME0158147	T3_positive	Trp-Glu-Met	Amino acids and derivatives	Amino acids and derivatives	C21H28N4O6S1	465.18	464.173	2.6849	[M+H]+	0.558923	2	0.7447	rp	-	145458360	-	20409	-	4230.35	5611.75	3104.4	3999.39	4916.82	3074.34	5055.25	4979.38	5029.42	-
ME0158214	T3_positive	Trp-Phe-Asp	Amino acids and derivatives	Amino acids and derivatives	C24H26N4O6	467.202	466.185	2.1889	[M+H]+	20.6981	2	0.7446	rp	-	145458456	-	16805	-	2059.88	15435.9	11080.3	6618.24	2679.25	9820.61	4811.18	4433.92	5208.1	-
ME0152379	T3_positive	Leu-Ile-Leu	Amino acids and derivatives	Amino acids and derivatives	C18H35N3O4	357.263	357.263	3.4544	[M+]+	2.35	2	0.7445	rp	-	118060603	-	22071	-	5231.12	11655.7	10978.2	20469.7	13867.6	33629.5	16659.3	16585.2	16660.7	-
ME0151064	T3_positive	His-Pro-Leu	Amino acids and derivatives	Amino acids and derivatives	C17H27N5O4	366.211	365.206	2.7778	[M+H]+	6	2	0.7432	rp	-	101628969	-	21198	-	7341.09	18465	20348.2	6658.29	25739.3	44749	27055	27056.2	27094.9	-
ME0153693	T3_positive	Met-Trp-Ser	Amino acids and derivatives	Amino acids and derivatives	C19H26N4O5S1	423.171	422.162	2.4368	[M+H]+	3.332	2	0.7418	rp	-	145457088	-	23275	-	8738.73	3803.83	7527.67	9659	5998.14	95.11	5308.67	3711.89	5416.5	-
ME0151475	T3_positive	Ile-Ile-Met	Amino acids and derivatives	Amino acids and derivatives	C17H33N3O4S1	442.171	375.219	2.7878	[M-2H+3Na]+	3.79942	2	0.7408	rp	-	145456181	-	21139	-	13518	11792.5	9824	4950.04	15992.9	6817.38	11257.3	11412.4	11367.4	-
ME0146035	T3_positive	Asp-Asn-Ala	Amino acids and derivatives	Amino acids and derivatives	C11H18N4O7	318.118	318.118	1.6894	[M+]+	2.625	2	0.7406	rp	-	54517829	-	20533	-	7812.74	6381.43	7203.63	8237.03	7929.67	5086.26	7133.59	6923.06	6944.54	-
ME0159055	T3_positive	Val-Leu-Asn	Amino acids and derivatives	Amino acids and derivatives	C15H28N4O5	345.212	344.206	2.1285	[M+H]+	2.425	2	0.7381	rp	-	145458962	-	17794	-	1717.93	700.17	1361.39	884.17	9499.62	4087.42	2687.98	2663.91	2621.63	-
ME0149909	T3_positive	Glu-Ala-Tyr	Amino acids and derivatives	Amino acids and derivatives	C17H23N3O7	445.174	381.154	1.4511	[M+CH3CN+Na]+	10.5578	2	0.7377	rp	-	91976044	-	21266	-	100621	73980.2	80643.7	131076	160221	120366	127019	125968	126208	-
ME0110310	T3_positive	L-Tyrosyl-L-Threonine	Amino acids and derivatives	Amino acids and derivatives	C13H18N2O5	282.119	282.122	0.9247	[M+]+	6.175	2	0.7372	rp	-	25206828	-	65118	-	1.50441e+06	1.52095e+06	1.17365e+06	1.19753e+06	927634	1.15448e+06	1.04961e+06	1.03127e+06	1.04192e+06	-
ME0150852	T3_positive	His-Asn-His	Amino acids and derivatives	Amino acids and derivatives	C16H22N8O5	830.379	406.171	3.5254	[2M+NH4]+	2.84208	2	0.7367	rp	-	145455767	-	20497	-	7147.35	5219.92	2828.93	6971.56	5260.11	6881.53	5961.91	6081.6	5986.76	-
ME0144717	T3_positive	Ala-Pro-Met	Amino acids and derivatives	Amino acids and derivatives	C13H23N3O4S1	318.145	317.141	2.6929	[M+H]+	7.575	2	0.7358	rp	-	57148303	-	22664	-	90648.2	63885.4	72991.4	53894.1	76177.3	46637	34323	35816.1	35483.5	-
ME0158454	T3_positive	Tyr-Glu-Cys	Amino acids and derivatives	Amino acids and derivatives	C17H23N3O7S1	414.133	413.126	2.6653	[M+H]+	1.03831	2	0.7346	rp	-	145458632	-	22445	-	1.08527e+06	329850	625042	814855	1.10401e+06	484411	181421	430841	454079	-
ME0149794	T3_positive	Gln-Pro-Ser	Amino acids and derivatives	Amino acids and derivatives	C13H22N4O6	415.124	330.154	3.3784	[M+K+HCOOH]+	2.74618	2	0.7344	rp	-	145455191	-	16842	-	7664.78	9220.32	7469.07	7892.42	10431.9	4180.28	9155.51	9557.79	9387.98	-
ME0156778	T3_positive	Ser-His-Met	Amino acids and derivatives	Amino acids and derivatives	C14H23N5O5S1	374.155	373.142	2.4805	[M+H]+	13.775	2	0.7321	rp	-	145457766	-	16904	-	479.09	2465.08	589.9	171.87	916.5	412.67	795.77	927.91	906.05	-
ME0151569	T3_positive	Ile-Ser-Asn	Amino acids and derivatives	Amino acids and derivatives	C13H24N4O6	396.186	332.17	1.4708	[M+CH3CN+Na]+	1.55	2	0.7316	rp	-	145456256	-	21497	-	106991	92660.1	118325	66072.9	87563.9	76696.9	89110.3	89659.1	88803.3	-
ME0153076	T3_positive	Lys-Met-His	Amino acids and derivatives	Amino acids and derivatives	C17H30N6O4S1	415.218	414.205	2.7777	[M+H]+	14.1614	2	0.7308	rp	-	145456731	-	23058	-	272.17	706.43	306.32	132.67	4805.63	4790.49	1999.86	1978.05	2119.58	-
ME0145883	T3_positive	Asn-Ser-Asp	Amino acids and derivatives	Amino acids and derivatives	C11H18N4O8	398.13	334.113	1.57	[M+CH3CN+Na]+	4.1	2	0.7297	rp	-	145454248	-	18056	-	9326.51	23928.6	5717.67	16308	2761.97	13333	10663.3	10683.7	9271.58	-
ME0153021	T3_positive	Lys-Ile-Val	Amino acids and derivatives	Amino acids and derivatives	C17H34N4O4	359.265	358.258	1.9682	[M+H]+	1.275	2	0.7273	rp	-	145456696	-	20258	-	1061.99	1155.96	739.17	854.82	4601.05	11165.2	2418.07	2442.46	2423.97	-
ME0151026	T3_positive	His-Met-Glu	Amino acids and derivatives	Amino acids and derivatives	C16H25N5O6S1	415.162	415.153	3.4181	[M+]+	24.9306	2	0.7268	rp	-	145455914	-	20861	-	1250.67	169.81	217.33	625.14	3883.68	601.41	607.99	567.16	616.2	-
ME0151077	T3_positive	His-Ser-Gly	Amino acids and derivatives	Amino acids and derivatives	C11H17N5O5	300.128	299.123	0.8862	[M+H]+	4.675	2	0.7265	rp	-	145455955	-	16297	-	80519.8	95174.5	76677.5	70799.6	64899	71279.8	68685.8	67883.7	66459.5	-
ME0149767	T3_positive	Gln-Met-Ile	Amino acids and derivatives	Amino acids and derivatives	C16H30N4O5S1	391.202	390.194	2.7876	[M+H]+	2.775	2	0.726	rp	-	145455156	-	23158	-	1258.98	1313.71	3065.36	4890.12	3844.25	2947.84	3398.08	3164.16	3538.45	-
ME0153504	T3_positive	Met-Asn-Gln	Amino acids and derivatives	Amino acids and derivatives	C14H25N5O6S1	438.169	391.153	3.3285	[M+HCOO+2H]+	8.67253	2	0.7259	rp	-	145456858	-	22148	-	38126.8	21407.8	10296.2	29565.9	17586.3	20821.3	13867.7	12092.2	13509.2	-
ME0156892	T3_positive	Ser-Pro-His	Amino acids and derivatives	Amino acids and derivatives	C14H21N5O5	340.158	339.154	3.0661	[M+H]+	8.175	2	0.7255	rp	-	145457858	-	23175	-	8733.13	25499.1	24619.3	6767.93	11951.6	8534.07	17530.8	17660.7	18335.2	-
ME0158866	T3_positive	Val-Ala-Asp	Amino acids and derivatives	Amino acids and derivatives	C12H21N3O6	304.15	303.143	0.8077	[M+H]+	0.1	2	0.725	rp	-	87647599	-	20099	-	27354.6	19591.9	23533.4	26443.7	22348.1	21995.9	23424.3	23922	24280.5	-
ME0151556	T3_positive	Ile-Pro-Asp	Amino acids and derivatives	Amino acids and derivatives	C15H25N3O6	344.18	343.174	2.783	[M+H]+	3.35	2	0.7236	rp	-	145456246	-	16685	-	5110.4	1935.08	3008.94	3340.93	6366.71	15894.4	4989.67	5127.33	4973.11	-
ME0153569	T3_positive	Met-His-Met	Amino acids and derivatives	Amino acids and derivatives	C16H27N5O4S2	400.146	417.15	1.8888	[M+H-H2O]+	4.12348	2	0.7234	rp	-	145456955	-	21688	-	14579	12156.6	10698	10137.4	11553.7	10931.1	9566.99	9434.73	9962.52	-
ME0146216	T3_positive	Asp-Phe-Gln	Amino acids and derivatives	Amino acids and derivatives	C18H24N4O7	450.197	408.164	3.1194	[M+CH3CN+H]+	3.77611	2	0.7223	rp	-	145454522	-	20582	-	27375.3	32202	27471.6	36805.1	6109.63	24926.9	24858.2	24009.7	24158.8	-
ME0109302	T3_positive	Pro-Ala-Arg	Amino acids and derivatives	Amino acids and derivatives	C14H26N6O4	411.2	342.202	3.2856	[M+Na+HCOOH]+	9.87363	2	0.7222	rp	-	14236208	-	18615	-	5232.54	4653.81	11148.5	4275.13	6437.53	5075.57	4683.51	4795.64	5060.88	-
ME0108157	T3_positive	Met-His-Lys	Amino acids and derivatives	Amino acids and derivatives	C17H30N6O4S1	456.243	414.205	2.9319	[M+CH3CN+H]+	9.38105	2	0.7222	rp	-	145456954	-	18880	-	11184.2	7070.58	18943.4	3292.92	1464.32	13489.3	9383.15	9224.97	9214.32	-
ME0153697	T3_positive	Met-Tyr-Asp	Amino acids and derivatives	Amino acids and derivatives	C18H25N3O7S1	427.144	427.141	0.8862	[M+]+	7.21074	2	0.7218	rp	-	145457094	-	17578	-	65796.7	60048.6	61193.5	63213.5	65109.1	65140.1	62042.9	60446.1	61627.7	-
ME0158523	T3_positive	Tyr-Leu-Met	Amino acids and derivatives	Amino acids and derivatives	C20H31N3O5S1	494.194	425.198	1.7687	[M+Na+HCOOH]+	1.5581	2	0.7214	rp	-	145458694	-	16784	-	36447.8	17893.2	17446.3	12741.4	25236.8	22054.7	22303.8	21176.9	19094	-
ME0153694	T3_positive	Met-Trp-Trp	Amino acids and derivatives	Amino acids and derivatives	C27H31N5O4S1	522.216	521.21	2.3088	[M+H]+	2.64258	2	0.7207	rp	-	145457089	-	16017	-	1183.9	4199.42	1263.09	435	1102.27	1507.28	1102.15	1420.25	1368.45	-
ME0149825	T3_positive	Gln-Thr-Trp	Amino acids and derivatives	Amino acids and derivatives	C20H27N5O6	434.201	433.196	1.5299	[M+H]+	5.59646	2	0.7202	rp	-	145455228	-	15957	-	1556.54	495.73	1919.39	1528.45	5233.01	4019.86	5001.33	6803.48	6870.92	-
ME0151072	T3_positive	His-Ser-Asn	Amino acids and derivatives	Amino acids and derivatives	C13H20N6O6	357.147	356.144	3.2185	[M+H]+	13.075	2	0.719	rp	-	145455953	-	16900	-	2621.8	1628.27	1874.65	2092.79	1724.65	1068.01	1707.46	1760.7	1531.24	-
ME0146062	T3_positive	Asp-Asp-Trp	Amino acids and derivatives	Amino acids and derivatives	C19H22N4O8	452.176	434.144	0.8798	[M+NH4]+	4.11343	2	0.7187	rp	-	145454384	-	22351	-	101810	87130.8	95281	96802.1	70913.9	90615.6	89837.4	87969.7	89938.8	-
ME0155338	T3_positive	Phe-Ser-Thr	Amino acids and derivatives	Amino acids and derivatives	C16H23N3O6	353.159	353.159	3.3358	[M+]+	1.025	2	0.7186	rp	-	145457318	-	17139	-	13905.8	21506.1	17328.2	18453.7	6741.81	10354.4	17559.8	17384.4	17377.3	-
ME0110373	T3_positive	Val-Trp-Lys	Amino acids and derivatives	Amino acids and derivatives	C22H33N5O4	432.259	431.253	3.1789	[M+H]+	3.5858	2	0.7185	rp	-	67130669	-	17942	-	1952.63	1080.62	12042.5	5451.15	1696.76	2996.32	5794.43	5957.6	6079.99	-
ME0158157	T3_positive	Trp-Gly-Val	Amino acids and derivatives	Amino acids and derivatives	C18H24N4O4	343.175	360.18	3.1492	[M+H-H2O]+	4.15	2	0.718	rp	-	145458376	-	23563	-	7262.67	12492.7	13254.8	14442.2	9809.11	17167.5	13352.1	13374.4	13644.5	-
ME0155872	T3_positive	Pro-Gly-Thr	Amino acids and derivatives	Amino acids and derivatives	C11H19N3O5	256.128	273.132	0.9055	[M+H-H2O]+	1.925	2	0.7169	rp	-	145457476	-	19710	-	19630.5	34194.3	16846.8	34977.2	21193.2	41368.7	28346.9	28243.8	29019.2	-
ME0151317	T3_positive	Ile-Ala-Thr	Amino acids and derivatives	Amino acids and derivatives	C13H25N3O5	304.186	303.179	2.1486	[M+H]+	1.55	2	0.7163	rp	-	145456044	-	17069	-	306.75	294.46	440.92	280.19	626.37	3090.77	541.86	701.77	753.59	-
ME0106916	T3_positive	Glu-Met-Lys	Amino acids and derivatives	Amino acids and derivatives	C16H30N4O6S1	407.202	406.189	2.4267	[M+H]+	13.728	2	0.7156	rp	-	145455452	-	19083	-	5511.56	6578.36	3166.19	3399.86	7041.97	5456.68	6438.59	6693.15	6723.69	-
ME0155912	T3_positive	Pro-Leu-Ile	Amino acids and derivatives	Amino acids and derivatives	C17H31N3O4	380.191	341.231	1.9682	[M+K]+	8.65	2	0.7145	rp	-	145457506	-	22910	-	15972.1	11054.4	13375.8	17344	11441.5	8810.84	15070.1	15767.7	15862	-
ME0150890	T3_positive	His-Cys-Tyr	Amino acids and derivatives	Amino acids and derivatives	C18H23N5O5S1	422.154	421.142	2.3088	[M+H]+	11.631	2	0.7141	rp	-	145455809	-	17837	-	2066.49	8378	3764.12	15519.4	7354.47	5987.63	4250.52	4932.59	5162.09	-
ME0153550	T3_positive	Met-Glu-Ser	Amino acids and derivatives	Amino acids and derivatives	C13H23N3O7S1	365.128	365.126	2.862	[M+]+	8.325	2	0.713	rp	-	145456932	-	20528	-	7692.41	15948.6	10320.3	12518.2	2794.35	3760.82	9891.19	9689.9	9589.08	-
ME0155208	T3_positive	Phe-His-Gly	Amino acids and derivatives	Amino acids and derivatives	C17H21N5O4	423.179	359.159	3.0395	[M+CH3CN+Na]+	8.15265	2	0.7126	rp	-	101866387	-	18305	-	8690.19	11672.3	6059.03	8002.59	7209.46	6716.89	8083.99	8267.66	8152.8	-
ME0144660	T3_positive	Ala-Lys-Gly	Amino acids and derivatives	Amino acids and derivatives	C11H22N4O4	292.201	274.164	1.7489	[M+NH4]+	8.475	2	0.7122	rp	-	51038628	-	22435	-	19009.6	25151.9	26885.3	21338.2	21534.3	18212	21407	21254.7	21354.6	-
ME0153571	T3_positive	Met-His-Ser	Amino acids and derivatives	Amino acids and derivatives	C14H23N5O5S1	374.146	373.142	1.7762	[M+H]+	9.225	2	0.7117	rp	-	145456958	-	17507	-	25404.8	683.01	17043	10576.3	31815.1	3673.31	13228	13226.6	13024.9	-
ME0155826	T3_positive	Pro-Gln-Ala	Amino acids and derivatives	Amino acids and derivatives	C13H22N4O5	378.175	314.159	1.8452	[M+CH3CN+Na]+	0.95	2	0.7111	rp	-	145457441	-	15818	-	22189.8	15243.6	13843.1	16090.5	11314.9	9764.44	14863.1	14868.9	14708.4	-
ME0158553	T3_positive	Tyr-Met-His	Amino acids and derivatives	Amino acids and derivatives	C20H27N5O5S1	449.166	449.173	1.9484	[M+]+	14.2262	2	0.7102	rp	-	145458721	-	18134	-	5406.11	4456.87	13912.3	8726.03	17817.5	18231.2	6001.86	6101.11	5878.44	-
ME0152463	T3_positive	Leu-Pro-Asn	Amino acids and derivatives	Amino acids and derivatives	C15H26N4O5	406.207	342.19	3.1392	[M+CH3CN+Na]+	1.67403	2	0.7095	rp	-	145456501	-	20407	-	3399.04	5037.57	3076.21	5231.52	9150.82	4272.78	4352.48	4436.52	4461.9	-
ME0156620	T3_positive	Ser-Ala-Asn	Amino acids and derivatives	Amino acids and derivatives	C10H18N4O6	291.134	290.123	2.3286	[M+H]+	9.425	2	0.7076	rp	-	145457648	-	15646	-	3433.24	4138.85	3618.2	3148.41	3517.64	4915.28	4125.34	4161.41	4158.33	-
ME0156969	T3_positive	Ser-Val-Asn	Amino acids and derivatives	Amino acids and derivatives	C12H22N4O6	382.17	318.154	0.8862	[M+CH3CN+Na]+	0.925	2	0.7066	rp	-	145457927	-	20998	-	107404	98116.5	104669	36477.2	57683.5	74687.1	76736.8	76381	76240.4	-
ME0149984	T3_positive	Glu-Gln-Trp	Amino acids and derivatives	Amino acids and derivatives	C21H27N5O7	462.199	461.191	2.0082	[M+H]+	1.40632	2	0.7056	rp	-	145455366	-	16988	-	56161.1	53877	39618.2	49440.5	36735.8	51770.2	47376.9	47386.7	47039.7	-
ME0146249	T3_positive	Asp-Pro-Val	Amino acids and derivatives	Amino acids and derivatives	C14H23N3O6	329.155	329.159	1.2939	[M+]+	7.225	2	0.7052	rp	-	145454544	-	22572	-	8323.95	13936.2	6079.08	6171.68	12172.1	8583.42	10037.2	10060.2	9929.71	-
ME0158419	T3_positive	Tyr-Asp-Val	Amino acids and derivatives	Amino acids and derivatives	C18H25N3O7	413.2	395.169	1.8888	[M+NH4]+	8.3494	2	0.7051	rp	-	145458596	-	18413	-	88954.3	104795	79731.9	94485	71035.6	75546.4	69704.5	68006.9	67747.8	-
ME0155259	T3_positive	Phe-Leu-Tyr	Amino acids and derivatives	Amino acids and derivatives	C24H31N3O5	486.196	441.226	3.3732	[M-H+2Na]+	2.61211	2	0.7048	rp	-	25167496	-	18507	-	18606.7	24407	12128	14263.5	11384.7	10521.6	14481.9	14546.8	14288.2	-
ME0155992	T3_positive	Pro-Ser-Ile	Amino acids and derivatives	Amino acids and derivatives	C14H25N3O5	392.101	315.179	2.6055	[M-H+2K]+	5.45	2	0.7037	rp	-	145457573	-	22974	-	214.84	214.68	214.84	1783.15	214.84	214.84	523.59	523.59	675.72	-
ME0158416	T3_positive	Tyr-Asp-Phe	Amino acids and derivatives	Amino acids and derivatives	C22H25N3O7	444.171	443.169	1.4511	[M+H]+	12.0448	2	0.7036	rp	-	9955062	-	22304	-	450166	311954	334353	616244	721451	577896	686269	708636	691590	-
ME0110226	T3_positive	Tyr-Tyr-Arg	Amino acids and derivatives	Amino acids and derivatives	C24H32N6O6	501.236	500.238	3.4252	[M+H]+	18.8131	2	0.7031	rp	-	9805993	-	18162	-	1584.22	2297.6	3667.6	13838	16193.5	16077.6	8748.91	9544.03	9709.12	-
ME0153506	T3_positive	Met-Asn-His	Amino acids and derivatives	Amino acids and derivatives	C15H24N6O5S1	418.184	400.153	3.5969	[M+NH4]+	7.38904	2	0.7024	rp	-	145456861	-	23081	-	3483.37	1238.27	2097.82	1349.09	7477.09	586.47	3135.99	3435.75	3505.01	-
ME0109101	T3_positive	Phe-Cys-Lys	Amino acids and derivatives	Amino acids and derivatives	C18H28N4O4S1	443.2	396.183	2.5729	[M+HCOO+2H]+	9.29612	2	0.7023	rp	-	145457178	-	23470	-	26700	20638.6	19736	26866.3	26386.8	26329.7	23708.6	23795.8	23508.6	-
ME0106827	T3_positive	Gln-Tyr-Arg	Amino acids and derivatives	Amino acids and derivatives	C20H31N7O6	466.234	465.234	3.2783	[M+H]+	15.3998	2	0.7019	rp	-	137660507	-	18449	-	16056.1	19015.6	19987.2	12635.1	15328.9	9783.44	16712.5	16702.4	16488.9	-
ME0150888	T3_positive	His-Cys-Ser	Amino acids and derivatives	Amino acids and derivatives	C12H19N5O5S1	363.14	345.111	2.4897	[M+NH4]+	11.225	2	0.7012	rp	-	145455807	-	22755	-	8611.24	5470.98	1813.59	7260.98	3903.39	6177.17	6127.67	6234.12	6119.76	-
ME0108173	T3_positive	Met-Ser-Lys	Amino acids and derivatives	Amino acids and derivatives	C14H28N4O5S1	403.15	364.178	2.5892	[M+K]+	0.102	3	0.9975	rp	-	145457060	-	18480	-	5187.63	2660.09	4272.44	8079.4	6666.47	2749	5409.44	5128.21	5033.02	-
MEDP1662	T3_positive	NE,NE,NE-TRIMETHYLLYSINE	Amino acids and derivatives	Amino acids and derivatives	C9H20N2O2	189.159	188.153	0.7483	[M+H]+	2.2	3	0.9301	rp	-	40120	-	-	C03793	25568.7	13367.2	18548	18585.5	23626.4	18534.7	18168.8	18011.3	18158.5	ko00310,ko01100
ME0110105	T3_positive	Tryptophylcysteylarginine	Amino acids and derivatives	Amino acids and derivatives	C20H29N7O4S	464.213	463.2	3.4418	[M+H]+	6.10272	3	0.8685	rp	-	18231541	-	-	-	18918.9	24121.8	18565.8	17626.1	4196.67	13216.5	19090.1	19103.3	18831.2	-
ME0156024	T3_positive	Pro-Tyr-Asn	Amino acids and derivatives	Amino acids and derivatives	C18H24N4O6	393.175	392.17	3.2984	[M+H]+	6.4615	3	0.862	rp	-	145457619	-	17131	-	39586.1	17941.2	37737.1	18939	16992.7	32407.9	27391.2	27023.1	27123.2	-
ME0145838	T3_positive	Asn-Lys-Val	Amino acids and derivatives	Amino acids and derivatives	C15H29N5O5	360.212	359.217	2.7633	[M+H]+	7.173	3	0.8493	rp	-	145454196	-	21337	-	8407.57	5692.34	8024.89	4593.62	24823.6	27879.8	12103.9	12556.8	12611.8	-
ME0158676	T3_positive	Tyr-Val-Tyr	Amino acids and derivatives	Amino acids and derivatives	C23H29N3O6	466.192	443.206	1.7192	[M+Na]+	7.59055	3	0.8421	rp	-	145458814	-	15660	-	123699	97603.1	151360	108813	115961	97598.8	112226	106508	108753	-
ME0145873	T3_positive	Asn-Pro-Glu	Amino acids and derivatives	Amino acids and derivatives	C14H22N4O7	359.15	358.149	3.0847	[M+H]+	7.877	3	0.8372	rp	-	145454236	-	22107	-	21409.4	16364	13000	18034.4	11039.5	8842.25	15723.4	16011.3	15744.2	-
ME0144490	T3_positive	Ala-Asn-Glu	Amino acids and derivatives	Amino acids and derivatives	C12H20N4O7	350.172	332.133	2.8771	[M+NH4]+	9.50225	3	0.8109	rp	-	145453522	-	17270	-	1349.18	850.35	1463.73	756.48	1757.61	14672.6	2600.98	2467.66	2492.61	-
ME0144798	T3_positive	Ala-Val-His	Amino acids and derivatives	Amino acids and derivatives	C14H23N5O4	326.182	325.175	1.4708	[M+H]+	0.01075	3	0.7497	rp	-	145453719	-	20658	-	340	229.29	474.32	148.37	1550.71	3989.42	953.55	982.16	985.06	-
ME0106024	T3_positive	(2S)-2-[[(2R,3R)-3-azaniumyl-2-hydroxy-4-phenylbutanoyl]amino]-4-methylpentanoate	Amino acids and derivatives	Amino acids and derivatives	C16H24N2O4	393.141	308.174	2.0785	[M+K+HCOOH]+	2.85	3	0.7489	rp	-	40427325	-	-	-	5669.76	4946.51	1947.17	2061.24	6123.96	2768.22	4016.77	4185.47	4041.19	-
ME0145297	T3_positive	Arg-Asp-Leu	Amino acids and derivatives	Amino acids and derivatives	C16H30N6O6	403.22	402.223	2.4859	[M+H]+	14.1287	3	0.7467	rp	-	145453765	-	18401	-	3597.42	2745.39	4882.5	1546.34	19393.1	11213.7	7045.28	7262.57	7082.03	-
ME0159206	T3_positive	Val-Trp-Val	Amino acids and derivatives	Amino acids and derivatives	C21H30N4O4	403.229	402.227	1.6686	[M+H]+	0.731925	3	0.732	rp	-	53997579	-	21357	-	2511.34	1262.78	1587.09	1365.35	1967.13	9957.62	3290.61	3098.99	3271.91	-
ME0150150	T3_positive	Glu-Ser-Tyr	Amino acids and derivatives	Amino acids and derivatives	C17H23N3O8	436.116	397.149	2.6653	[M+K]+	1.28725	3	0.7188	rp	-	145455502	-	17057	-	4392.74	2113.19	3923.43	5013.31	4040.46	2206.55	3646.38	3554.27	3583.3	-
ME0106864	T3_positive	Glutaminylmethionyllysine	Amino acids and derivatives	Amino acids and derivatives	C16H31N5O5S	428.199	405.205	2.9014	[M+Na]+	1.45581	3	0.7149	rp	-	18220749	-	-	-	269.98	206.26	227.44	130.2	470.4	1225.31	441.69	497.47	509.71	-
ME0144593	T3_positive	Ala-His-Leu	Amino acids and derivatives	Amino acids and derivatives	C15H25N5O4	340.196	339.191	1.4904	[M+H]+	1.636	3	0.7107	rp	-	71351407	-	21948	-	545.89	311.05	266.39	1112.33	3625.18	4815.42	1277.39	1330.74	1419.24	-
MEDP1678	T3_positive	Thr-Val-Leu	Amino acids and derivatives	Amino acids and derivatives	C15H29N3O5	332.217	331.211	2.7045	[M+H]+	2.05	3	0.7067	rp	-	49864481	-	-	-	1897.67	1799.47	3113.37	1426.67	13063.8	22003.5	7098.44	7199.63	7074.63	-
ME0109343	T3_positive	Pro-Val-Lys	Amino acids and derivatives	Amino acids and derivatives	C16H30N4O4	406.243	342.227	3.2583	[M+CH3CN+Na]+	0.467701	3	0.7062	rp	-	145457641	-	21573	-	26819.4	39928.8	44019	35813.1	26417.1	50174.9	15210.1	20150.1	21086.8	-
ME0149670	T3_positive	Gln-Gln-Leu	Amino acids and derivatives	Amino acids and derivatives	C16H29N5O6	410.193	387.212	1.8489	[M+Na]+	1.9595	3	0.7033	rp	-	145455039	-	16954	-	290.05	1080.99	1089.31	146.68	5310.66	5114.68	1726.8	1799.15	1742.63	-
ME0108561	T3_positive	N2-(1-Carboxyethyl)-L-arginine	Amino acids and derivatives	Amino acids and derivatives	C9H18N4O4	247.143	246.133	2.7633	[M+H]+	2.013	3	0.7021	rp	-	440237	-	-	C04137	7071.15	5806.21	5908.37	8368.5	8880.14	7862.25	5929.63	5727.21	5649.73	ko00330,ko01100,ko02010
ME0158647	T3_positive	Tyr-Tyr-Asp	Amino acids and derivatives	Amino acids and derivatives	C22H25N3O8	460.178	459.164	3.0797	[M+H]+	14.4294	3	0.6998	rp	-	9825433	-	17611	-	8774.25	6948.9	10933.4	12828.7	7190.61	16309.6	9893.62	9855.6	9808.42	-
ME0158560	T3_positive	Tyr-Met-Tyr	Amino acids and derivatives	Amino acids and derivatives	C23H29N3O6S1	476.194	475.178	1.8089	[M+H]+	19.0892	3	0.6994	rp	-	25169514	-	16641	-	24384.2	23755.6	21170.8	26849.4	37855.3	60404.9	32815.3	31284.9	30240	-
ME0153642	T3_positive	Met-Pro-Asn	Amino acids and derivatives	Amino acids and derivatives	C14H24N4O5S1	361.153	360.147	1.1184	[M+H]+	2.35	3	0.6991	rp	-	145457042	-	20016	-	49991.8	50814.8	65063.5	68811.4	34178.5	37044.8	62001.2	64682.7	63879.8	-
ME0153696	T3_positive	Met-Tyr-Ala	Amino acids and derivatives	Amino acids and derivatives	C17H25N3O5S1	430.157	383.151	1.8687	[M+HCOO+2H]+	16.3658	3	0.6988	rp	-	145457091	-	21485	-	363126	9132.18	295474	316825	348923	299987	328030	335780	332429	-
ME0150907	T3_positive	His-Gln-Tyr	Amino acids and derivatives	Amino acids and derivatives	C20H26N6O6	447.205	446.191	3.4418	[M+H]+	15.0269	3	0.6987	rp	-	145455828	-	16001	-	16113	19625.7	16161.7	14617.1	3077.03	12654.3	17055.9	16787.5	17051	-
ME0155139	T3_positive	Phe-Asp-Tyr	Amino acids and derivatives	Amino acids and derivatives	C22H25N3O7	444.171	443.169	0.9028	[M+H]+	13.1704	3	0.6979	rp	-	11719199	-	19440	-	254831	193970	230571	393690	717850	546089	308917	286870	313145	-
ME0153525	T3_positive	Met-Cys-His	Amino acids and derivatives	Amino acids and derivatives	C14H23N5O4S2	390.12	389.119	1.6198	[M+H]+	14.875	3	0.6974	rp	-	145456895	-	17405	-	11477.9	8502.93	9347.67	1167.85	2886.36	2552.44	6290.33	6332.22	6007.38	-
ME0146224	T3_positive	Asp-Phe-Phe	Amino acids and derivatives	Amino acids and derivatives	C22H25N3O6	428.175	427.174	3.2185	[M+H]+	14.5733	3	0.6968	rp	-	91975551	-	17721	-	428.56	1849.22	841.7	1865.23	743.95	1201.12	1317.09	1237.97	1328.16	-
MEDP1677	T3_positive	Trp-Ala-Asp	Amino acids and derivatives	Amino acids and derivatives	C18H22N4O6	391.159	390.154	2.7436	[M+H]+	6.325	3	0.6964	rp	-	25125248	-	-	-	12495	10126.2	15254.2	6890.13	5078.5	8905.04	8267.17	8924.46	9263.31	-
ME0158566	T3_positive	Tyr-Phe-Glu	Amino acids and derivatives	Amino acids and derivatives	C23H27N3O7	937.372	457.185	3.7761	[2M+Na]+	13.442	3	0.6961	rp	-	57396003	-	17730	-	16622.4	19871.3	25183.4	19374.9	16894.8	22613.2	18455.7	19428.3	19582.3	-
ME0144524	T3_positive	Ala-Cys-Gln	Amino acids and derivatives	Amino acids and derivatives	C11H20N4O5S1	321.129	320.115	0.7985	[M+H]+	14.65	3	0.6955	rp	-	145453549	-	20317	-	16667.3	19376.6	15902.4	31442.1	13568.7	14878.1	17111.5	16953.4	17341.5	-
ME0156962	T3_positive	Ser-Tyr-Ser	Amino acids and derivatives	Amino acids and derivatives	C15H21N3O7	356.146	355.138	1.4511	[M+H]+	2.3755	3	0.694	rp	-	129676031	-	23128	-	2603.17	2768.19	8941.99	6116.77	6398.89	3937.77	5406.94	5565.36	4772	-
ME0152434	T3_positive	Leu-Met-His	Amino acids and derivatives	Amino acids and derivatives	C17H29N5O4S1	438.16	399.194	1.3526	[M+K]+	6.0937	3	0.6933	rp	-	145456480	-	21316	-	4164.97	3851.58	5011.59	2751.72	4233.69	3060.27	4252.86	4228.37	4195.4	-
ME0155904	T3_positive	Pro-Ile-Tyr	Amino acids and derivatives	Amino acids and derivatives	C20H29N3O5	414.196	391.211	1.4708	[M+Na]+	9.94689	3	0.693	rp	-	145457501	-	18682	-	9704.01	12277.6	16083.4	2386.48	11050.9	9793.68	9725.71	9579.55	9559.9	-
ME0150989	T3_positive	His-Leu-Glu	Amino acids and derivatives	Amino acids and derivatives	C17H27N5O6	398.196	397.196	1.4897	[M+H]+	17.825	3	0.6927	rp	-	145455890	-	21906	-	2830.46	2110.65	2005.38	2149.16	1402.62	4618.61	4195.57	4197.49	4091.8	-
ME0155122	T3_positive	Phe-Asp-Asp	Amino acids and derivatives	Amino acids and derivatives	C17H21N3O8	396.133	395.133	2.0284	[M+H]+	17.4	3	0.6911	rp	-	17747541	-	20265	-	4331.38	7482.75	4981.14	9796.38	4071.01	4110.68	4227.44	4522.03	4725.21	-
ME0153547	T3_positive	Met-Glu-Met	Amino acids and derivatives	Amino acids and derivatives	C15H27N3O6S2	841.262	409.134	3.3586	[2M+Na]+	5.39668	3	0.6881	rp	-	145456930	-	16578	-	21235.7	34616.7	29394.7	31830.6	38963.4	24052.3	35987.7	35083.5	36291.1	-
ME0144610	T3_positive	Ala-Ile-Asp	Amino acids and derivatives	Amino acids and derivatives	C13H23N3O6	300.155	317.159	2.1889	[M+H-H2O]+	0.975	3	0.6877	rp	-	145453602	-	22531	-	5245.29	11781.4	11599.7	12880.6	18268.6	16174	14425.2	14344.2	14326.9	-
ME0158216	T3_positive	Trp-Phe-Glu	Amino acids and derivatives	Amino acids and derivatives	C25H28N4O6	480.2	480.201	2.0191	[M+]+	1.41608	3	0.6865	rp	-	145458458	-	21291	-	29359.3	20423.3	20176.6	10881.6	29630.3	25603.9	19281.9	19621.7	18637.8	-
ME0152273	T3_positive	Leu-Cys-Ala	Amino acids and derivatives	Amino acids and derivatives	C12H23N3O4S1	288.134	305.141	2.6254	[M+H-H2O]+	9.075	3	0.6855	rp	-	145456376	-	21127	-	30862.9	27144.5	33328.1	31729.5	54880.4	21248.5	33128.2	32671.6	32524.9	-
ME0105516	T3_positive	Alanylglycyllysine	Amino acids and derivatives	Amino acids and derivatives	C11H22N4O4	313.121	274.164	1.7762	[M+K]+	2.76325	3	0.6855	rp	-	14299170	-	-	-	720.51	500.22	714.76	552.09	2665.78	3630.77	1462.35	1526.26	1441.86	-
ME0159047	T3_positive	Val-Ile-Ser	Amino acids and derivatives	Amino acids and derivatives	C14H27N3O5	359.227	317.195	2.7045	[M+CH3CN+H]+	4.675	3	0.685	rp	-	145458957	-	18730	-	2354.78	2489.41	3609.82	4363.06	25249	23496.1	13145.7	12899.3	12876.8	-
ME0158672	T3_positive	Tyr-Val-Met	Amino acids and derivatives	Amino acids and derivatives	C19H29N3O5S1	456.154	411.183	1.9782	[M-H+2Na]+	1.0742	3	0.6846	rp	-	145458809	-	18947	-	52751.3	25731.8	53038.8	23438.9	74621.8	40408	25755.5	26893.8	25930.6	-
ME0149969	T3_positive	Glu-Gln-Asn	Amino acids and derivatives	Amino acids and derivatives	C14H23N5O8	389.157	389.155	1.57	[M+]+	7.6	3	0.6839	rp	-	145455354	-	18263	-	7799.06	8960.74	8965.1	7317.95	9072.47	7257.67	7173.83	6908.69	6814.43	-
ME0149848	T3_positive	Gln-Tyr-Tyr	Amino acids and derivatives	Amino acids and derivatives	C23H28N4O7	472.2	472.196	2.1937	[M+]+	9.31818	3	0.6838	rp	-	145455265	-	16871	-	11968.2	10570.6	15741.6	15342.9	17038.9	17453.8	14015.7	14040.1	14015.5	-
ME0158270	T3_positive	Trp-Trp-Val	Amino acids and derivatives	Amino acids and derivatives	C27H31N5O4	512.236	489.238	3.3385	[M+Na]+	2.85218	3	0.6835	rp	-	138911105	-	17755	-	753.53	2301.68	659.22	680.29	367.22	1914.1	717.01	823.95	614.59	-
ME0148056	T3_positive	Cys-Phe-Ile	Amino acids and derivatives	Amino acids and derivatives	C18H27N3O4S1	382.188	381.172	2.8965	[M+H]+	21.425	3	0.6828	rp	-	145454845	-	17559	-	1736.72	2635.79	3490.33	3100.43	8840.88	954.77	4404.94	3941.86	4370.04	-
ME0156057	T3_positive	Pro-Val-Val	Amino acids and derivatives	Amino acids and derivatives	C15H27N3O4	336.191	313.2	2.9014	[M+Na]+	2.89125	3	0.6827	rp	-	15199694	-	22872	-	590.2	1502.29	1199.07	849.62	4788.33	8730.19	2516.05	2455.56	2516.86	-
ME0158360	T3_positive	Tyr-Ala-Phe	Amino acids and derivatives	Amino acids and derivatives	C21H25N3O5	438.142	399.179	2.6095	[M+K]+	1.87154	3	0.6825	rp	-	22215051	-	17624	-	8374.84	4360.18	14707.8	4659.85	10125.7	15281.4	9155.58	8557.82	8761.76	-
ME0155856	T3_positive	Pro-Glu-Leu	Amino acids and derivatives	Amino acids and derivatives	C16H27N3O6	442.166	357.19	2.4465	[M+K+HCOOH]+	16.4647	3	0.682	rp	-	145457461	-	22988	-	2747.78	3827.75	2217.68	7471.02	6556.64	4597.29	4212.66	4026.36	3905.18	-
ME0155821	T3_positive	Pro-Cys-Glu	Amino acids and derivatives	Amino acids and derivatives	C13H21N3O6S1	389.144	347.115	2.8915	[M+CH3CN+H]+	11.025	3	0.6814	rp	-	145457430	-	21014	-	3940.49	6148.95	5918.18	19495.8	34158.5	9238.27	12126.8	12134.3	11962.6	-
ME0145851	T3_positive	Asn-Phe-Asn	Amino acids and derivatives	Amino acids and derivatives	C17H23N5O6	462.159	393.165	2.5856	[M+Na+HCOOH]+	0.0432751	3	0.6778	rp	-	145454218	-	19568	-	16461.7	15081.3	27883.7	31956.7	113742	32931.1	46642	46247.2	45271.3	-
ME0158629	T3_positive	Tyr-Thr-Thr	Amino acids and derivatives	Amino acids and derivatives	C17H25N3O7	401.202	383.169	1.7093	[M+NH4]+	3.12575	3	0.6777	rp	-	145458777	-	23613	-	208.62	251.85	260.65	36.51	260.46	4066.93	462.13	360.55	420.93	-
ME0149719	T3_positive	Gln-Ile-Ile	Amino acids and derivatives	Amino acids and derivatives	C17H32N4O5	373.245	372.237	2.857	[M+H]+	3.17575	3	0.6766	rp	-	145455105	-	18650	-	484.78	1053.93	1263.57	3419.14	21250	5407.85	5352.63	5381.24	5367.39	-
ME0150844	T3_positive	His-Asn-Ala	Amino acids and derivatives	Amino acids and derivatives	C13H20N6O5	698.318	340.149	3.6429	[2M+NH4]+	21.1074	3	0.6743	rp	-	145455760	-	18013	-	8028.07	7013.74	6569.34	5798.83	8204.49	10072.5	8322.98	8406.03	8335.12	-
ME0109412	T3_positive	L-N5-(1-Imino-3-pentenyl) ornithine	Amino acids and derivatives	Amino acids and derivatives	C10H19N3O2	290.076	213.148	0.7881	[M-H+2K]+	23.175	3	0.673	rp	-	10198252	-	45344	-	13881.7	285225	92967.6	54204.8	26265.5	75180.6	55608.2	59906	48612.9	-
ME0152970	T3_positive	Lys-Glu-Val	Amino acids and derivatives	Amino acids and derivatives	C16H30N4O6	339.207	374.216	3.4817	[M+H-2H2O]+	12.175	3	0.6721	rp	-	145456656	-	20833	-	11727.7	3192.83	10060	15525.1	91785.6	6342.21	21505.5	21113.7	21140.1	-
ME0150063	T3_positive	Glu-Leu-Tyr	Amino acids and derivatives	Amino acids and derivatives	C20H29N3O7	424.215	423.201	2.7679	[M+H]+	3.42531	3	0.6713	rp	-	145455431	-	22052	-	2907.29	1976.9	1711.85	2346.28	3750.64	3341.19	3127.61	3354.14	3341.34	-
ME0158187	T3_positive	Trp-Leu-Ile	Amino acids and derivatives	Amino acids and derivatives	C23H34N4O4	499.247	430.258	1.5502	[M+Na+HCOOH]+	11.6174	3	0.6697	rp	-	145458417	-	21114	-	511.81	200.32	735.17	272.32	2206.18	2594.79	1876.57	1983.63	1897.38	-
ME0158425	T3_positive	Tyr-Cys-Ser	Amino acids and derivatives	Amino acids and derivatives	C15H21N3O6S1	440.108	371.115	1.6099	[M+Na+HCOOH]+	3.40824	3	0.6682	rp	-	145458609	-	16072	-	1177.66	1158.86	2549.98	1784.47	748.12	1089.2	1757.91	1669.25	1773.15	-
ME0145454	T3_positive	Arg-Met-Thr	Amino acids and derivatives	Amino acids and derivatives	C15H30N6O5S1	406.207	406.2	2.1588	[M+]+	17.6268	3	0.6672	rp	-	145453899	-	19162	-	8704.24	5710.45	8097.6	5763.32	23791	8065.48	9206.56	9272.94	9274.66	-
ME0146299	T3_positive	Asp-Tyr-Gln	Amino acids and derivatives	Amino acids and derivatives	C18H24N4O8	488.178	424.159	1.5003	[M+CH3CN+Na]+	4.89578	3	0.6672	rp	-	145454596	-	15869	-	1650.7	3674.7	2380.83	2293.59	783.91	2820.91	3001.08	1335.78	3228.48	-
ME0145919	T3_positive	Asn-Trp-Phe	Amino acids and derivatives	Amino acids and derivatives	C24H27N5O5	483.232	465.201	1.749	[M+NH4]+	21.9675	3	0.6667	rp	-	145454288	-	23566	-	45710.1	30316.7	29035.7	55349.9	26301.6	33280.6	27908.8	28071	26700.3	-
ME0146165	T3_positive	Asp-Leu-Asn	Amino acids and derivatives	Amino acids and derivatives	C14H24N4O7	360.165	360.164	2.6653	[M+]+	2.75	3	0.6644	rp	-	10109150	-	17748	-	13449.4	10886.9	2791.61	17651.1	6185.06	6714.69	12466.3	12689.6	12678.4	-
ME0153634	T3_positive	Met-Phe-Phe	Amino acids and derivatives	Amino acids and derivatives	C23H29N3O4S1	490.197	443.188	2.862	[M+HCOO+2H]+	6.79314	3	0.6644	rp	-	54439938	-	15655	-	275176	223408	244316	239818	211267	250761	240488	238446	238185	-
ME0152795	T3_positive	2-Amino-6-[(1S,2S)-1,2-dihydroxypropyl]-5,6,7,8-tetrahydropteridine-4(3H)-one	Amino acids and derivatives	Amino acids and derivatives	C9H15N5O3	259.153	241.118	2.9213	[M+NH4]+	3.7765	3	0.664	rp	-	135474330	-	-	C20264	2848.68	1653.76	5487.13	1297.56	227.48	3006.94	2249.76	2328.2	2227.14	ko00790,ko01100,ko01240
ME0151437	T3_positive	Ile-Gly-Phe	Amino acids and derivatives	Amino acids and derivatives	C17H25N3O4	709.327	335.185	3.8356	[2M+K]+	8.06392	3	0.662	rp	-	91974897	-	15851	-	4773.62	3968.2	4923.98	3752.08	2394.7	2657.49	3664.56	3818.4	3828.96	-
ME0151658	T3_positive	Ile-Val-Trp	Amino acids and derivatives	Amino acids and derivatives	C22H32N4O4	439.242	416.242	2.0384	[M+Na]+	3.95057	3	0.6604	rp	-	54328333	-	21111	-	9862.94	1170.79	4933.57	5895.2	7222.67	4025.25	4318.98	4410.97	4405.16	-
ME0155964	T3_positive	Pro-Phe-Ser	Amino acids and derivatives	Amino acids and derivatives	C17H23N3O5	314.144	349.164	1.2158	[M+H-2H2O]+	13.925	3	0.6599	rp	-	145457559	-	21276	-	7096.69	10273.6	1270.38	633.34	181.54	4537.45	1543.06	1486.8	804.9	-
ME0150451	T3_positive	Gly-Phe-Ile	Amino acids and derivatives	Amino acids and derivatives	C17H25N3O4	420.15	335.185	2.3088	[M+K+HCOOH]+	6.99745	3	0.6598	rp	-	53908349	-	15963	-	38592.3	103732	63508.8	169957	80375.1	80558.6	87625.4	87750	85782.9	-
ME0158422	T3_positive	Tyr-Cys-Cys	Amino acids and derivatives	Amino acids and derivatives	C15H21N3O5S2	451.113	387.092	2.5458	[M+CH3CN+Na]+	10.0641	3	0.6596	rp	-	56640654	-	21487	-	10679.2	5314.68	5934.9	8333.88	7898.62	7734.51	9041.65	9113.88	8606.93	-
ME0148086	T3_positive	Cys-Tyr-Thr	Amino acids and derivatives	Amino acids and derivatives	C16H23N3O6S1	368.134	385.131	2.6055	[M+H-H2O]+	16.6	3	0.6591	rp	-	145454925	-	17183	-	9817.33	10696.8	10716.5	11399	9542.17	9080.84	9786.06	9793.78	9932.1	-
ME0149787	T3_positive	Gln-Phe-Tyr	Amino acids and derivatives	Amino acids and derivatives	C23H28N4O6	474.233	456.201	3.7283	[M+NH4]+	4.13153	3	0.6567	rp	-	10276075	-	22649	-	4273.79	6016.61	6805.83	6218.68	4928.55	7352.7	5962.22	5973.31	5785.96	-
ME0150869	T3_positive	His-Asp-Asp	Amino acids and derivatives	Amino acids and derivatives	C14H19N5O8	385.118	385.123	2.0284	[M+]+	11.9	3	0.6541	rp	-	145455780	-	20251	-	18173.9	21019.8	17707.3	18038.5	16809.1	16995.7	16063.8	15990.3	15998.4	-
ME0151385	T3_positive	Ile-Cys-Met	Amino acids and derivatives	Amino acids and derivatives	C14H27N3O4S2	432.095	365.144	2.0987	[M-2H+3Na]+	6.24859	3	0.6527	rp	-	145456103	-	20037	-	2342.27	2809.91	3178.99	3276.74	2577.73	2465.11	2744.45	2759.37	2635.76	-
ME0156725	T3_positive	Ser-Glu-Asn	Amino acids and derivatives	Amino acids and derivatives	C12H20N4O8	348.129	348.128	2.0747	[M+]+	3.475	3	0.6523	rp	-	145457734	-	17269	-	26830.4	21007.1	26989.3	23930.5	22408.9	22022	23527.9	23296.5	23109.3	-
ME0149770	T3_positive	Gln-Met-Tyr	Amino acids and derivatives	Amino acids and derivatives	C19H28N4O6S1	458.197	440.173	1.9287	[M+NH4]+	4.44259	3	0.6504	rp	-	145455165	-	16519	-	8018.64	13667.2	9029.28	9504.83	8088.39	15816.4	10468	10427.9	10517.9	-
ME0150475	T3_positive	Gly-Pro-Val	Amino acids and derivatives	Amino acids and derivatives	C12H21N3O4	272.16	271.153	1.7687	[M+H]+	4.48425	3	0.6496	rp	-	11425727	-	16816	-	3485.09	943.75	2120.9	1321.86	3394.25	4220.45	2578.24	2621.47	2623.86	-
ME0109875	T3_positive	Thr-Ile-Arg	Amino acids and derivatives	Amino acids and derivatives	C16H32N6O5	435.258	388.243	3.4974	[M+HCOO+2H]+	4.20442	3	0.6468	rp	-	145458092	-	18377	-	10116.5	13551.7	9354.81	6838.41	7605.72	8450.22	9572.43	9550.2	9624.07	-
ME0150037	T3_positive	Glu-Ile-Gly	Amino acids and derivatives	Amino acids and derivatives	C13H23N3O6	300.155	317.159	1.8489	[M+H-H2O]+	1.225	3	0.6463	rp	-	145455408	-	19546	-	22505.7	18304.9	15919.1	19761.9	28930.5	28218.7	20780.6	20734.9	20808.7	-
ME0144766	T3_positive	Ala-Trp-Trp	Amino acids and derivatives	Amino acids and derivatives	C25H27N5O4	461.197	461.206	2.9603	[M+]+	19.0804	3	0.6455	rp	-	71443245	-	17106	-	6694.19	10290.7	13532	8857.11	1559.01	17241.2	7519.65	7885.84	7922.9	-
ME0153701	T3_positive	Met-Tyr-His	Amino acids and derivatives	Amino acids and derivatives	C20H27N5O5S1	496.182	449.173	1.7687	[M+HCOO+2H]+	9.14979	3	0.6435	rp	-	145457098	-	15961	-	12390.7	12502.1	16859.4	17984	9687.57	7494.8	12661.9	12947.6	12922.9	-
ME0158401	T3_positive	Tyr-Asn-Trp	Amino acids and derivatives	Amino acids and derivatives	C24H27N5O6	548.151	481.196	1.4017	[M-2H+3Na]+	2.31689	3	0.6425	rp	-	145458583	-	19555	-	4638.1	1475.87	1972.25	2846.02	703.86	1331.97	3886.67	2882.5	3098.09	-
ME0159123	T3_positive	Val-Phe-Leu	Amino acids and derivatives	Amino acids and derivatives	C20H31N3O4	422.193	377.231	3.0197	[M-H+2Na]+	22.4063	3	0.6415	rp	-	145459014	-	18583	-	21093.4	16920.6	13536.1	19162.5	11246	13376.2	15470.8	15462.5	15204.3	-
ME0158654	T3_positive	Tyr-Tyr-Thr	Amino acids and derivatives	Amino acids and derivatives	C22H27N3O7	446.202	445.185	3.4418	[M+H]+	21.2913	3	0.6414	rp	-	145458801	-	18125	-	82484.2	98905	73195.4	72801	13412.8	51747.2	74701.1	74732.6	73759.7	-
ME0107254	T3_positive	His-Glu-Arg	Amino acids and derivatives	Amino acids and derivatives	C17H28N8O6	482.246	440.213	3.3784	[M+CH3CN+H]+	2.03215	3	0.6406	rp	-	145455830	-	18616	-	13442.3	15336.6	9665.11	9917.61	3180.79	9979.82	11316.9	10872.4	10986.4	-
ME0106910	T3_positive	Glu-Ile-Val	Amino acids and derivatives	Amino acids and derivatives	C16H29N3O6	719.425	359.206	3.4775	[2M+H]+	8.64587	3	0.6399	rp	-	71464664	-	21129	-	4694.47	15513	18547.5	4665.28	6342.19	8753.14	10425	10175.5	10203	-
ME0106907	T3_positive	Glu-Ile-Arg	Amino acids and derivatives	Amino acids and derivatives	C17H32N6O6	485.234	416.238	1.6591	[M+Na+HCOOH]+	1.1953	3	0.6391	rp	-	25217474	-	15850	-	3172.07	2555.08	3545.1	5690.41	3688.96	18355.8	6286.29	6006.22	6248.02	-
ME0156726	T3_positive	Ser-Glu-Asp	Amino acids and derivatives	Amino acids and derivatives	C12H19N3O9	349.113	349.112	1.6099	[M+]+	2.925	3	0.6355	rp	-	145457735	-	20889	-	18717.9	17642.7	19413.1	14900	17303	13980.6	15989.3	16330.6	16233.3	-
ME0155885	T3_positive	Pro-His-Ser	Amino acids and derivatives	Amino acids and derivatives	C14H21N5O5	386.166	339.154	2.2979	[M+HCOO+2H]+	3.05	3	0.6339	rp	-	145457485	-	16926	-	420628	296637	280352	169126	206171	221396	248774	245617	243331	-
ME0155100	T3_positive	Phe-Arg-Tyr	Amino acids and derivatives	Amino acids and derivatives	C24H32N6O5	1007.44	484.243	3.7459	[2M+K]+	13.9362	3	0.6339	rp	-	129827425	-	22300	-	11317.7	6557.95	3551.92	7049.14	3782.52	3418.94	5367.3	5436	5370.54	-
ME0150178	T3_positive	Glu-Trp-Phe	Amino acids and derivatives	Amino acids and derivatives	C25H28N4O6	498.244	480.201	3.3784	[M+NH4]+	18.1039	3	0.6338	rp	-	145455529	-	18812	-	8176.49	2895.88	4087.28	9725.33	5821.06	4514.71	4139.16	3737.08	3870.75	-
ME0152538	T3_positive	Leu-Tyr-Gln	Amino acids and derivatives	Amino acids and derivatives	C20H30N4O6	440.249	422.216	3.6962	[M+NH4]+	3.02101	3	0.6336	rp	-	145456549	-	22060	-	721843	337910	580078	299461	1768.55	433427	415258	418727	420123	-
ME0155383	T3_positive	Phe-Tyr-His	Amino acids and derivatives	Amino acids and derivatives	C24H27N5O5	466.2	465.201	2.1889	[M+H]+	19.3476	3	0.633	rp	-	145457349	-	19168	-	27538.2	22031.3	27460.4	18047.8	21117	17209.7	23667.1	23358	23153.1	-
ME0158948	T3_positive	Val-Asp-Tyr	Amino acids and derivatives	Amino acids and derivatives	C18H25N3O7	396.186	395.169	1.1281	[M+H]+	24.625	3	0.6325	rp	-	44634142	-	17228	-	11519.6	16940.5	11625.5	1991.64	3403.66	10834.5	9724.92	9946.19	9006.01	-
ME0153640	T3_positive	Met-Phe-Val	Amino acids and derivatives	Amino acids and derivatives	C19H29N3O4S1	396.186	395.188	3.0098	[M+H]+	22.45	3	0.6323	rp	-	145457040	-	17966	-	14048	12936.3	15093.3	17802.5	15064.5	5194.09	11308.7	11006.1	10917	-
ME0158351	T3_positive	Tyr-Ala-Gln	Amino acids and derivatives	Amino acids and derivatives	C17H24N4O6	427.179	380.17	2.7633	[M+HCOO+2H]+	7.09299	3	0.6307	rp	-	145458547	-	23289	-	2059.94	2701.41	3865.57	6574.34	3501.47	5972.06	6075.41	6318.65	6111.65	-
ME0156921	T3_positive	Ser-Thr-Asp	Amino acids and derivatives	Amino acids and derivatives	C11H19N3O8	665.218	321.117	2.3765	[2M+Na]+	8.29796	3	0.6301	rp	-	25059168	-	22069	-	11005.8	16478.6	15484.3	33466.3	24938.9	17988.8	18658.5	18717.8	18884.2	-
ME0150147	T3_positive	Glu-Ser-Ser	Amino acids and derivatives	Amino acids and derivatives	C11H19N3O8	339.153	321.117	1.0412	[M+NH4]+	5.225	3	0.6279	rp	-	145455499	-	20684	-	175.39	531.72	2472.63	1703.94	6637.18	81.44	3599.58	5364.21	5342.3	-
ME0155786	T3_positive	Pro-Arg-Trp	Amino acids and derivatives	Amino acids and derivatives	C22H31N7O4	457.232	457.244	5.7044	[M+]+	24.8227	3	0.6276	rp	-	145457394	-	20562	-	9771.16	4865.95	4826.25	10822.8	8196.48	21145.1	7986.71	7811.37	7825.96	-
ME0153486	T3_positive	Met-Ala-His	Amino acids and derivatives	Amino acids and derivatives	C14H23N5O4S1	424.095	357.147	0.9631	[M-2H+3Na]+	12.6621	3	0.6266	rp	-	145456829	-	16270	-	17282.9	12669.6	11361.2	11046.9	9941.82	10896.1	11839.5	11712.7	11699.6	-
ME0155298	T3_positive	Phe-Phe-Asn	Amino acids and derivatives	Amino acids and derivatives	C22H26N4O5	493.155	426.19	3.3586	[M-2H+3Na]+	23.2792	3	0.6266	rp	-	145457289	-	18586	-	14843.5	14122.9	14169.1	9242.3	27823.1	13942.5	17392.5	16783.6	17468.8	-
ME0158432	T3_positive	Tyr-Gln-Cys	Amino acids and derivatives	Amino acids and derivatives	C17H24N4O6S1	435.137	412.142	2.5458	[M+Na]+	5.68903	3	0.6262	rp	-	145458618	-	19954	-	5510.72	2511.42	5703.94	6062.52	5362.01	4734.34	5170.77	5232.16	5167.9	-
ME0152280	T3_positive	Leu-Cys-Ser	Amino acids and derivatives	Amino acids and derivatives	C12H23N3O5S1	286.129	321.136	2.5793	[M+H-2H2O]+	17.65	3	0.6258	rp	-	145456389	-	15793	-	22671.1	15583.9	11552.4	13600.6	16466.3	16877.9	16920.5	16910.3	16413.1	-
ME0146240	T3_positive	Asp-Pro-Ile	Amino acids and derivatives	Amino acids and derivatives	C15H25N3O6	382.135	343.174	2.5258	[M+K]+	5.83925	3	0.6234	rp	-	145454536	-	16930	-	7442.02	10782.3	11874.1	2204.4	2320.11	7521.4	8023.93	7880.94	8008.6	-
ME0105790	T3_positive	Asn-Phe-Lys	Amino acids and derivatives	Amino acids and derivatives	C19H29N5O5	492.185	407.217	1.8688	[M+K+HCOOH]+	0.812702	3	0.6197	rp	-	145454227	-	22790	-	4956.19	1919.76	3716.53	3620.92	2185.3	3527.15	3656.58	3643.91	3455.74	-
ME0153209	T3_positive	Lys-Val-Trp	Amino acids and derivatives	Amino acids and derivatives	C22H33N5O4	516.228	431.253	1.325	[M+K+HCOOH]+	11.6617	3	0.6197	rp	-	145456822	-	23365	-	564.51	694.69	1512.59	1735.17	2055.28	2803.97	1666.05	1690.12	1745.99	-
ME0158595	T3_positive	Tyr-Pro-Tyr	Amino acids and derivatives	Amino acids and derivatives	C23H27N3O6	508.15	441.19	1.7093	[M-2H+3Na]+	13.7953	3	0.6183	rp	-	446125	-	19824	-	4064.75	6303.66	7419.77	4915.37	4239.92	4458.81	3966.26	3881.64	3504.71	-
ME0151552	T3_positive	Ile-Phe-Val	Amino acids and derivatives	Amino acids and derivatives	C20H31N3O4	378.238	377.231	3.4181	[M+H]+	6.1415	3	0.6178	rp	-	145456245	-	19951	-	503.95	531.8	528.71	357.87	2940.41	1443.18	738	774.73	770.07	-
ME0151659	T3_positive	Ile-Val-Tyr	Amino acids and derivatives	Amino acids and derivatives	C20H31N3O5	394.224	393.226	5.7634	[M+H]+	24.175	3	0.6166	rp	-	11223118	-	23584	-	7382.42	4686.19	3238.69	5091.3	5010.1	6317.6	4613.23	4555.34	4552.33	-
ME0144714	T3_positive	Ala-Pro-Leu	Amino acids and derivatives	Amino acids and derivatives	C14H25N3O4	317.218	299.185	0.8668	[M+NH4]+	6.266	3	0.6155	rp	-	7408512	-	21590	-	708.33	234.18	605.04	519.05	9904.85	2693.24	2276.41	2347.35	2342.2	-
ME0153509	T3_positive	Met-Asn-Ser	Amino acids and derivatives	Amino acids and derivatives	C12H22N4O6S1	701.275	350.126	2.3876	[2M+H]+	22.5024	3	0.6138	rp	-	46839631	-	18603	-	30174.8	10729.1	26999.5	15108.5	11336.6	25945.4	17756	17835.5	17928.1	-
MEDL00343	T3_positive	Gly-Leu-Arg	Amino acids and derivatives	Amino acids and derivatives	C14H28N6O4	389.181	344.217	2.9213	[M-H+2Na]+	18.75	3	0.6137	rp	-	15613528	-	-	-	3891.38	2353.52	4387.67	1596.73	585.89	3918.19	2069.18	2263.89	2372.46	-
ME0145891	T3_positive	Asn-Ser-Ser	Amino acids and derivatives	Amino acids and derivatives	C10H18N4O7	307.127	306.118	1.5685	[M+H]+	6.3725	3	0.6136	rp	-	102111524	-	16510	-	120.58	523.79	478.19	1354.54	137.05	1506.11	683.46	781.4	722.68	-
ME0149740	T3_positive	Gln-Leu-Gly	Amino acids and derivatives	Amino acids and derivatives	C13H24N4O5	299.17	316.175	0.5671	[M+H-H2O]+	3.425	3	0.6128	rp	-	145455121	-	16932	-	11785.5	9843.36	10793	11099.3	9867.88	10406.2	10575.7	10528.8	10424.4	-
ME0148013	T3_positive	Cys-His-Ala	Amino acids and derivatives	Amino acids and derivatives	C12H19N5O4S1	330.119	329.116	2.6849	[M+H]+	11.175	3	0.6125	rp	-	145454752	-	20420	-	6669.74	4755.58	5238.39	10856.4	10009.5	11295.5	9110.79	8962.18	8846.77	-
ME0144453	T3_positive	Ala-Ala-Gln	Amino acids and derivatives	Amino acids and derivatives	C11H20N4O5	352.16	288.143	3.3559	[M+CH3CN+Na]+	2.325	3	0.6109	rp	-	7020815	-	23458	-	35316.4	44447.4	28611.6	35015.7	26755.6	35039.1	34021.5	33351.3	33689.7	-
ME0151111	T3_positive	His-Trp-Glu	Amino acids and derivatives	Amino acids and derivatives	C22H26N6O6	471.19	470.191	1.2939	[M+H]+	18.6333	3	0.6101	rp	-	145455991	-	17129	-	13964.2	19463.9	14817.4	15450.4	15682.6	13996.6	13762.8	13763.2	13795	-
ME0109612	T3_positive	Ser-Glu-Arg	Amino acids and derivatives	Amino acids and derivatives	C14H26N6O7	435.166	390.186	2.1545	[M-H+2Na]+	19.763	3	0.6096	rp	-	145457733	-	19037	-	2753.63	6793.86	1789.76	5555.7	2021.65	6689.8	4073.39	4280.09	4253.26	-
ME0145957	T3_positive	Asn-Val-Met	Amino acids and derivatives	Amino acids and derivatives	C14H26N4O5S1	763.287	362.162	2.857	[2M+K]+	1.54594	3	0.6088	rp	-	145454325	-	22404	-	8755.29	5824.89	11957.9	3105.1	365.27	6558.86	4364.43	5151.82	5031.46	-
ME0152968	T3_positive	Lys-Glu-Trp	Amino acids and derivatives	Amino acids and derivatives	C22H31N5O6	500.196	461.227	1.2744	[M+K]+	11.5356	3	0.6083	rp	-	9804338	-	18246	-	10509.2	1096.78	3443.93	6759.1	26093.3	16761.1	8075.7	7325.94	7823.51	-
ME0158551	T3_positive	Tyr-Met-Ala	Amino acids and derivatives	Amino acids and derivatives	C17H25N3O5S1	450.106	383.151	1.6496	[M-2H+3Na]+	3.35477	3	0.6073	rp	-	145458715	-	21580	-	24738.8	22256.2	27152.3	19531.1	18543.7	15198.8	21826.3	22069.6	20537.9	-
ME0144763	T3_positive	Ala-Trp-Leu	Amino acids and derivatives	Amino acids and derivatives	C20H28N4O4	371.206	388.211	3.5848	[M+H-H2O]+	3.65	3	0.6067	rp	-	54533129	-	23496	-	30023.5	45018.5	43971.4	31208.6	34869.1	49847.1	36796	36800.9	36568	-
ME0152856	T3_positive	Lys-Ala-Trp	Amino acids and derivatives	Amino acids and derivatives	C20H29N5O4	488.197	403.222	2.229	[M+K+HCOOH]+	12.1264	3	0.6064	rp	-	145456572	-	21002	-	28603.4	34222.9	37508.7	20314	33309.3	14300.2	27069.4	27107.3	27013	-
ME0145285	T3_positive	Arg-Asn-Tyr	Amino acids and derivatives	Amino acids and derivatives	C19H29N7O6	474.217	451.218	1.1184	[M+Na]+	6.79977	3	0.6059	rp	-	145453756	-	20023	-	13557	3305.52	20499.8	7811.89	4279.09	8978.09	8931.73	8128.05	8681.12	-
ME0149943	T3_positive	Glu-Asp-Asp	Amino acids and derivatives	Amino acids and derivatives	C13H19N3O10	446.105	377.107	3.2528	[M+Na+HCOOH]+	7.33017	3	0.6048	rp	-	16123341	-	17126	-	36976	32096.6	24268.7	58333	40455.2	47535.4	45838.8	46085.1	45974.7	-
ME0157616	T3_positive	Thr-Gln-Thr	Amino acids and derivatives	Amino acids and derivatives	C13H24N4O7	433.134	348.164	3.3586	[M+K+HCOOH]+	2.2395	3	0.6041	rp	-	145458035	-	22442	-	22418.1	32455.4	22685.6	26062.1	28800.1	19169.8	28828.6	28744.9	29556.3	-
ME0159143	T3_positive	Val-Pro-Ile	Amino acids and derivatives	Amino acids and derivatives	C16H29N3O4	328.223	327.216	2.6529	[M+H]+	1.275	3	0.6037	rp	-	59982957	-	18329	-	1250.34	1949.48	1271.3	1056.46	10834.1	18778.8	7071.89	7017.5	7020.62	-
ME0150522	T3_positive	Gly-Tyr-Thr	Amino acids and derivatives	Amino acids and derivatives	C15H21N3O6	408.129	339.143	2.4465	[M+Na+HCOOH]+	20.6548	3	0.602	rp	-	145455722	-	20158	-	17072.9	17176	19683	21340.8	20163.6	17441.5	18077.2	18693.5	18318.7	-
ME0158112	T3_positive	Trp-Asp-Asp	Amino acids and derivatives	Amino acids and derivatives	C19H22N4O8	452.186	434.144	1.5898	[M+NH4]+	18.0018	3	0.5988	rp	-	145458306	-	18516	-	58287.1	41358	26652.8	48803.8	45785.8	52510.5	41702.4	41937.5	40042.4	-
ME0144570	T3_positive	Ala-Glu-Ser	Amino acids and derivatives	Amino acids and derivatives	C11H19N3O7	369.139	305.122	2.3088	[M+CH3CN+Na]+	2.75	3	0.5968	rp	-	53466701	-	21375	-	6338.42	4710.78	3578.08	6024.93	181.24	1347.58	2476.09	2438.51	2398.53	-
ME0150222	T3_positive	Glu-Val-Tyr	Amino acids and derivatives	Amino acids and derivatives	C19H27N3O7	410.188	409.185	3.1541	[M+H]+	9.02016	3	0.5951	rp	-	145455564	-	16958	-	7028.05	11121.1	11505.9	9571.35	7428.99	9403.93	8210.92	8320.86	8991.47	-
ME0153593	T3_positive	Met-Leu-Asn	Amino acids and derivatives	Amino acids and derivatives	C15H28N4O5S1	791.314	376.178	3.65	[2M+K]+	6.79877	3	0.5941	rp	-	71376811	-	20161	-	11368.1	8048.26	11078.5	5285.03	9428.36	11667.4	11069.8	11084.2	11281	-
ME0149723	T3_positive	Gln-Ile-Ser	Amino acids and derivatives	Amino acids and derivatives	C14H26N4O6	388.218	346.185	1.9287	[M+CH3CN+H]+	2.325	3	0.5934	rp	-	145455110	-	15898	-	1668.53	1419.43	1377.95	1573.84	9819.83	7715.21	4124.2	4014.69	3996.78	-
ME0155157	T3_positive	Phe-Gln-Asp	Amino acids and derivatives	Amino acids and derivatives	C18H24N4O7	493.14	408.164	3.7521	[M+K+HCOOH]+	14.3369	3	0.591	rp	-	13385116	-	21599	-	8689.57	3302.04	10119.6	12675.2	3897.04	7118.01	6575.7	7735.59	7469.06	-
ME0144611	T3_positive	Ala-Ile-Cys	Amino acids and derivatives	Amino acids and derivatives	C12H23N3O4S1	374.136	305.141	3.1729	[M+Na+HCOOH]+	1.45	3	0.5903	rp	-	145453603	-	18551	-	7906.37	3421.31	5556.87	5294.61	2642.31	3238.28	5066.28	5263.94	5097.22	-
ME0145529	T3_positive	Arg-Trp-His	Amino acids and derivatives	Amino acids and derivatives	C23H31N9O4	536.228	497.25	2.1585	[M+K]+	34.3868	3	0.5896	rp	-	145453965	-	16219	-	5529.8	7578.72	11080.8	20181.8	12809.9	7556.39	13632.3	12947.7	12722.5	-
ME0144750	T3_positive	Ala-Thr-Met	Amino acids and derivatives	Amino acids and derivatives	C12H23N3O5S1	304.131	321.136	2.6653	[M+H-H2O]+	4.1	3	0.5877	rp	-	145453680	-	19375	-	564.13	947.82	1411	422.66	236.8	162.89	649.92	622.09	535.47	-
ME0156952	T3_positive	Ser-Tyr-Gln	Amino acids and derivatives	Amino acids and derivatives	C17H24N4O7	463.123	396.164	3.1591	[M-2H+3Na]+	12.092	3	0.5864	rp	-	145457913	-	21261	-	13255.9	13848.2	12502	12602.9	7457.49	10426.9	11600.7	11288.8	11502.3	-
ME0156924	T3_positive	Ser-Thr-Gly	Amino acids and derivatives	Amino acids and derivatives	C9H17N3O6	305.142	263.112	1.8062	[M+CH3CN+H]+	8.1	3	0.5853	rp	-	145457882	-	15798	-	29315.6	42016.8	42760.2	45041.4	30730.8	31175.5	33126	35434.8	33849.1	-
ME0152275	T3_positive	Leu-Cys-Glu	Amino acids and derivatives	Amino acids and derivatives	C14H25N3O6S1	363.155	363.146	2.6055	[M+]+	21.725	3	0.5833	rp	-	145456381	-	20082	-	3573.04	648.28	3413.09	1105.91	297.35	851.21	1013.98	876.13	488.35	-
ME0156828	T3_positive	Ser-Leu-Thr	Amino acids and derivatives	Amino acids and derivatives	C13H25N3O6	388.161	319.174	3.6366	[M+Na+HCOOH]+	19.825	3	0.5828	rp	-	145457802	-	16837	-	20471.9	25278.4	19897.3	25596.4	18680.7	22614.7	21122.3	21264.3	21125.7	-
ME0153674	T3_positive	Met-Thr-Gln	Amino acids and derivatives	Amino acids and derivatives	C14H26N4O6S1	463.123	378.157	3.5172	[M+K+HCOOH]+	6.99594	3	0.5825	rp	-	10199669	-	17235	-	6177.64	4296.23	1680.71	9208.48	3512.62	9945.82	5285.76	5638.27	5110.96	-
ME0149973	T3_positive	Glu-Gln-His	Amino acids and derivatives	Amino acids and derivatives	C16H24N6O7	479.118	412.171	2.9408	[M-2H+3Na]+	12.6272	3	0.5814	rp	-	145455360	-	19362	-	107341	101329	98181.2	99307.4	46633.1	66009.8	72736.7	73658	75456.4	-
ME0107364	T3_positive	Histidyltyrosyllysine	Amino acids and derivatives	Amino acids and derivatives	C21H30N6O5	485.178	446.228	2.724	[M+K]+	8.44464	3	0.5778	rp	-	18221576	-	-	-	909.05	949.05	675.69	398.13	4449.41	2047.86	1870.95	1982.84	1887.16	-
ME0105808	T3_positive	Asparagylaspartyllysine	Amino acids and derivatives	Amino acids and derivatives	C14H25N5O7	414.143	375.175	0.9439	[M+K]+	8.49575	3	0.577	rp	-	18219037	-	-	-	13106.5	9129.27	8706.25	7054.6	7157.97	9069.26	6874.74	6904.36	6900.57	-
ME0158431	T3_positive	Tyr-Gln-Asp	Amino acids and derivatives	Amino acids and derivatives	C18H24N4O8	509.134	424.159	1.9087	[M+K+HCOOH]+	12.2955	3	0.5738	rp	-	145458617	-	18160	-	2696.66	966.58	1058.81	2651.51	2689.87	4946.74	1504.78	1842.66	1851.4	-
ME0109694	T3_positive	Seryltryptophylarginine	Amino acids and derivatives	Amino acids and derivatives	C20H29N7O5	486.183	447.223	1.7093	[M+K]+	8.90554	3	0.5703	rp	-	18224114	-	-	-	4799.43	1091.14	1012.67	539.82	2843.74	1254.98	1226.5	1310.06	1188.16	-
ME0145503	T3_positive	Arg-Ser-Thr	Amino acids and derivatives	Amino acids and derivatives	C13H26N6O6	385.18	362.191	3.2656	[M+Na]+	9.04325	3	0.5681	rp	-	145453942	-	20769	-	713.94	1596.92	986.75	344.84	408.75	353.84	1033.97	990.33	975.99	-
ME0155203	T3_positive	Phe-His-Asn	Amino acids and derivatives	Amino acids and derivatives	C19H24N6O5	480.208	416.181	2.5657	[M+CH3CN+Na]+	22.8656	3	0.5679	rp	-	145457222	-	20478	-	4263.94	4064.42	2483.82	2517.81	4594.46	5481.31	4251.76	4290.77	4234.47	-
ME0149803	T3_positive	Gln-Ser-Met	Amino acids and derivatives	Amino acids and derivatives	C13H24N4O6S1	382.17	364.142	2.0284	[M+NH4]+	13.4	3	0.5675	rp	-	145455206	-	17491	-	35403.2	80112.1	76969.7	72122.2	66636.1	71431.5	71903.4	71921.5	71275.4	-
ME0156665	T3_positive	Ser-Asn-Phe	Amino acids and derivatives	Amino acids and derivatives	C16H22N4O6	411.126	366.154	2.9014	[M-H+2Na]+	2.35938	3	0.5643	rp	-	145457681	-	17935	-	1460.25	1058.88	1250.34	7122.36	13449.3	2795.06	5931.89	5638.38	5935.38	-
ME0153663	T3_positive	Met-Ser-Met	Amino acids and derivatives	Amino acids and derivatives	C13H25N3O5S2	414.142	367.124	1.333	[M+HCOO+2H]+	14.9468	3	0.5631	rp	-	145457061	-	16820	-	21369.1	13040.9	7721.08	12033.4	7462.76	16829.4	8557.54	8095.15	7749.8	-
ME0150025	T3_positive	Glu-His-His	Amino acids and derivatives	Amino acids and derivatives	C17H23N7O6	460.145	421.171	2.6849	[M+K]+	9.54093	3	0.5603	rp	-	145455392	-	22437	-	1299.13	28422.1	13095.9	260.18	1537.66	5379.19	790.1	577.45	827.36	-
ME0159469	T3_positive	Benzyloxycarbonyl-Tyr-Leu-NHOH	Amino acids and derivatives	Amino acids and derivatives	C23H29N3O6	444.206	443.206	2.7436	[M+H]+	15.1729	3	0.5553	rp	-	46173719	-	-	C02203	4136.97	10441.6	3148.49	27029.2	20320.9	26578.6	20644.6	20876.6	20878.4	-
ME0145556	T3_positive	Arg-Val-Asn	Amino acids and derivatives	Amino acids and derivatives	C15H29N7O5	797.423	387.223	3.689	[2M+Na]+	15.0984	3	0.553	rp	-	145453986	-	18945	-	65758.1	83800.6	86446.9	61288.5	83034.1	93713.6	83536.7	84603.6	84174.7	-
ME0145709	T3_positive	Asn-Cys-Ala	Amino acids and derivatives	Amino acids and derivatives	C10H18N4O5S1	324.129	306.1	1.9881	[M+NH4]+	11.975	3	0.5456	rp	-	145454063	-	21939	-	11105.7	13916.6	11462.3	19260.9	12750.8	11461.3	12077.8	11933.8	11912.6	-
ME0110187	T3_positive	Tyr-Asn-Arg	Amino acids and derivatives	Amino acids and derivatives	C19H29N7O6	536.196	451.218	3.2383	[M+K+HCOOH]+	17.4193	3	0.5437	rp	-	11669604	-	20264	-	89909.1	61757.1	85202	68142.6	64713.9	70135.4	72329.5	72867.8	72258.1	-
ME0159167	T3_positive	Val-Ser-Tyr	Amino acids and derivatives	Amino acids and derivatives	C17H25N3O6	773.303	367.174	3.6863	[2M+K]+	11.871	3	0.5424	rp	-	145459041	-	23111	-	13359.8	8715.51	14900.1	7997.64	12077	7316.49	10455.8	10595.8	10721.2	-
ME0150093	T3_positive	Glu-Met-Trp	Amino acids and derivatives	Amino acids and derivatives	C21H28N4O6S1	487.164	464.173	0.8467	[M+Na]+	10.8676	3	0.5404	rp	-	137333781	-	23638	-	434.77	20.7	29.76	78.1	1244.02	249.95	189.65	469.3	500.04	-
ME0158268	T3_positive	Trp-Trp-Ser	Amino acids and derivatives	Amino acids and derivatives	C25H27N5O5	546.202	477.201	1.3919	[M+Na+HCOOH]+	11.6991	3	0.5399	rp	-	145458518	-	19685	-	158463	213650	142690	172208	81031.8	239472	108724	99208.7	110535	-
ME0157644	T3_positive	Thr-Gly-Gln	Amino acids and derivatives	Amino acids and derivatives	C11H20N4O6	327.129	304.138	3.2486	[M+Na]+	3.8	3	0.5393	rp	-	145458062	-	16100	-	967.84	1068.4	5706	513.79	1713.61	717.94	1105.75	841.52	1029.52	-
ME0157637	T3_positive	Thr-Glu-Phe	Amino acids and derivatives	Amino acids and derivatives	C18H25N3O7	808.362	395.169	1.8089	[2M+NH4]+	12.3705	3	0.5321	rp	-	145458052	-	23502	-	62086.5	56436.9	79045.7	67472.5	75236	81495.8	75413.6	72840.8	75728.5	-
ME0149766	T3_positive	Gln-Met-Gly	Amino acids and derivatives	Amino acids and derivatives	C12H22N4O5S1	317.127	334.131	2.2289	[M+H-H2O]+	2.975	3	0.5304	rp	-	145455154	-	19876	-	23408	846.78	18241.3	14234.7	16385	20174.6	13839.1	13551.1	13612.6	-
ME0144568	T3_positive	Ala-Glu-Phe	Amino acids and derivatives	Amino acids and derivatives	C17H23N3O6	748.335	365.159	1.6794	[2M+NH4]+	21.7545	3	0.5302	rp	-	25243824	-	16556	-	18273.7	13542	29574.5	22422.7	14927	16303.4	12309.1	11160.2	12760.2	-
ME0150136	T3_positive	Glu-Ser-Asp	Amino acids and derivatives	Amino acids and derivatives	C12H19N3O9	314.108	349.112	0.8077	[M+H-2H2O]+	23.925	3	0.5292	rp	-	145455488	-	20492	-	19126.6	11463.6	10398.6	8693.03	19768.2	10566.4	16060.5	16468.3	16362.2	-
ME0148088	T3_positive	Cys-Val-Glu	Amino acids and derivatives	Amino acids and derivatives	C13H23N3O6S1	699.26	349.131	3.0098	[2M+H]+	12.4702	3	0.5247	rp	-	145454934	-	23050	-	35488.7	27984.1	22022.4	30553.2	24963.9	27675.7	28596	28247	28252.7	-
ME0146346	T3_positive	Asp-Gly-Asp	Amino acids and derivatives	Amino acids and derivatives	C10H15N3O8	306.085	305.086	1.8289	[M+H]+	12.2865	3	0.5205	rp	-	9901089	-	-	-	2278.53	1950.44	1692.78	3063.09	2203.45	3101.62	2483.76	2447.13	2607.02	-
ME0153749	T3_positive	Met-Asp	Amino acids and derivatives	Amino acids and derivatives	C9H16N2O5S	546.202	264.078	0.9809	[2M+NH4]+	23.1055	2	0.7203	rp	14595-65-4	-	-	-	-	538198	275732	510359	195834	266553	309682	196800	209016	214439	-
ME0152965	T3_positive	Lys-Glu-Ser-Thr-Leu	Amino acids and derivatives	Amino acids and derivatives	C24H44N6O10	577.319	576.312	3.4181	[M+H]+	0.675536	2	0.9474	rp	-	-	-	264672	-	7776.77	19774.2	17290	32765.9	25585.9	37076.3	27369.4	27411.9	26693.3	-
ME0146116	T3_positive	Asp-Gly-Lys-Ile-Leu	Amino acids and derivatives	Amino acids and derivatives	C24H44N6O8	545.329	544.322	3.8356	[M+H]+	0.660152	2	0.9389	rp	-	-	-	264823	-	19729.8	20316.7	21669.4	13087.4	11869.1	8765.73	13523.9	13673.9	13322.1	-
ME0152962	T3_positive	Lys-Glu-Phe-Lys	Amino acids and derivatives	Amino acids and derivatives	C26H42N6O7	551.318	550.312	5.6767	[M+H]+	1.81383	2	0.9326	rp	-	-	-	168767	-	357.67	205.94	1133.2	1960.95	8009.47	8567.61	2230.7	1619.39	2074.74	-
ME0152495	T3_positive	Leu-Ser-Leu-Thr-Gln	Amino acids and derivatives	Amino acids and derivatives	C24H44N6O9	561.324	560.317	3.6366	[M+H]+	0.49882	2	0.9325	rp	-	-	-	264909	-	38827.8	55000.5	72834.9	28323.5	43781.7	55784.9	49943.3	50962.4	49650.9	-
ME0158617	T3_positive	Tyr-Thr-Arg-Arg	Amino acids and derivatives	Amino acids and derivatives	C25H42N10O7	595.329	594.324	3.0596	[M+H]+	4.01457	2	0.9262	rp	-	-	-	262173	-	3517	9575.02	5221.2	17457.5	7221.37	16301.5	13138.1	13048.4	12754	-
ME0153142	T3_positive	Lys-Thr-Ala-Lys-Asp	Amino acids and derivatives	Amino acids and derivatives	C23H43N7O9	562.327	561.312	3.6492	[M+H]+	13.1064	2	0.9221	rp	-	-	-	264437	-	4942.44	13480.9	17131	8819.51	6200.78	16057.1	12867.3	12700.1	12964.9	-
ME0157786	T3_positive	Thr-Pro-Pro-Val-Gln	Amino acids and derivatives	Amino acids and derivatives	C24H40N6O8	541.296	540.291	3.8749	[M+H]+	3.99041	2	0.9187	rp	-	-	-	264061	-	727.96	1630.34	1188.5	2130.23	4654.15	4095.99	1660.76	1825.48	1452.27	-
ME0155266	T3_positive	Phe-Lys-Asp-Lys	Amino acids and derivatives	Amino acids and derivatives	C25H40N6O7	537.303	536.296	4.8106	[M+H]+	0.465287	2	0.9179	rp	-	-	-	138727	-	20825.3	24085	24939.4	24180.6	37981.1	20630.3	14554.4	13653.9	14182.2	-
ME0146241	T3_positive	Asp-Pro-Lys-Ile-Ala	Amino acids and derivatives	Amino acids and derivatives	C24H42N6O8	543.313	542.306	3.7557	[M+H]+	0.754628	2	0.9117	rp	-	-	-	264613	-	12667.2	12243.5	13705.5	10457	7891.24	12849.5	10442.7	10524.7	10527	-
ME0152241	T3_positive	Leu-Asn-Ala-Ala-Lys	Amino acids and derivatives	Amino acids and derivatives	C22H41N7O7	516.313	515.307	2.3876	[M+H]+	1.4526	2	0.9115	rp	-	-	-	264601	-	411.43	2643.95	2596.5	815.5	1117.91	15905.8	1987.44	1467.44	1861.66	-
ME0145850	T3_positive	Asn-Phe-Ala-Arg	Amino acids and derivatives	Amino acids and derivatives	C22H34N8O6	507.271	506.26	5.4803	[M+H]+	6.64344	2	0.9115	rp	-	-	-	193093	-	8192.76	11397.4	4574.25	10632.4	7969.95	4040.91	9377.21	9401.38	9128.78	-
ME0155126	T3_positive	Phe-Asp-Glu-Phe-Leu	Amino acids and derivatives	Amino acids and derivatives	C33H43N5O10	670.313	669.301	3.4974	[M+H]+	7.62336	2	0.9022	rp	-	-	-	264783	-	11985	10811.7	7797.39	16898.3	14669.3	13948.2	12264.3	12264.3	12255.2	-
ME0151369	T3_positive	Ile-Asp-Leu-Arg	Amino acids and derivatives	Amino acids and derivatives	C22H41N7O7	516.314	515.307	2.6849	[M+H]+	0.290521	2	0.8995	rp	-	-	-	160473	-	310.37	558.61	489.51	5986.8	11949.1	2653.66	3816.61	3813.82	3798.2	-
ME0145576	T3_positive	Arg-Val-Tyr-Phe-Phe	Amino acids and derivatives	Amino acids and derivatives	C38H50N8O7	731.383	730.38	3.1392	[M+H]+	5.9476	2	0.8843	rp	-	-	-	264974	-	3631.42	3897.25	3736.87	4430.26	5112.54	3834.07	4051.84	3901.13	4054.2	-
ME0152609	T3_positive	Leu-HoPhe-OH	Amino acids and derivatives	Amino acids and derivatives	C21H24N2O6	401.171	400.163	2.8422	[M+H]+	0.398833	2	0.8746	rp	-	-	-	65351	-	13850.1	12247.9	8892.41	18714.2	17357.1	14609.2	10917.3	10983.5	10985.2	-
ME0155147	T3_positive	Phe-Cys-Leu-Phe-Arg	Amino acids and derivatives	Amino acids and derivatives	C33H48N8O6S	685.342	684.342	3.6366	[M+H]+	10.5786	2	0.8736	rp	-	-	-	264575	-	76680.6	57910.3	43708.9	96425.5	83972.7	91866.2	75106.2	75926.5	75606.4	-
ME0144707	T3_positive	Ala-Pro-Arg-Lys-Lys	Amino acids and derivatives	Amino acids and derivatives	C26H50N10O6	599.409	598.391	4.5581	[M+H]+	17.8846	2	0.8723	rp	-	-	-	264525	-	1836.88	890.78	838.91	1681.14	993.21	792.59	1205.92	1064.07	1226.29	-
ME0150948	T3_positive	His-Gly-Tyr-Val-Glu	Amino acids and derivatives	Amino acids and derivatives	C27H37N7O9	604.281	603.265	1.8289	[M+H]+	14.5961	2	0.8651	rp	-	-	-	264110	-	12764.9	8589.38	10638.5	19693.7	21204.5	14268.4	13368.6	12917.9	13423.4	-
ME0151164	T3_positive	His-HoPhe-OH	Amino acids and derivatives	Amino acids and derivatives	C22H22N4O6	439.159	438.154	3.1492	[M+H]+	5.76098	2	0.8605	rp	-	-	-	65346	-	1438.31	6655.36	4616.48	1497.69	1700.19	1552.27	3773.23	3769.74	3575.98	-
ME0150452	T3_positive	Gly-Phe-Ile-Ser-Arg	Amino acids and derivatives	Amino acids and derivatives	C26H42N8O7	579.334	578.318	3.3732	[M+H]+	15.7942	2	0.8579	rp	-	-	-	264404	-	16232.4	35464.1	26354	52628.5	29614.5	49798.7	38059.8	37831.8	37807	-
ME0149665	T3_positive	Gln-Gln-Gln-Glu-Gln	Amino acids and derivatives	Amino acids and derivatives	C25H41N9O12	660.291	659.288	3.4572	[M+H]+	6.01247	2	0.8542	rp	-	-	-	265006	-	10708.2	15570	14591.3	9893.59	13468.1	14077.9	12530.8	12217.7	12551.7	-
ME0155411	T3_positive	Phe-Val-Lys-Lys	Amino acids and derivatives	Amino acids and derivatives	C26H44N6O5	521.342	520.337	4.7522	[M+H]+	4.06641	2	0.853	rp	-	-	-	142447	-	9699.07	20879.1	11750.1	19728.6	2621.24	19771.8	15476.6	15450.8	15252	-
ME0146101	T3_positive	Asp-Glu-Ile-Asp	Amino acids and derivatives	Amino acids and derivatives	C19H30N4O11	491.201	490.191	2.8422	[M+H]+	5.06923	2	0.8425	rp	-	-	-	120822	-	79139.9	62450.5	70331.9	69718.4	69628.9	76595.8	72060.9	72092.7	70478.6	-
ME0151156	T3_positive	His-Val-Thr-Glu-Glu	Amino acids and derivatives	Amino acids and derivatives	C25H39N7O11	614.27	613.271	2.9408	[M+H]+	13.2839	2	0.8402	rp	-	-	-	264775	-	16263.5	20392.3	11095.7	8087.59	4237.59	4259.65	10185.5	10147.5	9794.69	-
ME0156974	T3_positive	Ser-Val-Gln-Glu-Ser	Amino acids and derivatives	Amino acids and derivatives	C21H36N6O11	549.254	548.244	3.1591	[M+H]+	4.89757	2	0.8344	rp	-	-	-	264450	-	5944.15	9878.92	6856.79	10144.8	6689.47	5759.43	7049.04	6880.51	6955.5	-
ME0153143	T3_positive	Lys-Thr-Arg-Val-Ile	Amino acids and derivatives	Amino acids and derivatives	C27H53N9O7	616.411	615.407	5.3347	[M+H]+	5.35354	2	0.8208	rp	-	-	-	264846	-	14986.3	5685.31	4557.27	17682.7	6898.44	1722.85	4585.83	4467.57	4583.65	-
ME0156626	T3_positive	Ser-Ala-Gln-Asp	Amino acids and derivatives	Amino acids and derivatives	C15H25N5O9	420.177	419.165	1.8289	[M+H]+	9.6865	2	0.8138	rp	-	-	-	223741	-	130453	160843	141154	131808	65594.7	128633	103758	100806	103461	-
ME0146180	T3_positive	Asp-Leu-Tyr-Asp	Amino acids and derivatives	Amino acids and derivatives	C23H32N4O10	525.23	524.212	3.7761	[M+H]+	20.2963	2	0.8128	rp	-	-	-	123462	-	5164.37	5870.12	8142.91	4278.44	3501.93	4057.43	4334.02	4403.78	4508.35	-
ME0154288	T3_positive	Nap-Lys-OH	Amino acids and derivatives	Amino acids and derivatives	C24H25N3O6	452.19	451.174	1.9682	[M+H]+	18.9304	2	0.7963	rp	-	-	-	65277	-	24486.7	20585.6	13399.2	19608.8	14111.9	20277.7	19232.6	19067.7	19311.5	-
ME0150353	T3_positive	Gly-Glu-Gly-Phe-Lys	Amino acids and derivatives	Amino acids and derivatives	C24H36N6O8	537.271	536.26	3.5372	[M+H]+	7.14729	2	0.7858	rp	-	-	-	264202	-	69476.1	52511.7	50130.5	56877.4	49030	60354.9	57304.6	57838.2	57855.9	-
ME0155410	T3_positive	Phe-Val-Ile-Glu	Amino acids and derivatives	Amino acids and derivatives	C25H38N4O7	507.27	506.274	5.7044	[M+H]+	21.9799	2	0.7802	rp	-	-	-	142422	-	6296.54	4774.35	5472.19	8621.39	6957.43	3430.42	5552.92	5332.89	5392.95	-
ME0146252	T3_positive	Asp-Ser-Asp-Leu-Tyr	Amino acids and derivatives	Amino acids and derivatives	C26H37N5O12	612.239	611.244	1.9881	[M+H]+	19.3875	2	0.7782	rp	-	-	-	264963	-	49064	41306.5	46635.2	39425.5	49845.7	58397.1	42634.4	42658.1	41996.7	-
ME0109304	T3_positive	Pro-Asn	Amino acids and derivatives	Amino acids and derivatives	C9H15N3O4	481.201	229.106	2.3483	[2M+Na]+	1.08063	2	0.7753	rp	-	-	-	23994	-	6212.41	6671.2	5891.3	8953.5	9605.7	9814.37	7795.47	7652.84	7804.64	-
ME0149894	T3_positive	Glu-Ala-Asn-Lys-Glu	Amino acids and derivatives	Amino acids and derivatives	C23H39N7O11	590.271	589.271	3.2383	[M+H]+	12.4687	2	0.7639	rp	-	-	-	264732	-	4566.44	2825.41	3763.45	3229.58	4327.32	4062.53	3883.2	3893.66	3778.1	-
ME0156644	T3_positive	Ser-Arg-Ile-Lys	Amino acids and derivatives	Amino acids and derivatives	C21H42N8O6	503.319	502.323	5.4706	[M+H]+	22.3114	2	0.7626	rp	-	-	-	229227	-	5102.96	1383.55	6634.45	231.67	3757.52	3592.25	5841.58	5836.33	5930.8	-
ME0151447	T3_positive	Ile-His-Asn-Glu	Amino acids and derivatives	Amino acids and derivatives	C21H33N7O8	511.238	511.239	2.0082	[M+]+	0.899776	2	0.7616	rp	-	-	-	162102	-	6346.52	5323.02	3399.92	8510.67	5808.76	6172.53	4973.25	5126.77	4892.85	-
ME0158944	T3_positive	Val-Asp-Ser-Arg	Amino acids and derivatives	Amino acids and derivatives	C18H33N7O8	476.247	475.239	3.2383	[M+H]+	0.713916	2	0.7595	rp	-	-	-	240593	-	107915	103828	122273	64046.7	69244.3	76095.2	77175.6	77765.7	73512.7	-
ME0144755	T3_positive	Ala-Thr-Tyr-Lys	Amino acids and derivatives	Amino acids and derivatives	C22H35N5O7	526.236	481.254	1.8888	[M-H+2Na]+	20.8086	2	0.7595	rp	-	-	-	110268	-	887.66	2230.02	53.46	557.85	2502.58	1231.45	530.77	545.69	532.59	-
ME0145554	T3_positive	Arg-Tyr-Val-Lys	Amino acids and derivatives	Amino acids and derivatives	C26H44N8O6	564.342	564.338	3.5773	[M+]+	7.30059	2	0.7594	rp	-	-	-	223427	-	3165.59	6873.86	7141.73	3354.13	4067.99	5735.65	4571.04	4560.95	4352.01	-
ME0146190	T3_positive	Asp-Lys-Leu-Gly-Glu	Amino acids and derivatives	Amino acids and derivatives	C23H40N6O10	602.301	560.281	3.6401	[M+CH3CN+H]+	21.5668	2	0.7578	rp	-	-	-	265000	-	15848.1	5376.3	16488.9	5663.76	12743	14256.5	12752.2	12833.4	12697.6	-
ME0157683	T3_positive	Thr-Ile-Glu-Ile-Ile	Amino acids and derivatives	Amino acids and derivatives	C27H49N5O9	588.357	587.353	3.0862	[M+H]+	4.97994	2	0.7576	rp	-	-	-	264211	-	919.04	2154.61	887.6	6300.59	2882.65	8402.39	3957.1	3898.64	3770.63	-
ME0158995	T3_positive	Val-Glu-Phe-Asp	Amino acids and derivatives	Amino acids and derivatives	C23H32N4O9	526.246	508.217	3.7959	[M+NH4]+	8.60806	2	0.7573	rp	-	-	-	240761	-	4407.8	648.69	6179.04	3555.33	1298.39	2709.76	2121.89	2101.4	2110.77	-
ME0157868	T3_positive	Thr-Val-Met-Trp-Asp	Amino acids and derivatives	Amino acids and derivatives	C29H42N6O9S	668.307	650.273	3.4974	[M+NH4]+	0.149632	2	0.7559	rp	-	-	-	265011	-	113178	100750	71893.9	150991	126062	133554	118323	118378	117503	-
ME0158699	T3_positive	TyrMe-Asn-OH	Amino acids and derivatives	Amino acids and derivatives	C20H21N3O8	478.138	431.133	1.8089	[M+HCOO+2H]+	15.0791	2	0.7546	rp	-	-	-	65320	-	44450	37625.2	35909.9	36366.9	28102.5	38045.6	18287.1	17984.8	18354.4	-
ME0155276	T3_positive	Phe-Lys-Leu-Arg	Amino acids and derivatives	Amino acids and derivatives	C27H46N8O5	626.373	562.359	3.786	[M+CH3CN+Na]+	2.58631	2	0.7541	rp	-	-	-	138873	-	2901.24	7315.67	6353.29	4730.63	99.32	3085.28	3474.03	3538.71	2659.54	-
ME0150055	T3_positive	Glu-Leu-Ile-Leu-Ser	Amino acids and derivatives	Amino acids and derivatives	C26H47N5O9	574.351	573.337	3.0596	[M+H]+	10.4815	2	0.7541	rp	-	-	-	264713	-	13833	21639.4	15632.5	57252	25702.6	60849.8	34454.1	34648.4	34467	-
ME0145816	T3_positive	Asn-Leu-Ser-Phe-Gln	Amino acids and derivatives	Amino acids and derivatives	C27H41N7O9	607.291	607.297	5.2569	[M+]+	9.02361	2	0.7539	rp	-	-	-	264628	-	1829.49	1770.68	1961.62	2611.95	1668.59	1404.71	4430.57	3582.22	4415.15	-
ME0157709	T3_positive	Thr-Leu-Pro-Pro-Gly	Amino acids and derivatives	Amino acids and derivatives	C22H37N5O7	484.265	483.269	1.5898	[M+H]+	23.1273	2	0.7537	rp	-	-	-	264810	-	2564.64	2931.96	3576.39	1239.17	1095.79	3539.97	1761.97	1911.81	1916.33	-
ME0155415	T3_positive	Phe-Val-Ser-Glu-Ala	Amino acids and derivatives	Amino acids and derivatives	C25H37N5O9	552.265	551.259	3.3586	[M+H]+	2.58933	2	0.7533	rp	-	-	-	264151	-	24862.8	40430	37378	15987.6	2588.59	19174	20190.5	20180.1	19948	-
ME0151358	T3_positive	Ile-Asn-Val-Asp-Tyr	Amino acids and derivatives	Amino acids and derivatives	C28H42N6O10	622.29	622.296	1.4511	[M+]+	9.706	2	0.7531	rp	-	-	-	264182	-	6237.45	3014.22	7029.55	10239	14181.1	11614.9	7066.52	6637.36	6453.3	-
ME0157810	T3_positive	Thr-Thr-Asp-Glu-Tyr	Amino acids and derivatives	Amino acids and derivatives	C26H37N5O13	628.244	627.239	1.8089	[M+H]+	3.16755	2	0.7529	rp	-	-	-	264347	-	87984.5	36712	94647.1	106700	45621.5	27020.7	29111.9	29038.6	28903.6	-
ME0145927	T3_positive	Asn-Tyr-Asp-Arg	Amino acids and derivatives	Amino acids and derivatives	C23H34N8O9	566.244	566.245	3.3185	[M+]+	1.00663	2	0.7522	rp	-	-	-	199133	-	46952	56430.6	53863	30257	7271.04	23347.2	35182.5	34789.3	35199.7	-
ME0149614	T3_positive	Gln-Ala-His-Asp	Amino acids and derivatives	Amino acids and derivatives	C18H27N7O8	470.2	469.192	2.0284	[M+H]+	1.04211	2	0.7516	rp	-	-	-	207601	-	5814.13	1301.97	1713.54	4653.61	8243.41	6939.84	3048.22	2637.75	3117.19	-
ME0150409	T3_positive	Gly-Leu-Ser-Pro-Lys	Amino acids and derivatives	Amino acids and derivatives	C22H40N6O7	501.305	500.296	3.3679	[M+H]+	2.69298	2	0.7514	rp	-	-	-	264855	-	2502.29	5359.76	5979.64	9656.33	3578.9	10376.6	6283.23	6372.6	6296.77	-
ME0155817	T3_positive	Pro-Asp-Thr-Gly-Ile	Amino acids and derivatives	Amino acids and derivatives	C21H35N5O9	546.216	501.243	3.2729	[M-H+2Na]+	2.23355	2	0.7512	rp	-	-	-	264884	-	27064.3	7056.82	11640.1	16752	2590.89	23642.9	9455.89	9372.54	9492.9	-
ME0155179	T3_positive	Phe-Glu-His-Phe-Leu	Amino acids and derivatives	Amino acids and derivatives	C35H45N7O8	692.348	691.333	3.2185	[M+H]+	10.8906	2	0.7498	rp	-	-	-	264821	-	2632.79	6215.56	2255.26	2328.55	825.08	1765.28	2671.49	2805.62	2834.36	-
ME0146267	T3_positive	Asp-Thr-Arg-Asp	Amino acids and derivatives	Amino acids and derivatives	C18H31N7O10	506.222	505.213	3.5571	[M+H]+	3.47675	2	0.7489	rp	-	-	-	126162	-	24601	28652.2	22869.7	33933.7	6926.47	26373.6	24016.8	24131.3	24014.9	-
ME0146199	T3_positive	Asp-Lys-Tyr-Asp	Amino acids and derivatives	Amino acids and derivatives	C23H33N5O10	540.227	539.223	3.0495	[M+H]+	5.62723	2	0.7479	rp	-	-	-	123062	-	17008.2	12119	16426.4	15783.6	9315.26	13842.5	15462.6	15462.1	15348.1	-
ME0152855	T3_positive	Lys-Ala-Thr-Glu-His	Amino acids and derivatives	Amino acids and derivatives	C24H40N8O9	629.261	584.292	3.6798	[M-H+2Na]+	3.70274	2	0.7464	rp	-	-	-	264547	-	10288.4	7592.26	9809.36	6856.11	9367.4	7530.01	8316.12	8453.01	8495.02	-
ME0157714	T3_positive	Thr-Leu-Tyr-Val-Gly	Amino acids and derivatives	Amino acids and derivatives	C26H41N5O8	552.301	551.295	3.1591	[M+H]+	4.18249	2	0.746	rp	-	-	-	264074	-	4519.7	12388.3	16474.6	4760.8	7817.03	7927.13	7569.27	7640.56	7575.24	-
ME0150216	T3_positive	Glu-Val-Phe-Asp-Glu	Amino acids and derivatives	Amino acids and derivatives	C28H39N5O12	638.265	637.26	3.4488	[M+H]+	2.85147	2	0.7459	rp	-	-	-	264295	-	47578.3	30418.7	35051.8	32220.1	10329.4	26491.6	31080.8	30282.2	29836.1	-
ME0145775	T3_positive	Asn-His-Phe-Asp	Amino acids and derivatives	Amino acids and derivatives	C23H29N7O8	531.206	531.208	3.146	[M+]+	2.74846	2	0.743	rp	-	-	-	193961	-	6319.32	4893.84	4922.39	3763.81	2396.67	3272.07	5245.34	5043.72	5225.07	-
ME0158406	T3_positive	Tyr-Asp-Ala-Asp	Amino acids and derivatives	Amino acids and derivatives	C20H26N4O10	524.197	482.165	1.0405	[M+CH3CN+H]+	3.98704	2	0.7421	rp	-	-	-	256281	-	26455.1	119285	69994.2	13851.9	3866.8	22881.5	20671	20742	19424.4	-
ME0152399	T3_positive	Leu-Leu-Leu-Leu-Ser	Amino acids and derivatives	Amino acids and derivatives	C27H51N5O7	558.381	557.379	3.5848	[M+H]+	9.4021	2	0.7402	rp	-	-	-	264970	-	5107.17	13865.2	12089.8	5222.45	4908.75	12171.2	9114.63	8870.82	9067.74	-
ME0156817	T3_positive	Ser-Leu-Glu-Asp	Amino acids and derivatives	Amino acids and derivatives	C18H30N4O10	509.205	462.196	2.229	[M+HCOO+2H]+	7.54111	2	0.7397	rp	-	-	-	227141	-	27192.2	25798.9	29311.5	19882.7	11004.4	12654.9	22158.5	21928.8	20638.9	-
ME0158610	T3_positive	Tyr-Ser-Phe-Val-Phe	Amino acids and derivatives	Amino acids and derivatives	C35H43N5O8	661.314	661.311	2.9603	[M+]+	5.50422	2	0.7387	rp	-	-	-	264114	-	6910.56	9710.73	4974.71	1904.38	1742.4	1818.04	3456.95	3588.75	3604.47	-
ME0150117	T3_positive	Glu-Phe-Tyr-Tyr-Arg	Amino acids and derivatives	Amino acids and derivatives	C38H48N8O10	821.323	776.349	3.6429	[M-H+2Na]+	3.4822	2	0.7384	rp	-	-	-	264463	-	32216.4	25182.5	24507.3	39999.4	48358.9	30177.3	36036.1	37307.7	35823.4	-
ME0144598	T3_positive	Ala-His-Phe-Asp	Amino acids and derivatives	Amino acids and derivatives	C22H28N6O7	488.197	488.202	2.5258	[M+]+	9.93442	2	0.7377	rp	-	-	-	105962	-	6554.09	9080.76	5411.52	5632.62	27045.2	4278.18	9585.89	9927.59	9638.14	-
ME0158909	T3_positive	Val-Asn-Arg-Lys	Amino acids and derivatives	Amino acids and derivatives	C21H41N9O6	516.332	515.318	5.4803	[M+H]+	12.0467	2	0.7362	rp	-	-	-	244167	-	1609.42	2213.11	2001.03	1813.18	1136.41	1099.79	1966.07	1936.35	2001.78	-
ME0151540	T3_positive	Ile-Phe-Gln-Glu	Amino acids and derivatives	Amino acids and derivatives	C25H37N5O8	536.282	535.264	2.6055	[M+H]+	18.8151	2	0.736	rp	-	-	-	161342	-	4149.49	1782.24	29.28	696.85	826.41	906.7	543.78	498.63	584.21	-
ME0156730	T3_positive	Ser-Glu-Glu-Glu-Ile	Amino acids and derivatives	Amino acids and derivatives	C24H39N5O13	605.264	605.254	2.0417	[M+]+	16.2907	2	0.7355	rp	-	-	-	264762	-	5454.86	4553.36	3929.02	5452.68	4313.27	4397.96	4263.78	4281.66	4230.11	-
ME0145833	T3_positive	Asn-Lys-Leu-Arg	Amino acids and derivatives	Amino acids and derivatives	C22H43N9O6	530.347	529.334	5.4706	[M+H]+	11.4455	2	0.7355	rp	-	-	-	194873	-	13590.5	15064.3	16624.9	15999	11859.5	10405.1	16310.9	16412.3	16309.1	-
ME0158244	T3_positive	Trp-Ser-Phe-Tyr-Leu	Amino acids and derivatives	Amino acids and derivatives	C38H46N6O8	714.347	714.338	4.3054	[M+]+	13.985	2	0.734	rp	-	-	-	264080	-	15415.3	9046.04	3393.08	2950.22	18236.9	17209.6	4219.49	5352.16	4878.92	-
ME0152444	T3_positive	Leu-Phe-Ala-Glu	Amino acids and derivatives	Amino acids and derivatives	C23H34N4O7	523.221	478.243	3.7423	[M-H+2Na]+	12.901	2	0.7319	rp	-	-	-	177082	-	8303.29	697.08	26599	1894.78	7560.82	475.49	7844.97	7959.53	7958.14	-
ME0145491	T3_positive	Arg-Ser-Ala-Glu	Amino acids and derivatives	Amino acids and derivatives	C17H31N7O8	506.19	461.223	2.6091	[M-H+2Na]+	8.31696	2	0.731	rp	-	-	-	221482	-	86567.9	48189.4	74073.6	76851.2	81338	68130.2	70353.6	69729.6	70354.1	-
ME0146115	T3_positive	Asp-Gly-Lys-Ala-Asp	Amino acids and derivatives	Amino acids and derivatives	C19H32N6O10	504.223	504.218	3.6303	[M+]+	10.9278	2	0.7307	rp	-	-	-	264292	-	14039.3	6029.58	7985.58	10655.6	6779.18	22848.5	9269.98	9228.63	9320.61	-
ME0145900	T3_positive	Asn-Thr-Gln-Glu	Amino acids and derivatives	Amino acids and derivatives	C18H30N6O10	490.196	490.202	3.7361	[M+]+	11.0975	2	0.7275	rp	-	-	-	198142	-	1706.94	3414.58	3883.43	2969.52	5876.23	2688.56	4027.53	4557.77	4684.21	-
ME0158525	T3_positive	Tyr-Leu-Phe-Asp	Amino acids and derivatives	Amino acids and derivatives	C28H36N4O8	556.26	556.253	3.7361	[M+]+	13.8246	2	0.7188	rp	-	-	-	259161	-	5860.75	3127.56	7145.38	1216.06	1873.94	3038.12	3755.85	3776.75	3778.96	-
ME0150354	T3_positive	Gly-Glu-Gly-Thr-Glu	Amino acids and derivatives	Amino acids and derivatives	C18H29N5O11	983.378	491.186	3.7193	[2M+H]+	1.85076	2	0.713	rp	-	-	-	264489	-	45757.2	40225.9	39521.8	29325.5	46962.1	38214.7	44324.2	43614.7	44635.8	-
ME0146295	T3_positive	Asp-Tyr-Asn-Ile-Gln	Amino acids and derivatives	Amino acids and derivatives	C28H41N7O11	715.297	651.286	3.8749	[M+CH3CN+Na]+	6.86423	2	0.7047	rp	-	-	-	264673	-	50487.3	48011.6	35012.2	43780.5	23751.8	32061.4	31378.3	30677.6	30494.4	-
ME0151653	T3_positive	Ile-Val-Lys-Trp-Asp	Amino acids and derivatives	Amino acids and derivatives	C32H49N7O8	660.37	659.364	2.6452	[M+H]+	2.8166	2	0.7046	rp	-	-	-	264081	-	41.66	81.37	87.78	45.71	1822.47	57.46	288.77	269.8	288.98	-
ME0150127	T3_positive	Glu-Pro-Pro-Arg-Asp	Amino acids and derivatives	Amino acids and derivatives	C25H40N8O10	657.251	612.287	3.1293	[M-H+2Na]+	10.559	2	0.7039	rp	-	-	-	264856	-	8404.44	6149.22	5401.24	5206.82	9513.42	4564.96	6274.77	6109.1	6125.78	-
ME0145405	T3_positive	Arg-Ile-Val-Leu-Val	Amino acids and derivatives	Amino acids and derivatives	C28H54N8O6	599.409	598.417	5.12	[M+H]+	24.7404	2	0.7027	rp	-	-	-	264930	-	7405.54	7495.45	5255.56	7759.97	6884.81	879.35	4155	3440.49	3818.92	-
ME0149730	T3_positive	Gln-Ile-Val-Glu	Amino acids and derivatives	Amino acids and derivatives	C21H37N5O8	488.269	487.264	2.724	[M+H]+	0.43775	3	0.9892	rp	-	-	-	210622	-	2232.68	1915.66	2538.17	1310.03	21204.3	6361.56	5416.66	4757.76	5531.94	-
ME0156757	T3_positive	Ser-Gly-Leu-His-Thr	Amino acids and derivatives	Amino acids and derivatives	C21H35N7O8	552.228	513.255	2.6653	[M+K]+	8.35582	3	0.8292	rp	-	-	-	264644	-	12409.5	18542.7	16279	33573.7	5300.28	7695.2	15063	15504.6	15000.9	-
ME0159003	T3_positive	Val-Glu-Tyr-His-Gln	Amino acids and derivatives	Amino acids and derivatives	C30H42N8O10	675.32	674.302	3.2185	[M+H]+	15.7348	3	0.7277	rp	-	-	-	264177	-	30670	31297.4	23188.3	23695.1	9997.93	19662.9	25080.8	25737.2	25212.3	-
ME0153155	T3_positive	Lys-Thr-Leu-Thr-Gly	Amino acids and derivatives	Amino acids and derivatives	C22H42N6O8	536.342	518.306	3.8585	[M+NH4]+	1.1335	3	0.7225	rp	-	-	-	264656	-	1520.42	1340.5	2205.7	874.67	3823.26	2754.75	2176.48	2168.74	2097.87	-
ME0149863	T3_positive	Gln-Val-Leu-Arg	Amino acids and derivatives	Amino acids and derivatives	C22H42N8O6	532.348	514.323	4.8397	[M+NH4]+	16.9766	3	0.714	rp	-	-	-	214473	-	5236.61	4154.81	24799.2	28593.2	52505.8	33143.8	23402.7	24616.7	23627.7	-
ME0153727	T3_positive	Met(O)-Asp	Amino acids and derivatives	Amino acids and derivatives	C9H16N2O6S	319.038	280.073	2.3681	[M+K]+	2.2675	3	0.6964	rp	-	-	-	-	-	913.48	1287.1	1108.3	1352.64	1578.32	1700.3	2355.16	2415.5	2122.91	-
ME0146280	T3_positive	Asp-Thr-Tyr-Ala-Val	Amino acids and derivatives	Amino acids and derivatives	C25H37N5O10	568.258	567.254	3.4376	[M+H]+	5.52563	3	0.6963	rp	-	-	-	264121	-	2698.38	19380.3	14529.1	10580.9	6523.05	10073.7	11521.6	11357.7	11756.9	-
ME0153524	T3_positive	Met-Cys-Asp-Phe-Thr	Amino acids and derivatives	Amino acids and derivatives	C25H37N5O9S2	615.21	615.203	1.7051	[M+]+	11.102	3	0.6936	rp	-	-	-	264819	-	7939.33	8479.64	6606.67	7717.87	4510.02	5872.36	7016.31	6865.84	6928.18	-
ME0156736	T3_positive	Ser-Glu-Leu-Ser-Met	Amino acids and derivatives	Amino acids and derivatives	C22H39N5O10S	588.214	565.242	3.3385	[M+Na]+	19.0425	3	0.693	rp	-	-	-	264314	-	21880.1	23502.6	13912	13569.6	22895.1	12511	15359	17347.5	17421.6	-
ME0156710	T3_positive	Ser-Gln-Ile-Asp	Amino acids and derivatives	Amino acids and derivatives	C18H31N5O9	484.197	461.212	3.5172	[M+Na]+	8.21972	3	0.6909	rp	-	-	-	228821	-	5846.1	1382.08	2380.45	2150.72	7232.63	4635.54	5000.5	5115.36	5124.9	-
ME0152564	T3_positive	Leu-Val-Leu-Gly-Phe	Amino acids and derivatives	Amino acids and derivatives	C28H45N5O6	547.345	547.337	3.7557	[M+]+	15.0182	3	0.689	rp	-	-	-	264945	-	13211.9	18919.8	17334.6	8314.96	10673	7725.94	10450.1	10673.6	10417.3	-
ME0158719	T3_positive	Tyr-Nap-OH	Amino acids and derivatives	Amino acids and derivatives	C28H24N2O7	501.16	500.158	2.0484	[M+H]+	11.6728	3	0.6878	rp	-	-	-	65324	-	24021.4	17351.5	21798.2	17823.4	20097.3	23118.7	21629.3	21777.3	21367.7	-
ME0152907	T3_positive	Lys-Asp-Met-Thr-Cys	Amino acids and derivatives	Amino acids and derivatives	C22H40N6O9S2	597.228	596.23	2.3681	[M+H]+	15.6052	3	0.686	rp	-	-	-	264220	-	5991.15	8946.45	6068.81	11347.5	1839.21	8296.66	6506.72	6518.36	6491.07	-
ME0144768	T3_positive	Ala-Tyr-Ala-Glu-Ala	Amino acids and derivatives	Amino acids and derivatives	C23H33N5O9	524.225	523.228	2.4663	[M+H]+	20.0864	3	0.6821	rp	-	-	-	264503	-	2271.76	1565.67	3917.84	655.4	3271.25	2276.21	3403.91	3404.88	3374.91	-
ME0145382	T3_positive	Arg-Ile-Ala-Glu-Glu	Amino acids and derivatives	Amino acids and derivatives	C25H44N8O10	617.338	616.318	3.1392	[M+H]+	20.6698	3	0.6803	rp	-	-	-	264196	-	2373.56	1522.56	1229.02	2191.91	1481.96	2557.8	2386.35	2343.1	2312.12	-
ME0156741	T3_positive	Ser-Glu-Phe-Arg	Amino acids and derivatives	Amino acids and derivatives	C23H35N7O8	538.275	537.255	3.5372	[M+H]+	24.6906	3	0.68	rp	-	-	-	224773	-	27262.2	19904.2	19968.2	21218.4	21565.8	26049.8	22251.4	22452.1	22269.4	-
ME0154292	T3_positive	Nap-Phe-OH	Amino acids and derivatives	Amino acids and derivatives	C27H22N2O6	471.149	470.148	1.9484	[M+H]+	12.2889	3	0.6754	rp	-	-	-	65011	-	23090	16948.7	28085.7	11202.8	16939.5	20198.2	24748.1	22877.1	24377.4	-
ME0144675	T3_positive	Ala-Met-Gly-Ile-Met	Amino acids and derivatives	Amino acids and derivatives	C21H39N5O6S2	585.236	521.234	2.724	[M+CH3CN+Na]+	23.3746	3	0.6722	rp	-	-	-	264876	-	2766.57	1455.63	3275.44	743.6	739.47	611.96	1249.81	1123.81	1171.47	-
ME0154273	T3_positive	Nap-His-OH	Amino acids and derivatives	Amino acids and derivatives	C24H20N4O6	460.132	460.138	2.6494	[M+]+	11.9095	3	0.6718	rp	-	-	-	65217	-	2799.8	189.49	849.28	2488.74	666.37	1477.56	3751.42	3601.67	3788.61	-
ME0149864	T3_positive	Gln-Val-Leu-Leu-Gly	Amino acids and derivatives	Amino acids and derivatives	C24H44N6O7	546.363	528.327	5.6946	[M+NH4]+	3.50539	3	0.6696	rp	-	-	-	265013	-	37.32	110.11	363.16	398.15	2716.57	3569.16	1197.34	1154.63	1110.19	-
ME0149992	T3_positive	Glu-Glu-Gly-Gln-Arg	Amino acids and derivatives	Amino acids and derivatives	C23H39N9O11	618.296	617.277	2.7436	[M+H]+	19.5703	3	0.6641	rp	-	-	-	264205	-	30602.7	10438.6	33946.8	17466.4	36122.7	39519.1	27859	27869.7	27584.2	-
ME0150305	T3_positive	Gly-Arg-Ser-Asp-Asp	Amino acids and derivatives	Amino acids and derivatives	C19H32N8O11	548.208	548.219	1.6063	[M+]+	19.609	3	0.6623	rp	-	-	-	264279	-	46339.8	52070.3	43358.9	44068.9	30809.9	32630	41134.7	39973.8	39561.7	-
ME0150050	T3_positive	Glu-Leu-Gln-Glu-Gly	Amino acids and derivatives	Amino acids and derivatives	C23H38N6O11	574.249	574.26	1.9484	[M+]+	17.3441	3	0.6611	rp	-	-	-	264544	-	1267865	1.47972e+06	1.0709e+06	1.46613e+06	1.04161e+06	1.20355e+06	1.04899e+06	1.05279e+06	1.01392e+06	-
ME0156835	T3_positive	Ser-Leu-Val-Ser-Asp	Amino acids and derivatives	Amino acids and derivatives	C21H37N5O10	588.253	519.254	3.1392	[M+Na+HCOOH]+	7.93882	3	0.6585	rp	-	-	-	264214	-	82.9	864.53	119.58	167.45	4652.59	434.02	692.83	653.23	699.93	-
ME0153160	T3_positive	Lys-Thr-Ser-Asp	Amino acids and derivatives	Amino acids and derivatives	C17H31N5O9	472.21	449.212	3.4181	[M+Na]+	4.05642	3	0.6582	rp	-	-	-	174181	-	1865.64	759.36	2308.88	2043.83	9638.54	7417.62	4168.11	4114.77	4132.67	-
ME0157866	T3_positive	Thr-Val-Lys-Glu	Amino acids and derivatives	Amino acids and derivatives	C20H37N5O8	520.234	475.264	3.5711	[M-H+2Na]+	2.90253	3	0.6527	rp	-	-	-	238442	-	545.87	248.9	2955.98	455.57	564.57	1959.17	1866.29	2614.88	2887.13	-
ME0156753	T3_positive	Ser-Gly-Glu-Leu-His	Amino acids and derivatives	Amino acids and derivatives	C22H35N7O9	542.245	541.25	3.1243	[M+H]+	21.4474	3	0.6509	rp	-	-	-	264153	-	34499.7	29396.2	32540.3	29244.2	11417.6	26181.7	28303.9	27842.1	28071.6	-
ME0145854	T3_positive	Asn-Phe-Glu-Tyr-Ile	Amino acids and derivatives	Amino acids and derivatives	C33H44N6O10	685.321	684.312	1.9951	[M+H]+	3.07886	3	0.6486	rp	-	-	-	264632	-	664.64	302.1	750.25	176.93	5053.75	226.26	1542.44	1558.77	1551.05	-
ME0156788	T3_positive	Ser-Ile-Ala-Asp	Amino acids and derivatives	Amino acids and derivatives	C16H28N4O8	481.105	404.191	1.4905	[M-H+2K]+	9.78986	3	0.6444	rp	-	-	-	226281	-	105053	29709.1	54342.6	112354	17668	51766.7	33696.1	33442.7	33013	-
ME0158314	T3_positive	Trp-TyrMe-OH	Amino acids and derivatives	Amino acids and derivatives	C27H25N3O7	545.216	503.169	1.4708	[M+CH3CN+H]+	23.5692	3	0.6438	rp	-	-	-	65090	-	5364.81	5589.3	5096.62	11135.4	9044.13	6781.2	9081.31	9354.53	9146.98	-
ME0149647	T3_positive	Gln-Asp-Gly-Asp-Leu	Amino acids and derivatives	Amino acids and derivatives	C21H34N6O11	529.221	546.229	2.0987	[M+H-H2O]+	8.80532	3	0.6422	rp	-	-	-	264749	-	3729.8	2753.47	2842.94	4325.65	5383.59	5011.56	4230.8	4233.14	4204.89	-
ME0156897	T3_positive	Ser-Pro-Pro-Ser-Ala	Amino acids and derivatives	Amino acids and derivatives	C19H31N5O8	496.181	457.217	2.862	[M+K]+	4.94975	3	0.6404	rp	-	-	-	264522	-	3769.94	4602.27	3320.21	7679.94	6494.52	5861.65	5816.48	5725.52	5652.99	-
ME0157794	T3_positive	Thr-Ser-Arg-Ile-Ile	Amino acids and derivatives	Amino acids and derivatives	C25H48N8O8	633.344	588.36	3.7557	[M-H+2Na]+	21.458	3	0.6395	rp	-	-	-	264923	-	4151.32	5371.08	3098.31	4397.34	4229.18	2460.26	3160.04	3338.94	3195.17	-
ME0150078	T3_positive	Glu-Lys-Leu-Thr-His	Amino acids and derivatives	Amino acids and derivatives	C27H46N8O9	627.357	626.339	3.5571	[M+H]+	17.0879	3	0.634	rp	-	-	-	264730	-	6959.15	10298.7	8658.25	10741.8	6595.78	8801.36	7971.94	7985.59	7802.21	-
ME0146084	T3_positive	Asp-Gln-Leu-Thr-Glu	Amino acids and derivatives	Amino acids and derivatives	C24H40N6O12	604.259	604.27	2.0484	[M+]+	17.4094	3	0.6331	rp	-	-	-	264769	-	20298.4	16687.3	11973.6	18831.2	16349.1	16826.8	14572.6	14523.6	14358.4	-
ME0155972	T3_positive	Pro-Pro-Asp	Amino acids and derivatives	Amino acids and derivatives	C14H21N3O6	327.148	327.143	2.4116	[M+]+	13.4	3	0.6319	rp	-	-	-	19777	-	27920	38483	24069.1	13144.3	2960.23	10676.5	25296.5	25791.8	25163.8	-
ME0156668	T3_positive	Ser-Asn-Thr-Arg	Amino acids and derivatives	Amino acids and derivatives	C17H32N8O8	477.25	476.234	3.2383	[M+H]+	16.5325	3	0.6316	rp	-	-	-	228213	-	21392.9	20481.7	22544.6	19488.1	17238	15402.2	17664.4	18015.7	17130.7	-
ME0152207	T3_positive	Leu-Ala-Pro-Lys-Ile	Amino acids and derivatives	Amino acids and derivatives	C26H48N6O6	563.338	540.364	3.5773	[M+Na]+	26.8965	3	0.6303	rp	-	-	-	264867	-	17823.9	19005.8	33133.2	10383.4	17232.7	25250.2	22398	22373.4	22155.5	-
ME0158578	T3_positive	Tyr-Phe-Thr-Lys	Amino acids and derivatives	Amino acids and derivatives	C28H39N5O7	624.247	557.285	3.2984	[M-2H+3Na]+	14.4977	3	0.6241	rp	-	-	-	257407	-	8467.81	9810.65	5940.25	4694.18	8776.89	6949.76	5912.51	6339.59	6436.33	-
ME0158916	T3_positive	Val-Asn-His-Val-Thr	Amino acids and derivatives	Amino acids and derivatives	C24H40N8O8	613.282	568.297	2.0735	[M-H+2Na]+	21.9969	3	0.6197	rp	-	-	-	264082	-	80.99	73.98	199.4	216.41	12508.1	432.86	2609.02	2649.17	2606.53	-
ME0145859	T3_positive	Asn-Phe-Ile-Asp	Amino acids and derivatives	Amino acids and derivatives	C23H33N5O8	592.211	507.233	1.8846	[M+K+HCOOH]+	15.6366	3	0.6184	rp	-	-	-	193221	-	4967.35	3628.17	2258.02	3863.91	5875.1	4632.71	5627.01	5645.88	5726	-
ME0156743	T3_positive	Ser-Glu-Ser-Asp-Ile	Amino acids and derivatives	Amino acids and derivatives	C21H35N5O12	550.249	549.228	1.936	[M+H]+	24.1351	3	0.6178	rp	-	-	-	264163	-	37934.9	62009.9	42639	14200.4	41799.8	18441.3	34025.6	33573.7	33842.4	-
ME0156724	T3_positive	Ser-Glu-Arg-Lys	Amino acids and derivatives	Amino acids and derivatives	C20H38N8O8	603.239	518.281	1.6297	[M+K+HCOOH]+	18.0522	3	0.616	rp	-	-	-	224967	-	4286.28	4605.87	4536.79	4502.73	3875.71	5014.31	4447.23	4662.76	4664.68	-
ME0145953	T3_positive	Asn-Val-Ile-Glu	Amino acids and derivatives	Amino acids and derivatives	C20H35N5O8	474.255	473.249	1.9881	[M+H]+	1.1808	3	0.6127	rp	-	-	-	198422	-	903.08	488.92	669.84	771.61	20835.7	2092.4	4888.47	4702.54	4912.14	-
ME0155095	T3_positive	Phe-Arg-Leu-Phe-Leu	Amino acids and derivatives	Amino acids and derivatives	C36H54N8O6	694.4	694.417	4.5012	[M+]+	22.9401	3	0.6114	rp	-	-	-	264302	-	28054	25052.1	17164.3	37126.8	52611.4	38806.4	29008.3	28821.8	28831	-
ME0150018	T3_positive	Glu-Gly-Val-Tyr-Ala	Amino acids and derivatives	Amino acids and derivatives	C24H35N5O9	555.28	537.244	2.936	[M+NH4]+	6.55583	3	0.6103	rp	-	-	-	264848	-	5593.28	3386.39	3928.95	3057.15	2533.18	2567.73	3803.85	3920.56	3910.4	-
ME0150432	T3_positive	Gly-Lys-Val-Lys-Lys	Amino acids and derivatives	Amino acids and derivatives	C25H50N8O6	643.353	558.385	3.4572	[M+K+HCOOH]+	1.49218	3	0.595	rp	-	-	-	264276	-	8547.68	20618.5	23278.3	31242.5	15710.5	30624	21956.2	22625.3	22631.9	-
ME0149644	T3_positive	Gln-Asp-Cys-Tyr-Ser	Amino acids and derivatives	Amino acids and derivatives	C24H34N6O11S	614.192	614.201	2.1246	[M+]+	13.888	3	0.5909	rp	-	-	-	264619	-	10072.7	13588.5	22411.8	3277.7	5592.55	8533.72	9870.32	9859.05	9821.33	-
ME0152400	T3_positive	Leu-Leu-Leu-Pro-Gly	Amino acids and derivatives	Amino acids and derivatives	C25H45N5O6	558.356	511.337	3.3784	[M+HCOO+2H]+	11.4086	3	0.5898	rp	-	-	-	264881	-	55429.5	90444.1	84870	144341	62375.9	155551	96563.4	94465.4	96722.1	-
ME0155123	T3_positive	Phe-Asp-Cys-Asn-Asn	Amino acids and derivatives	Amino acids and derivatives	C24H33N7O10S	611.186	611.201	0.296	[M+]+	24.4764	3	0.5882	rp	-	-	-	264278	-	523.02	1479.13	1768.8	3876.86	2124.2	1548.35	4887.06	5026.4	3947.07	-
ME0149677	T3_positive	Gln-Glu-Asp-Glu-Arg	Amino acids and derivatives	Amino acids and derivatives	C25H41N9O13	714.247	675.282	3.3586	[M+K]+	7.97095	3	0.5856	rp	-	-	-	264927	-	9931.83	11862	7506.61	15187.8	23830.5	12435.1	13483.6	13990.4	13943	-
ME0149915	T3_positive	Glu-Arg-His-Asp	Amino acids and derivatives	Amino acids and derivatives	C21H33N9O9	556.239	555.24	3.0596	[M+H]+	16.036	3	0.5692	rp	-	-	-	133202	-	65637.4	58657.1	46908	56375.7	53206.5	87607.5	59181.4	59264.6	57312	-
ME0156772	T3_positive	Ser-His-Gln-Glu	Amino acids and derivatives	Amino acids and derivatives	C19H29N7O9	538.169	499.203	1.2744	[M+K]+	9.36642	3	0.563	rp	-	-	-	226142	-	3771.13	2170.73	3166.85	3733.22	12861.7	2497.71	4482.67	5775.22	5534.2	-
ME0144651	T3_positive	Ala-Leu-Val-Lys-Ala	Amino acids and derivatives	Amino acids and derivatives	C23H44N6O6	542.361	500.332	3.5773	[M+CH3CN+H]+	9.45856	3	0.5588	rp	-	-	-	264500	-	46969.6	88825.2	86699.9	55993.8	45001.1	76022.7	65944.3	65510.1	64809.4	-
ME0144619	T3_positive	Ala-Ile-Leu-Asp	Amino acids and derivatives	Amino acids and derivatives	C19H34N4O7	431.25	430.243	2.9603	[M+H]+	9.87898	3	0.5551	rp	-	-	-	106462	-	3196.79	3514.68	3448.3	2423.41	18670.8	18068.8	7948.52	7929.88	7705.58	-
ME0157870	T3_positive	Thr-Val-Phe-Asp	Amino acids and derivatives	Amino acids and derivatives	C22H32N4O8	549.211	480.222	1.6097	[M+Na+HCOOH]+	10.7426	3	0.5546	rp	-	-	-	238361	-	6262.28	6334.4	5556.29	4538.09	3746.48	3910.03	4992.84	5048.36	5068.12	-
ME0156869	T3_positive	Ser-Phe-Asp-Lys-Ser	Amino acids and derivatives	Amino acids and derivatives	C25H38N6O10	600.287	582.265	2.8422	[M+NH4]+	11.9219	3	0.5255	rp	-	-	-	264094	-	2213.91	5362.23	2627.07	3298.47	4371.33	2981.19	2712.09	2791.4	2789.26	-
ME0144349	T3_positive	Ac-Val-Asp-Val-Ala-Asp-CHO	Amino acids and derivatives	Amino acids and derivatives	C23H37N5O10	561.285	543.254	1.9881	[M+NH4]+	12.9639	3	0.5115	rp	-	-	-	-	-	102.96	160.65	196.67	91.71	3555.81	1090.84	698.41	587.67	660.34	-
ME0108056	T3_negative	Lysyl-Isoleucine	Amino acids and derivatives	Amino acids and derivatives	C12H25N3O3	258.182	259.19	1.0753	[M-H]-	0.275	2	0.8519	rp	20556-13-2	7010499	HMDB0028954	-	-	6029.99	7911.02	580.01	4272.87	12053.9	49498.2	13220.6	13357.5	13362.8	-
ME0159685	T3_negative	Glutathione	Amino acids and derivatives	Amino acids and derivatives	C10H17N3O6S	306.076	307.084	2.5827	[M-H]-	0.275	2	0.8394	rp	70-18-8	124886	HMDB0000125	44	C00051	217041	95034.9	180630	164984	235615	121994	174055	175029	177255	ko00270,ko00480,ko01100,ko01240,ko02010
ME0104838	T3_negative	2-Phenylglycine	Amino acids and derivatives	Amino acids and derivatives	C8H9NO2	210.078	151.063	1.3481	[M+CH3COO]-	1.425	2	0.7836	rp	341659	3866	HMDB0002210	6549	-	70995.9	38673.8	47120.1	52362.4	41487.3	54688.9	49568.7	49570.8	49459.5	-
ME0159295	T3_negative	Valylserine	Amino acids and derivatives	Amino acids and derivatives	C8H16N2O4	203.104	204.111	0.7069	[M-H]-	0.725	2	0.7729	rp	13588-94-8	139506	HMDB0029136	65142	-	76893	78511.9	31091.8	70700.1	179863	97336	88371	88893.6	88908.7	-
ME0106849	T3_negative	2-[[(2S)-5-amino-2-azaniumyl-5-oxopentanoyl]amino]acetate	Amino acids and derivatives	Amino acids and derivatives	C7H13N3O4	405.175	203.091	3.1973	[2M-H]-	3.40594	2	0.7634	rp	2650-65-9	6992690	HMDB0028797	-	-	108749	114197	137680	82086.9	191335	79703.7	89678.3	89296.1	93069.4	-
ME0106961	T3_negative	Glu-His	Amino acids and derivatives	Amino acids and derivatives	C11H16N4O5	265.093	284.112	1.1335	[M-H2O-H]-	3.175	2	0.7469	rp	21435-29-0	9921875	HMDB0028821	23863	-	100322	93703.3	98464.4	194849	108017	108253	103662	103687	103866	-
ME0105908	T3_negative	L-Asparaginyl-L-tryptophan	Amino acids and derivatives	Amino acids and derivatives	C15H18N4O4	377.144	318.133	2.6617	[M+CH3COO]-	5.775	2	0.7042	rp	74105-03-6	46850046	HMDB0028742	24016	-	157830	140852	124161	120064	138668	92913.7	85312.6	81699.7	80062.5	-
MEDN1060	T3_negative	(±)-erythro-Isoleucine	Amino acids and derivatives	Amino acids and derivatives	C6H13NO2	130.088	131.095	1.114	[M-H]-	1.175	3	0.9728	rp	443-79-8	791	HMDB0033923	-	C16434	494324	397022	494899	299915	331989	575278	412592	414116	413097	-
MEDL00971	T3_negative	L-Aspartic acid	Amino acids and derivatives	Amino acids and derivatives	C4H7NO4	132.031	133.037	0.6483	[M-H]-	1.225	3	0.9603	rp	56-84-8	5960	HMDB0000191	5206	C00049	1.86859e+06	971436	1.10795e+06	1.23782e+06	2.29969e+06	1.4269e+06	1.49819e+06	1.50805e+06	1.5052e+06	ko00220,ko00250,ko00260,ko00261,ko00270,ko00300,ko00340,ko00410,ko00460,ko00470,ko00710,ko00760,ko00770,ko00970,ko00999,ko01100,ko01110,ko01200,ko01210,ko01230,ko01240,ko02010
FDATN00296	T3_negative	5-Hydroxytryptophan	Amino acids and derivatives	Amino acids and derivatives	C11H12N2O3	219.078	220.085	1.1726	[M-H]-	1.025	3	0.8088	rp	56-69-9 | 114-03-4 | 72572-98-6	144	HMDB0000472	-	C01017	23948.8	15993.8	22464.7	39596.9	41385.3	40953.9	28871.8	29306	29474.2	-
MEDN0587	T3_negative	N-Acetylvaline	Amino acids and derivatives	Amino acids and derivatives	C7H13NO3	218.104	159.089	2.1318	[M+CH3COO]-	1.65	3	0.7923	rp	96-81-1	66789	HMDB0011757	-	-	503428	636894	608658	565992	643121	624168	558558	559874	561317	-
MEDN0036	T3_negative	L-Alanyl-L-alanine	Amino acids and derivatives	Amino acids and derivatives	C6H12N2O3	319.166	160.085	2.5434	[2M-H]-	9.3	3	0.7725	rp	1948-31-8	5484352	HMDB0028680	-	-	77656.1	56465.8	65376.8	64698.4	37675.7	45529	52434.7	51959	52574.8	-
ME0153281	T3_negative	Lys-Trp	Amino acids and derivatives	Amino acids and derivatives	C17H24N4O3	391.191	332.185	3.2976	[M+CH3COO]-	19.85	3	0.7574	rp	50674-18-5	4369395	HMDB0028962	-	-	29530.2	54189	90012.4	56733.9	9229.56	56704.5	30183.4	30976.8	28086.1	-
MEDN0058	T3_negative	N-Acetylneuraminic Acid(SA)	Amino acids and derivatives	Amino acids and derivatives	C11H19NO9	354.104	309.106	0.6483	[M+HCOO]-	2.175	3	0.749	rp	131-48-6	445063	HMDB0000230	-	C19910	20178.5	13875	21223.2	12764.2	13770.2	11896.3	14528.7	15232.2	15151.4	-
MEDN0074	T3_negative	gamma-Glutamylcysteine	Amino acids and derivatives	Amino acids and derivatives	C8H14N2O5S	499.122	250.062	2.9738	[2M-H]-	8.65528	3	0.7171	rp	636-58-8	123938	HMDB0001049	5966	C00669	32910.1	32929.4	10668.6	34420.4	3454.15	15338.3	17802.3	18147.1	16264.8	ko00480,ko01100,ko01240
MEDL02462	T3_negative	Phosphoserine	Amino acids and derivatives	Amino acids and derivatives	C3H8NO6P	201.026	185.009	1.0563	[M+NH4-2H]-	6.05	3	0.7046	rp	407-41-0	68841	HMDB0000272	5270	C01005	36247.7	34168	30656.6	28509.1	25745.9	29336.5	44303.6	42305.4	46060.9	ko00260,ko00270,ko00970,ko01100,ko01110,ko01200,ko01230
MEDL00643	T3_negative	Phenylacetylglutamine	Amino acids and derivatives	Amino acids and derivatives	C13H16N2O4	299.084	264.111	1.7281	[M+Cl]-	9.975	3	0.6999	rp	28047-15-6	92258	HMDB0006344	-	C04148	3501.19	3568.01	4424.97	20357.8	13787.7	26138.1	6084.56	6537.53	6488.94	ko00360
MEDN0068	T3_negative	S-(5-Adenosy)-L-Homocysteine	Amino acids and derivatives	Amino acids and derivatives	C14H20N6O5S	443.14	384.122	3.1973	[M+CH3COO]-	9.72615	3	0.6876	rp	979-92-0	439155	HMDB0000939	-	C00021	11300.7	378.81	378.82	378.33	4075.96	378.82	1211.23	1191.54	936.59	ko00270,ko01100,ko01230,ko01240
ME0159303	T3_negative	Val-Tyr	Amino acids and derivatives	Amino acids and derivatives	C14H20N2O4	339.166	280.142	2.2897	[M+CH3COO]-	23.475	3	0.6651	rp	3061-91-4	7009555	HMDB0029139	65162	-	30764.7	35415.8	31229.9	35508.1	28121.1	29729.3	30225	30124.7	29823.9	-
ME0107253	T3_negative	His-Glu	Amino acids and derivatives	Amino acids and derivatives	C11H16N4O5	343.13	284.112	1.9542	[M+CH3COO]-	10.325	3	0.664	rp	53634-28-9	7010583	HMDB0028884	-	-	78734.5	57565.6	57028.1	52716.3	98648.4	64849.2	66562	66887.6	66893.3	-
MEDN0048	T3_negative	L-Homocystine	Amino acids and derivatives	Amino acids and derivatives	C8H16N2O4S2	303.023	268.055	0.6288	[M+Cl]-	3.375	3	0.6603	rp	626-72-2	439579	HMDB0000676	-	C01817	214841	119683	135503	137926	293114	192161	187769	190366	190204	ko00270
ME0108922	T3_negative	Tiglylglycine	Amino acids and derivatives	Amino acids and derivatives	C7H11NO3	156.072	157.074	3.7493	[M-H]-	13.025	3	0.6562	rp	35842-45-6	6441567	HMDB0000959	4246	-	230432	221843	204611	201870	241003	199367	211100	211499	211712	-
ME0109565	T3_negative	Isoalliin	Amino acids and derivatives	Amino acids and derivatives	C6H11NO3S	353.087	177.046	2.6814	[2M-H]-	7.2	3	0.643	rp	16718-23-3 | 23315-20-0 | 3836-24-6 | 434322-95-9	5281112	HMDB0029441	-	C08295	122380	49226.5	92297.3	75328.1	47495.2	34337.4	50837.9	52847.1	53416.5	-
ME0146371	T3_negative	Asp-Trp	Amino acids and derivatives	Amino acids and derivatives	C15H17N3O5	318.119	319.117	1.8163	[M-H]-	25.448	3	0.6401	rp	71835-79-5	7020001	HMDB0028764	65038	-	103942	120852	128767	112873	154551	191946	132211	134412	134456	-
ME0107144	T3_negative	Glycylmethionine	Amino acids and derivatives	Amino acids and derivatives	C7H14N2O3S	205.073	206.072	3.9058	[M-H]-	19.975	3	0.6353	rp	554-94-9	151282	HMDB0028847	65185	-	5.51458e+06	2.2031e+06	3.34317e+06	6.73063e+06	1.6825e+07	5.61335e+06	5.95121e+06	6.04933e+06	5.95794e+06	-
MEDL00367	T3_negative	Glutaminylphenylalanine	Amino acids and derivatives	Amino acids and derivatives	C14H19N3O4	314.107	293.138	2.6419	[M+Na-2H]-	13.9	3	0.6255	rp	92327-75-8	57288566	HMDB0028804	-	-	35885.2	54936.4	64126.9	39756.2	50473.9	39647.2	43766.4	43663.8	43830.5	-
ME0107036	T3_negative	Glu-Thr	Amino acids and derivatives	Amino acids and derivatives	C9H16N2O6	495.202	248.101	2.1848	[2M-H]-	16.1957	3	0.625	rp	6875-80-5	6998031	HMDB0028829	23793	-	14269.6	7482.42	18669.3	11892	37844.3	9236.04	16038.6	16484.5	16450.2	-
ME0108629	T3_negative	N-Acetylhistidine	Amino acids and derivatives	Amino acids and derivatives	C8H11N3O3	232.054	197.08	4.7704	[M+Cl]-	10.65	3	0.6244	rp	218084	75619	HMDB0032055	-	C02997	64459.5	31315.8	20245.6	94872.5	167282	82520.2	77969.8	78265.1	77105.9	-
ME0106249	T3_negative	Cys-Cys	Amino acids and derivatives	Amino acids and derivatives	C6H12N2O3S2	223.029	224.029	4.5748	[M-H]-	17.675	3	0.5797	rp	18048-87-8	152238	HMDB0028772	23996	-	251755	173232	172792	254117	162736	235243	223686	225540	223624	-
MEDP0054	T3_negative	Glutamine	Amino acids and derivatives	Amino acids and derivatives	C5H10N2O3	191.056	146.069	0.6678	[M+HCOO]-	24.725	3	0.563	rp	56-85-9	5961	HMDB0000641	5614	C00064	584815	494815	341181	615749	787061	294252	494808	496286	494827	ko00220,ko00230,ko00240,ko00250,ko00470,ko00630,ko00750,ko00910,ko00970,ko01100,ko01230,ko01232,ko01240,ko02010
ME0148322	T3_negative	Desmopressin	Amino acids and derivatives	Amino acids and derivatives	C46H64N14O12S2	1103.42	1068.43	3.6123	[M+Cl]-	12.2094	3	0.5215	rp	16679-58-6 | 113-81-5	5311065	HMDB0014260	-	-	61844	40967	63779.1	56841.8	17899	24331.6	42323.3	42204.7	41032.4	-
ME0105115	T3_negative	3-O-Methyl-a-methyldopa	Amino acids and derivatives	Amino acids and derivatives	C10H13NO4	210.077	211.084	1.5858	[M-H]-	0.6	2	0.9081	rp	-	9307	HMDB0060747	-	-	28772.7	21079.5	42356.8	25157.3	33081.3	19758.9	26881.8	26812.9	26548.4	-
ME0108623	T3_negative	L-Asparagine, N-[2-(acetylamino)-2-deoxy-beta-D-glucopyranosyl]-	Amino acids and derivatives	Amino acids and derivatives	C12H21N3O8	669.251	335.133	2.7709	[2M-H]-	10.9375	2	0.85	rp	-	91746260	HMDB0000489	-	-	172641	129000	107053	75524.9	179573	124544	132803	125111	130571	-
ME0106296	T3_negative	Cys-Lys	Amino acids and derivatives	Amino acids and derivatives	C9H19N3O3S	248.114	249.115	2.349	[M-H]-	16.225	2	0.7302	rp	-	19900079	HMDB0028780	-	-	16111.3	10726.1	11119.2	9136.78	6831.26	10453.8	8959.07	9057.31	9127.57	-
ME0105002	T3_negative	(2R)-3-(5-acetamido-2-hydroxyphenyl)sulfanyl-2-azaniumylpropanoate	Amino acids and derivatives	Amino acids and derivatives	C11H14N2O4S	329.087	270.067	2.5044	[M+CH3COO]-	15.675	2	0.7188	rp	-	40428953	HMDB0240217	-	-	185605	187770	174508	100440	39542	102866	105800	103503	94647.5	-
MADN0549	T3_negative	N-Acetyl-DL-tryptophan	Amino acids and derivatives	Amino acids and derivatives	C13H14N2O3	245.093	246.1	3.5927	[M-H]-	0.4	3	0.9119	rp	-	2002	HMDB0255052	-	-	189793	377862	259029	36118.4	61045.6	50187.6	154566	156067	156126	-
ME0108774	T3_negative	N-Feruloylglycine	Amino acids and derivatives	Amino acids and derivatives	C12H13NO5	250.072	251.079	3.148	[M-H]-	0.825	3	0.7499	rp	-	5280527	HMDB0059747	-	C02564	93917	155273	101335	238769	141160	233746	148646	149932	149824	-
ME0105372	T3_negative	7,8-dihydro-7-hydroxy-8S-glutathionylbenzo[a]pyrene	Amino acids and derivatives	Amino acids and derivatives	C30H29N3O7S	574.18	575.173	1.0753	[M-H]-	23.2601	3	0.6563	rp	-	11954069	HMDB0060423	-	C14856	11301.6	7124.27	16458.2	34205.1	56450.2	70382.1	30942.6	29935.6	30314.1	-
ME0139153	T3_negative	N'-Hydroxyneosaxitoxin	Amino acids and derivatives	Amino acids and derivatives	C10H17N7O6	366.096	331.124	2.3035	[M+Cl]-	4.9215	3	0.6409	rp	-	137185913	HMDB0033665	-	-	1653.81	2730.13	3209.16	3743.33	1775.98	2487.47	2581.44	3081.22	2957.82	-
ME0153882	T3_negative	Met-Tyr	Amino acids and derivatives	Amino acids and derivatives	C14H20N2O4S	349.056	312.114	3.6513	[M+K-2H]-	17.7	3	0.5678	rp	-	23275780	HMDB0028985	-	-	16189.4	983.13	3215.95	24198.9	109421	92644.1	41652.1	42072.8	42032.9	-
ME0145586	T3_negative	Arginyl-glycyl-aspartic acid	Amino acids and derivatives	Amino acids and derivatives	C12H22N6O6	405.176	346.16	2.651	[M+CH3COO]-	5.23232	2	0.8986	rp	99896-85-2 | 119865-10-0 | 124123-27-9	104802	-	19218	-	363019	439556	676181	354933	295189	362655	388831	388770	385908	-
ME0108192	T3_negative	H-Met-arg-phe-ala-OH	Amino acids and derivatives	Amino acids and derivatives	C23H37N7O5S	522.255	523.258	3.1973	[M-H]-	8.06127	2	0.8348	rp	67368-29-0	9914740	-	44690	-	7202.96	4050.22	9709.61	4519.54	29758.8	8612.49	9826.3	10187.5	10144.2	-
ME0107643	T3_negative	Lactacystin	Amino acids and derivatives	Amino acids and derivatives	C15H24N2O7S	375.13	376.13	2.7209	[M-H]-	17.45	2	0.8015	rp	133343-34-7	6610292	-	64856	-	83808.4	69975.2	79329.2	84506.1	62441.3	82591	67985.6	67809.8	65989.4	-
ME0107237	T3_negative	s-Hexylglutathione	Amino acids and derivatives	Amino acids and derivatives	C16H29N3O6S	431.191	391.178	3.1282	[M-H+CH3CN]-	11.6652	2	0.7158	rp	24425-56-7	97536	-	24067	C02886	66322.4	96610.9	99824.4	69455.4	69587.6	94092.8	86270.9	84642	84346.6	-
ME0144881	T3_negative	Allatostatin III	Amino acids and derivatives	Amino acids and derivatives	C42H62N10O12	897.461	898.455	3.6903	[M-H]-	2.37318	3	0.9441	rp	123338-12-5	11853852	-	-	-	17002.7	10144.3	28325.6	28916.9	30176.8	16660.8	25661.8	26692.3	25797.9	-
ME0154151	T3_negative	N(2)-malonyl-D-tryptophan	Amino acids and derivatives	Amino acids and derivatives	C14H14N2O5	289.083	290.09	3.3577	[M-H]-	1.075	3	0.7801	rp	3184-74-5	440003	-	-	C03414	317031	355807	316119	325762	524653	358350	323665	325888	325608	-
ME0146854	T3_negative	Bradykinin Potentiator C	Amino acids and derivatives	Amino acids and derivatives	C51H77N11O13	1086.54	1051.57	0.6288	[M+Cl]-	0.220622	3	0.7445	rp	30953-20-9	4597608	-	-	-	3040.99	4584.82	2374.59	1715.54	3720.91	2128.74	1475.81	1444.69	1395.09	-
ME0142720	T3_negative	3,5-Dinitro-L-tyrosine	Amino acids and derivatives	Amino acids and derivatives	C9H9N3O7	270.035	271.044	2.696	[M-H]-	3.625	3	0.7437	rp	17360-11-1	439948	-	-	C03225	1601.56	287.45	1557.52	4546.26	2852.17	6072.68	2659.85	2628.76	2731.06	-
MEDP1672	T3_negative	Leu-Leu-Glu	Amino acids and derivatives	Amino acids and derivatives	C17H31N3O6	372.214	373.221	3.242	[M-H]-	0.975	3	0.7137	rp	20274-83-3	484684	-	17724	-	9427.78	6700.24	7413.3	3937.49	46194.3	46218.9	21106.7	21338.8	20717.1	-
ME0144340	T3_negative	Ac-Tyr-Val-Ala-Asp-AMC	Amino acids and derivatives	Amino acids and derivatives	C33H39N5O10	664.268	665.27	0.7457	[M-H]-	1.96506	3	0.7032	rp	149231-65-2	11125214	-	-	-	29447.9	38059.4	33301.3	30128	36791.5	24630.2	30878.8	31915.7	31945.8	-
MEDN1207	T3_negative	Cysteinyldopa	Amino acids and derivatives	Amino acids and derivatives	C12H16N2O6S	351.035	316.073	1.4456	[M+Cl]-	2.2675	3	0.6964	rp	19641-92-0	14178745	-	-	C17935	287.64	7772.03	312.43	2896.53	13789.5	7192.61	4720.25	4986.2	4630.93	ko00350
ME0145976	T3_negative	Z-Asn-Gly-OH	Amino acids and derivatives	Amino acids and derivatives	C14H17N3O6	322.1	323.112	0.7845	[M-H]-	3.1615	3	0.6769	rp	56675-97-9	53645221	-	65067	-	100548	99488.1	112162	90853.9	61156.6	126964	110427	109540	108275	-
ME0110069	T3_negative	Tryptophyl-leucyl-glutamic acid	Amino acids and derivatives	Amino acids and derivatives	C22H30N4O6	445.208	446.216	3.1378	[M-H]-	2.76275	3	0.6579	rp	116778-82-6	3082808	-	21042	-	2.70343e+06	3.82035e+06	4.11482e+06	2.99364e+06	3.42278e+06	4.26018e+06	3.51605e+06	3.55729e+06	3.53091e+06	-
MEDP1679	T3_negative	Glu-Val-Phe	Amino acids and derivatives	Amino acids and derivatives	C19H27N3O6	428.156	393.19	1.8556	[M+Cl]-	8.15117	3	0.6467	rp	31461-61-7	193678	-	-	-	1.05011e+06	1.56025e+06	1.39739e+06	559350	853106	991797	1021971	1.02207e+06	1.0199e+06	-
ME0110217	T3_negative	Tyr-Pro-Phe	Amino acids and derivatives	Amino acids and derivatives	C23H27N3O5	484.204	425.195	3.8274	[M+CH3COO]-	10.6772	3	0.6224	rp	72122-59-9	4670740	-	20967	-	483917	174438	354278	208396	7139.35	220841	211216	212745	218417	-
MEDP1674	T3_negative	Val-Val-Val	Amino acids and derivatives	Amino acids and derivatives	C15H29N3O4	314.209	315.216	2.6711	[M-H]-	7.01625	3	0.6021	rp	28130-13-4	7020215	-	-	-	762.02	686.9	1198.76	469.08	8634.98	17307.6	5852.64	6040.79	6078.24	-
ME0144814	T3_negative	Ala-Ala-Ala-Ala-Ala	Amino acids and derivatives	Amino acids and derivatives	C15H27N5O6	372.187	373.196	2.0528	[M-H]-	9.66575	3	0.5584	rp	10183-34-3	4079599	-	-	-	3096.32	468.2	1333.41	583.7	5588.07	8300.41	3803.26	4543.76	4465.52	-
ME0109537	T3_negative	S-(1,2-Dicarboxyethyl)glutathione	Amino acids and derivatives	Amino acids and derivatives	C14H21N3O10S	423.105	423.095	2.8594	[M-]-	23.9662	3	0.5558	rp	1115-52-2	9802383	-	44314	-	75598.9	34941	45309.8	143341	288568	68875.5	115128	117245	117372	-
ME0152601	T3_negative	Leu-Glu	Amino acids and derivatives	Amino acids and derivatives	C11H20N2O5	279.135	260.137	1.9148	[M+F]-	3.8	3	0.5538	rp	16364-31-1	7009630	-	-	-	559.69	477.88	260.3	182.73	816.83	5814.36	1090.77	1194.57	976.99	-
MEDN1096	T3_negative	N-Benzoyl-L-tyrosine ethyl ester	Amino acids and derivatives	Amino acids and derivatives	C18H19NO4	348.093	313.131	1.6793	[M+Cl]-	20.525	3	0.5489	rp	3483-82-7	77033	-	-	-	59838.1	55676.7	49654.2	59943.3	44861.9	56032.9	57063.8	57656.5	56994.2	-
ME0107088	T3_negative	Gly-Pro-Ala	Amino acids and derivatives	Amino acids and derivatives	C10H17N3O4	264.088	243.122	3.6318	[M+Na-2H]-	21.525	3	0.5412	rp	837-83-2	7276371	-	16082	-	48026.6	102141	48023	112956	63275.2	132677	82950.1	81963.9	82418.7	-
ME0105853	T3_negative	Aspartylglutamate	Amino acids and derivatives	Amino acids and derivatives	C9H14N2O7	262.072	262.08	3.7493	[M-]-	20.5	3	0.5263	rp	1554998	151403	-	23953	-	174609	218738	230004	115496	166377	158958	176536	176035	177197	-
ME0107275	T3_negative	His-Trp	Amino acids and derivatives	Amino acids and derivatives	C17H19N5O3	340.141	341.149	3.7554	[M-H]-	0.975	2	0.9081	rp	-	7009650	-	23790	-	1.35504e+06	1.54511e+06	1.19827e+06	1.54407e+06	1.77125e+06	1.05905e+06	1.33204e+06	1.32234e+06	1.3317e+06	-
ME0108148	T3_negative	Met-Cys	Amino acids and derivatives	Amino acids and derivatives	C8H16N2O3S2	292.083	252.06	3.1775	[M-H+CH3CN]-	9.125	2	0.7133	rp	-	18218227	-	24002	-	58356.5	51639.5	68400.6	40688.1	57978.4	71042.5	47945	47666.1	48212.7	-
ME0109423	T3_negative	Prolylprolyllysine	Amino acids and derivatives	Amino acids and derivatives	C16H28N4O4	339.2	340.211	4.2517	[M-H]-	0.13875	3	0.9965	rp	-	13653503	-	-	-	80792.2	149378	119688	74224.1	160395	135082	106988	118023	110619	-
ME0147983	T3_negative	Cys-Arg-Met	Amino acids and derivatives	Amino acids and derivatives	C14H28N6O4S2	443.13	408.161	2.6617	[M+Cl]-	0.84501	3	0.9793	rp	-	145454647	-	22236	-	140879	142840	184506	159109	126823	142228	141049	140227	139418	-
ME0151654	T3_negative	Ile-Val-Met	Amino acids and derivatives	Amino acids and derivatives	C16H31N3O4S1	360.202	361.204	3.7493	[M-H]-	1.31825	3	0.9681	rp	-	145456332	-	21872	-	299754	144232	179576	107514	347475	196544	195976	196124	192307	-
ME0146102	T3_negative	Asp-Glu-Leu	Amino acids and derivatives	Amino acids and derivatives	C15H25N3O8	374.156	375.164	1.0569	[M-H]-	2.91225	3	0.9322	rp	-	471575	-	18303	-	48454.6	44270.4	45114	60504.4	61818.5	74253.6	48452.2	48661.2	48448.7	-
ME0109115	T3_negative	Phe-Ile-Lys	Amino acids and derivatives	Amino acids and derivatives	C21H34N4O4	405.249	406.258	3.6903	[M-H]-	4.71313	3	0.8222	rp	-	145457244	-	16993	-	27700.2	174411	43640.1	167438	83140.7	453384	144070	142517	143598	-
ME0110362	T3_negative	Val-Phe-Lys	Amino acids and derivatives	Amino acids and derivatives	C20H32N4O4	391.233	392.242	4.0643	[M-H]-	5.15	3	0.78	rp	-	67279138	-	16202	-	2221.48	2087.9	2851.55	1408.87	48828.5	5747.17	12242.4	12462	12482.7	-
ME0110376	T3_negative	Val-Tyr-Lys	Amino acids and derivatives	Amino acids and derivatives	C20H32N4O5	407.228	408.237	3.6903	[M-H]-	5.08312	3	0.7531	rp	-	11596658	-	22955	-	89491.1	74990.4	86717.2	76984.1	183988	94294.6	104900	104920	104175	-
ME0157850	T3_negative	Thr-Tyr-Trp	Amino acids and derivatives	Amino acids and derivatives	C24H28N4O6	467.196	468.201	4.083	[M-H]-	0.246048	3	0.7439	rp	-	145458244	-	15743	-	22251.5	21640.1	20292.9	30725.7	32806.2	23786.7	25816.4	26283.3	26342	-
ME0106919	T3_negative	Glu-Phe-Lys	Amino acids and derivatives	Amino acids and derivatives	C20H30N4O6	481.229	422.216	3.8274	[M+CH3COO]-	2.55595	3	0.7384	rp	-	145455467	-	21103	-	4.83564e+06	2.07605e+06	4.17359e+06	1.89471e+06	2.20156e+06	2.75264e+06	2.56877e+06	2.5702e+06	2.59868e+06	-
ME0153667	T3_negative	Met-Ser-Thr	Amino acids and derivatives	Amino acids and derivatives	C12H23N3O6S1	336.125	337.131	3.0582	[M-H]-	0.60925	3	0.735	rp	-	25125395	-	19102	-	5157.37	504.76	2604.42	3571.88	2704.33	2601.3	3421.55	3201.05	3404.68	-
ME0106899	T3_negative	Glu-Glu-Gly	Amino acids and derivatives	Amino acids and derivatives	C12H19N3O8	332.114	333.117	3.5927	[M-H]-	10.225	3	0.7323	rp	-	86289106	-	19994	-	70167.2	28257.9	52642.8	59671.1	82801.8	69602.6	58854.6	58702.6	57086.6	-
ME0145374	T3_negative	Arg-His-His	Amino acids and derivatives	Amino acids and derivatives	C18H28N10O4	483.197	448.229	3.2375	[M+Cl]-	1.11439	3	0.7229	rp	-	145453835	-	20444	-	12656.1	6761.06	16165.3	11308.6	24406.6	46292	6960.21	7488.25	7764.76	-
ME0153654	T3_negative	Met-Pro-Tyr	Amino acids and derivatives	Amino acids and derivatives	C19H27N3O5S1	408.162	409.167	1.056	[M-H]-	16.7611	3	0.7163	rp	-	145457051	-	16986	-	237106	314531	235482	1.17646e+06	226327	436009	399399	399237	394044	-
ME0106257	T3_negative	Cys-His	Amino acids and derivatives	Amino acids and derivatives	C9H14N4O3S1	298.093	258.079	2.0528	[M-H+CH3CN]-	10.45	3	0.6945	rp	-	11608582	-	23915	-	65184.4	72875.3	64372.9	38074.5	1582.66	45287.3	44208.9	44563.2	44573.4	-
ME0106266	T3_negative	Cys-Pro-Lys	Amino acids and derivatives	Amino acids and derivatives	C14H26N4O4S1	345.155	346.168	3.0823	[M-H]-	13.7	3	0.6927	rp	-	145454862	-	17035	-	423757	467104	255817	411802	263248	414722	331617	348555	345704	-
ME0149437	T3_negative	gamma-Glutamyl-gamma-aminobutyraldehyde	Amino acids and derivatives	Amino acids and derivatives	C9H16N2O4	215.104	216.111	1.056	[M-H]-	2.51775	3	0.6909	rp	-	23724544	-	-	-	3013.58	71.76	2900.23	883.1	3424.95	10131.4	4084.48	4083.29	3928.74	-
ME0106936	T3_negative	Glu-Val-Val	Amino acids and derivatives	Amino acids and derivatives	C15H27N3O6	344.182	345.19	2.9938	[M-H]-	1.225	3	0.6904	rp	-	71464666	-	19647	-	46796.6	11284.9	16112.8	16123.5	35469	113666	32354.4	33066	33244.8	-
ME0107281	T3_negative	His-Val-Lys	Amino acids and derivatives	Amino acids and derivatives	C17H30N6O4	441.249	382.233	4.379	[M+CH3COO]-	6.00571	3	0.689	rp	-	145456027	-	17511	-	106808	205169	148584	177937	141631	192476	160147	160254	160257	-
ME0109235	T3_negative	Phenylalanyltryptophyllysine	Amino acids and derivatives	Amino acids and derivatives	C26H33N5O4	478.237	479.253	3.8591	[M-H]-	2.61804	3	0.6887	rp	-	18223376	-	-	-	1019.22	2492.25	14415	716.12	5469.4	3056.56	5121.5	5077.82	5279.4	-
ME0151017	T3_negative	His-Lys-Phe	Amino acids and derivatives	Amino acids and derivatives	C21H30N6O4	429.234	430.233	3.0384	[M-H]-	2.6646	3	0.6876	rp	-	67919500	-	22220	-	5392.97	6198.75	7348.28	7050.33	46836.2	45228.7	16043.1	15343.2	16038.4	-
ME0106289	T3_negative	Cysteylglycyllysine	Amino acids and derivatives	Amino acids and derivatives	C11H22N4O4S	305.124	306.136	2.27	[M-H]-	2.94	3	0.6816	rp	-	18219891	-	-	-	976.47	634.17	2234.84	1634.15	5167.08	1868.95	1976.07	2245.41	2082.25	-
ME0145950	T3_negative	Asn-Val-His	Amino acids and derivatives	Amino acids and derivatives	C15H24N6O5	367.175	368.181	3.7493	[M-H]-	2.955	3	0.6813	rp	-	145454321	-	18456	-	6757.37	10755.1	4890.05	11219.4	7503.99	7278.43	5443.87	5024.84	5493.63	-
ME0107687	T3_negative	S-Glutathionyl-L-cysteine	Amino acids and derivatives	Amino acids and derivatives	C13H22N4O8S2	466.113	426.088	3.6123	[M-H+CH3CN]-	12.8082	3	0.6779	rp	-	10455148	-	-	C05526	352656	307944	338733	293334	259769	188825	313914	314484	312362	ko00270,ko01100
ME0151564	T3_negative	Ile-Pro-Trp	Amino acids and derivatives	Amino acids and derivatives	C22H30N4O4	449.202	414.227	3.6318	[M+Cl]-	3.12485	3	0.6777	rp	-	145456253	-	22950	-	7621.82	17027.2	17097.9	14787.8	79982.2	20316	26776.7	27318.7	26435.8	-
ME0158688	T3_negative	Tyr-Gly-Tyr	Amino acids and derivatives	Amino acids and derivatives	C20H23N3O6	400.15	401.159	2.0134	[M-H]-	20.7255	3	0.6774	rp	-	71358212	-	-	-	13477.7	10543.3	7329.6	17350	27368.8	20868.8	18467	18905.6	18421.3	-
ME0158305	T3_negative	Trp-Met(O)	Amino acids and derivatives	Amino acids and derivatives	C16H21N3O4S	350.115	351.125	1.4845	[M-H]-	3.1925	3	0.6762	rp	-	91746296	-	-	-	13719	8948.02	13901.2	15795.1	9188.3	11388.2	10541.9	10788.6	10805.6	-
ME0155957	T3_negative	Pro-Phe-Glu	Amino acids and derivatives	Amino acids and derivatives	C19H25N3O6	390.169	391.174	3.1575	[M-H]-	3.33925	3	0.6731	rp	-	145457553	-	17486	-	412.34	865.77	1013.38	757.55	7004.38	2875.68	1461.26	1307.71	1769.33	-
ME0110227	T3_negative	Tyr-Tyr-Lys	Amino acids and derivatives	Amino acids and derivatives	C24H32N4O6	471.223	472.232	4.2808	[M-H]-	3.9896	3	0.6636	rp	-	145458797	-	23500	-	50489.1	32718.4	39226.7	22016.3	16828.7	54579	33282.8	33117.9	33074.9	-
ME0110198	T3_negative	Tyr-Glu-Leu	Amino acids and derivatives	Amino acids and derivatives	C20H29N3O7	422.202	423.201	2.7209	[M-H]-	20.0145	3	0.6618	rp	-	485276	-	21228	-	38227.1	29730.1	31527.2	48340.9	47077.9	47465.7	36480.9	36903.3	36885.5	-
ME0144786	T3_negative	Ala-Tyr-Val	Amino acids and derivatives	Amino acids and derivatives	C17H25N3O5	386.146	351.179	2.6617	[M+Cl]-	3.9475	3	0.6604	rp	-	145453713	-	18851	-	10363.6	12911.5	11695.4	5176.75	7517.91	9316.66	9070.14	9757.49	9720.58	-
ME0144455	T3_negative	Ala-Ala-Glu	Amino acids and derivatives	Amino acids and derivatives	C11H19N3O6	288.119	289.127	0.7651	[M-H]-	4.03625	3	0.6586	rp	-	9835616	-	21800	-	2333.92	2126.03	4582.68	2786.62	16083.7	9534.2	11257.1	11741.9	11757.4	-
ME0105463	T3_negative	Ala-Glu-Lys	Amino acids and derivatives	Amino acids and derivatives	C14H26N4O6	345.179	346.185	2.0753	[M-H]-	2.175	3	0.6539	rp	-	10337675	-	21519	-	6552.13	4533.65	10218.3	4574.82	17020.3	62967	18051.6	17770.5	18230.6	-
ME0110085	T3_negative	Trp-Trp-Lys	Amino acids and derivatives	Amino acids and derivatives	C28H34N6O4	577.287	518.264	3.622	[M+CH3COO]-	15.3306	3	0.6516	rp	-	145458514	-	18683	-	73525.1	50584.5	57613.4	49314.2	93274.8	69180.7	50913.4	50115.1	48649.1	-
ME0110372	T3_negative	Val-Trp-Gln	Amino acids and derivatives	Amino acids and derivatives	C21H29N5O5	430.207	431.217	1.8556	[M-H]-	5.04405	3	0.6464	rp	-	44347956	-	22640	-	182776	206674	199925	120154	180135	203943	170774	171520	170915	-
ME0151038	T3_negative	His-Phe-Asp	Amino acids and derivatives	Amino acids and derivatives	C19H23N5O6	462.153	417.165	2.7802	[M+HCOO]-	20.2959	3	0.6459	rp	-	11553484	-	20226	-	4901.52	8979.55	5672.1	6743.25	19175.1	14970.6	10293.3	11175.8	11276.3	-
ME0144647	T3_negative	Ala-Leu-Tyr	Amino acids and derivatives	Amino acids and derivatives	C18H27N3O5	364.187	365.195	2.6617	[M-H]-	5.17775	3	0.636	rp	-	57095764	-	23503	-	94.39	199.69	198.37	108.78	3849.06	8509.51	905.83	798.46	844.85	-
ME0107246	T3_negative	His-Asn-Lys	Amino acids and derivatives	Amino acids and derivatives	C16H27N7O5	396.202	397.207	4.0337	[M-H]-	5.825	3	0.6343	rp	-	71471969	-	16462	-	14704.5	18285.4	12737.4	14203.6	28463.9	23534.2	16483.9	16242.5	16186	-
ME0145404	T3_negative	Arg-Ile-Val	Amino acids and derivatives	Amino acids and derivatives	C17H34N6O4	385.259	386.264	4.7507	[M-H]-	5.38425	3	0.632	rp	-	145453862	-	19810	-	843.89	628.9	11691.3	800.78	20312.2	411.21	4500.62	4635.14	4768.56	-
ME0168294	T3_negative	Phe Ile	Amino acids and derivatives	Amino acids and derivatives	C15H22N2O3	330.156	278.163	2.8893	[M+Cl+NH3]-	7.725	3	0.6248	rp	-	18218232	-	23716	-	41380.6	22605.1	18678.7	17620.8	36172.4	34075.2	31993.3	32254.5	30179.6	-
ME0106908	T3_negative	Glu-Ile-Phe	Amino acids and derivatives	Amino acids and derivatives	C20H29N3O6	406.198	407.206	3.8274	[M-H]-	5.80588	3	0.624	rp	-	71464662	-	20760	-	3330.15	3418.29	2922.36	3201.11	57584.8	15289.5	9777.2	9442.8	9374.71	-
ME0106304	T3_negative	Cysteylprolylarginine	Amino acids and derivatives	Amino acids and derivatives	C14H26N6O4S	373.167	374.174	1.6695	[M-H]-	5.93975	3	0.6215	rp	-	14081831	-	-	-	2282.14	1703.86	1273.24	3816.52	13135.7	23077.6	2580.16	2531.61	2434.42	-
ME0148030	T3_negative	Cys-Leu-Thr	Amino acids and derivatives	Amino acids and derivatives	C13H25N3O5S1	334.15	335.151	2.1516	[M-H]-	6.27075	3	0.6154	rp	-	145454805	-	18060	-	15227.2	17156.7	14246.7	41068.2	33815.3	48054.8	26834.9	26573.8	26916.6	-
ME0151045	T3_negative	His-Phe-His	Amino acids and derivatives	Amino acids and derivatives	C21H25N7O4	438.189	439.197	2.8992	[M-H]-	6.38078	3	0.6134	rp	-	145455934	-	19937	-	7502.39	5840.62	9989.12	18933.5	14404.9	22118.7	12747.1	13474.7	14187.1	-
ME0106903	T3_negative	Glu-Gly-Trp	Amino acids and derivatives	Amino acids and derivatives	C18H22N4O6	371.133	390.154	2.6222	[M-H2O-H]-	6.825	3	0.6105	rp	-	71464661	-	21069	-	38805.8	134944	104408	146287	22367.3	30466.4	71657.1	69453.9	73816.2	-
ME0149268	T3_negative	Formylisoglutamine	Amino acids and derivatives	Amino acids and derivatives	C6H10N2O4	347.124	174.064	1.6793	[2M-H]-	8.7	3	0.6021	rp	-	20802017	-	-	-	281902	296722	285456	307758	259354	249605	271531	271777	270912	-
ME0151563	T3_negative	Ile-Pro-Thr	Amino acids and derivatives	Amino acids and derivatives	C15H27N3O5	328.187	329.195	2.6419	[M-H]-	7.67775	3	0.5906	rp	-	101896425	-	21585	-	78.17	670.39	159.45	51.35	123.8	3911.5	475.91	413.37	463.74	-
ME0145553	T3_negative	Arg-Tyr-Val	Amino acids and derivatives	Amino acids and derivatives	C20H32N6O5	435.235	436.243	2.1516	[M-H]-	7.83582	3	0.5879	rp	-	145453985	-	18767	-	166.36	239.46	2105.95	378.75	8222.34	1650.44	1846.93	1893.93	1890.42	-
ME0150266	T3_negative	Glu-Leu-Asp-Lys-Trp-Ala	Amino acids and derivatives	Amino acids and derivatives	C35H52N8O11	759.356	760.376	3.8666	[M-H]-	8.62055	3	0.5749	rp	-	10190700	-	-	-	5115.69	1770.68	1248.91	1353.05	805.81	8844.23	1258.97	1134.84	1253.5	-
ME0145356	T3_negative	Arg-Glu-Trp	Amino acids and derivatives	Amino acids and derivatives	C22H31N7O6	488.233	489.234	2.8	[M-H]-	9.36555	3	0.563	rp	-	9870152	-	17787	-	2213.36	695.6	2228.49	1874.38	29839.8	4711.55	3140.19	3030.65	2597.97	-
ME0148001	T3_negative	Cys-Gln-Met	Amino acids and derivatives	Amino acids and derivatives	C13H24N4O5S2	415.088	380.119	3.1908	[M+Cl]-	9.5285	3	0.5605	rp	-	145454714	-	18910	-	736.64	1190.52	432.58	2008.86	1178.48	627.97	2232.14	2105.79	2168.41	-
ME0106075	T3_negative	2-amino-4-(S-butylsulfonimidoyl)butanoate	Amino acids and derivatives	Amino acids and derivatives	C8H18N2O3S	221.103	222.104	1.777	[M-H]-	17.225	3	0.56	rp	-	1548918	-	-	-	154876	205324	148130	90696	193090	78446.8	135789	135812	135651	-
ME0107708	T3_negative	Leu-Asn-His	Amino acids and derivatives	Amino acids and derivatives	C16H26N6O5	417.175	382.197	3.1973	[M+Cl]-	22.3652	3	0.5491	rp	-	71464692	-	21671	-	176921	233547	197961	181002	165719	200709	173624	173296	173438	-
ME0110224	T3_negative	Tyr-Trp-Lys	Amino acids and derivatives	Amino acids and derivatives	C26H33N5O5	530.208	495.248	3.0384	[M+Cl]-	18.8036	3	0.5476	rp	-	10391072	-	20017	-	38820.8	30533	47565.7	45808.9	44304.3	61906.5	41325.5	41364.3	41423.7	-
ME0150261	T3_negative	Glu-Glu-Lys-Leu-Ile-Val-Val-Ala-Phe	Amino acids and derivatives	Amino acids and derivatives	C50H82N10O14	1045.59	1046.6	0.6288	[M-H]-	10.6995	3	0.5428	rp	-	131850364	-	-	-	4017.77	493.81	785.35	1558.89	2751.18	513.22	1165.38	1234.37	1179.9	-
ME0150107	T3_negative	Glu-Phe-Phe	Amino acids and derivatives	Amino acids and derivatives	C23H27N3O6	440.185	441.19	3.1179	[M-H]-	11.3007	3	0.5342	rp	-	67702873	-	19547	-	52876.5	43823.6	35469.9	46203.9	43519.1	46799.4	39445.4	39094.8	39130.5	-
ME0158247	T3_negative	Trp-Ser-Tyr	Amino acids and derivatives	Amino acids and derivatives	C23H26N4O6	453.178	454.185	2.0134	[M-H]-	12.6936	3	0.5151	rp	-	22790913	-	19778	-	368637	338880	264528	442080	509031	413242	378346	381008	378409	-
ME0109470	T3_negative	Pyroglutamylcysteylarginine	Amino acids and derivatives	Amino acids and derivatives	C14H24N6O5S	387.149	388.153	4.2414	[M-H]-	12.7783	3	0.5139	rp	-	91746346	-	-	-	1283.08	370.01	6707.03	2330.1	19079.6	1925.36	4618.33	4445.84	4399.84	-
ME0148043	T3_negative	Cys-Met-Ala	Amino acids and derivatives	Amino acids and derivatives	C11H21N3O4S2	322.09	323.097	2.1448	[M-H]-	13.3693	3	0.5062	rp	-	145454825	-	18892	-	1969.62	940.85	3354.64	918.3	1072.34	836.5	2475.04	1724.9	2457.28	-
ME0151485	T3_negative	Ile-Leu-Asn-Asp	Amino acids and derivatives	Amino acids and derivatives	C20H35N5O8	472.241	473.249	2.1516	[M-H]-	0.33881	2	0.8981	rp	-	-	-	163301	-	9.25	6.61	26.7	50.08	6657.99	50.28	923.24	958.2	935.65	-
ME0144594	T3_negative	Ala-His-Leu-Asp	Amino acids and derivatives	Amino acids and derivatives	C19H30N6O7	453.213	454.218	3.9846	[M-H]-	6.61944	2	0.883	rp	-	-	-	106062	-	86631.5	58572	92116.8	57653.2	129215	138773	104763	116491	119827	-
ME0149981	T3_negative	Glu-Gln-Phe-Arg	Amino acids and derivatives	Amino acids and derivatives	C25H38N8O8	577.269	578.281	4.8879	[M-H]-	8.76534	2	0.8796	rp	-	-	-	132774	-	31230.9	42568	40600.7	24706.6	81359.4	137342	57056.3	56743.9	56916.8	-
ME0156675	T3_negative	Ser-Asp-Arg-Asp	Amino acids and derivatives	Amino acids and derivatives	C17H29N7O10	490.193	491.198	2.6025	[M-H]-	4.91646	2	0.8794	rp	-	-	-	224561	-	125344	169193	113067	171163	87707.6	191654	135216	144987	147132	-
ME0151332	T3_negative	Ile-Arg-Leu-Lys	Amino acids and derivatives	Amino acids and derivatives	C24H48N8O5	527.37	528.375	4.4182	[M-H]-	5.36628	2	0.8717	rp	-	-	-	165267	-	1933.8	732.96	178.2	27029.9	7802.93	20775.4	7879.05	8168.99	7729.37	-
ME0144208	T3_negative	Abu-Met-OH	Amino acids and derivatives	Amino acids and derivatives	C14H18N2O6S	341.085	342.089	2.0331	[M-H]-	8.85	2	0.8633	rp	-	-	-	65190	-	31745	28880	190959	25907.4	159418	61303.1	72145.4	73476.3	73137.1	-
ME0144576	T3_negative	Ala-Glu-Val-Asp	Amino acids and derivatives	Amino acids and derivatives	C17H28N4O9	431.177	432.186	2.1121	[M-H]-	2.85265	2	0.8621	rp	-	-	-	105022	-	10184.1	14186.9	14998.4	6235.28	80839.8	62471.3	30300	30017.8	30340.2	-
ME0145271	T3_negative	Arg-Asn-Gln-Glu	Amino acids and derivatives	Amino acids and derivatives	C20H35N9O9	544.255	545.256	4.0633	[M-H]-	11.8145	2	0.8589	rp	-	-	-	220142	-	51377.1	102128	117739	45199.4	54015	565629	153131	154217	154762	-
ME0150171	T3_negative	Glu-Thr-Tyr-Glu	Amino acids and derivatives	Amino acids and derivatives	C23H32N4O11	539.197	540.207	2.563	[M-H]-	3.63502	2	0.8564	rp	-	-	-	134263	-	171792	144876	174811	170385	70016.3	107415	103554	104075	103258	-
ME0151121	T3_negative	His-Tyr-Arg-Lys	Amino acids and derivatives	Amino acids and derivatives	C27H42N10O6	601.324	602.329	4.653	[M-H]-	3.85817	2	0.8549	rp	-	-	-	159367	-	9663.95	13014.7	5318.31	36859.8	30742.9	32549.9	19624.9	19586.1	19107.2	-
ME0149945	T3_negative	Glu-Asp-Gln-Asp	Amino acids and derivatives	Amino acids and derivatives	C18H27N5O12	504.151	505.166	3.1179	[M-H]-	15.3127	2	0.8537	rp	-	-	-	128542	-	419218	404023	383871	370505	452605	344139	374733	374797	373745	-
ME0156920	T3_negative	Ser-Thr-Asn-Glu	Amino acids and derivatives	Amino acids and derivatives	C16H27N5O10	448.171	449.176	2.1812	[M-H]-	5.60057	2	0.8515	rp	-	-	-	230102	-	5504.67	19120.3	8216.52	19108.9	9604.91	11340.9	10352.3	10572.2	9226.02	-
ME0155439	T3_negative	Phe-Abu-OH	Amino acids and derivatives	Amino acids and derivatives	C18H18N2O6	357.103	358.116	0.6678	[M-H]-	15.225	2	0.8498	rp	-	-	-	65295	-	652718	542766	908708	545953	663582	437259	600302	590983	600183	-
ME0153001	T3_negative	Lys-Ile-Arg-Asp	Amino acids and derivatives	Amino acids and derivatives	C22H42N8O7	529.302	530.318	5.947	[M-H]-	15.5863	2	0.8479	rp	-	-	-	170561	-	25438.1	18483.2	16966.5	12505.3	4928.49	13164.5	9193.81	10542.5	9754.29	-
ME0158927	T3_negative	Val-Asn-Tyr-Asp	Amino acids and derivatives	Amino acids and derivatives	C22H31N5O9	508.202	509.212	2.7209	[M-H]-	6.65086	2	0.8465	rp	-	-	-	244261	-	2712.6	4044.36	1964.85	840.98	4241.37	1025.64	3743.94	3769.98	3427.3	-
ME0146005	T3_negative	Asp-Ala-His-Asp	Amino acids and derivatives	Amino acids and derivatives	C17H24N6O9	455.156	456.161	2.349	[M-H]-	6.85484	2	0.8354	rp	-	-	-	119602	-	68523.7	59507.6	55845.8	56569.6	27215.8	43419.8	60836.4	59557.7	61101.5	-
ME0149761	T3_negative	Gln-Lys-Phe-Arg	Amino acids and derivatives	Amino acids and derivatives	C26H43N9O6	576.339	577.334	4.0239	[M-H]-	21.4635	2	0.8334	rp	-	-	-	210773	-	11071.8	46513.8	67603.4	29023.9	27835.2	29047.8	34683	34303.8	34098.3	-
ME0158488	T3_negative	Tyr-His-Phe-Lys	Amino acids and derivatives	Amino acids and derivatives	C30H39N7O6	592.278	593.296	3.847	[M-H]-	18.8759	2	0.8305	rp	-	-	-	257967	-	356782	340306	227022	522356	377319	696898	419892	424740	422631	-
ME0144826	T3_negative	Ala-HoPhe-OH	Amino acids and derivatives	Amino acids and derivatives	C18H18N2O6	357.11	358.116	3.6806	[M-H]-	1.025	2	0.8291	rp	-	-	-	65341	-	37612.9	25621.2	56549.2	40363.5	61268.7	65429.8	57561.8	56777.2	53045.5	-
ME0158671	T3_negative	Tyr-Val-Lys-Lys	Amino acids and derivatives	Amino acids and derivatives	C26H44N6O6	535.312	536.332	4.0042	[M-H]-	23.7799	2	0.8232	rp	-	-	-	262447	-	111259	177495	245006	118080	141837	235697	154197	155371	154269	-
ME0157802	T3_negative	Thr-Ser-Phe-Asp	Amino acids and derivatives	Amino acids and derivatives	C20H28N4O9	467.172	468.186	1.8163	[M-H]-	13.5494	2	0.8232	rp	-	-	-	237561	-	23791.2	57279.6	31414.8	13176.3	36109.5	16152.5	24772.6	23253.8	24438.3	-
ME0151568	T3_negative	Ile-Ser-Arg-Lys	Amino acids and derivatives	Amino acids and derivatives	C21H42N8O6	501.306	502.323	4.2611	[M-H]-	18.0126	2	0.8146	rp	-	-	-	165767	-	11874.4	32782.4	44638	27177.1	98693.1	65624.6	42636.4	42018.8	42698.9	-
ME0153035	T3_negative	Lys-Leu-Glu-Arg	Amino acids and derivatives	Amino acids and derivatives	C23H44N8O7	543.317	544.333	4.2796	[M-H]-	16.1965	2	0.8135	rp	-	-	-	171153	-	34585.4	51178.3	28676.3	65733.9	158543	79184.8	78677.1	77810.1	78118.2	-
ME0152359	T3_negative	Leu-His-Ile-Asp	Amino acids and derivatives	Amino acids and derivatives	C22H36N6O7	495.258	496.264	3.9454	[M-H]-	2.32203	2	0.8106	rp	-	-	-	178021	-	55428.7	43057.8	48666.5	24396.3	51387.5	49400.1	54187.5	53112.1	54167.8	-
ME0158392	T3_negative	Tyr-Asn-Gln-Asp	Amino acids and derivatives	Amino acids and derivatives	C22H30N6O10	537.197	538.202	2.7011	[M-H]-	4.39319	2	0.8064	rp	-	-	-	260141	-	476885	407088	365333	328346	349796	341721	345886	346511	347924	-
ME0158467	T3_negative	Tyr-Glu-Val-Lys	Amino acids and derivatives	Amino acids and derivatives	C25H39N5O8	536.273	537.28	3.2376	[M-H]-	0.111883	2	0.8059	rp	-	-	-	257027	-	13301.8	21323.7	14812.7	8974.42	17327.1	3686.14	7101.67	7278.05	6360.49	-
ME0144778	T3_negative	Ala-Tyr-Ile-Asp	Amino acids and derivatives	Amino acids and derivatives	C22H32N4O8	479.215	480.222	3.5334	[M-H]-	0.229542	2	0.8029	rp	-	-	-	111222	-	13125.3	6448.1	24453.4	16025.3	166642	36281.8	43444.7	43170.4	41749.5	-
ME0155341	T3_negative	Phe-Ser-Tyr-Asp	Amino acids and derivatives	Amino acids and derivatives	C25H30N4O9	529.193	530.201	3.3516	[M-H]-	1.47394	2	0.7999	rp	-	-	-	141861	-	20354.8	12475.6	32603.7	26897.9	114234	41693.3	25876.4	24543.3	25901.7	-
ME0155501	T3_negative	Phe-TyrMe-OH	Amino acids and derivatives	Amino acids and derivatives	C24H22N2O7	449.14	450.143	2.6617	[M-H]-	11.3552	2	0.7994	rp	-	-	-	65085	-	52245.9	68787.1	62699.4	34233	17511.7	58964.1	54780.7	55044.5	53615.7	-
ME0152272	T3_negative	Leu-Asp-Val-Lys-His	Amino acids and derivatives	Amino acids and derivatives	C27H46N8O8	609.348	610.344	3.8666	[M-H]-	19.1027	2	0.7992	rp	-	-	-	264406	-	244155	227958	191154	140347	166579	137434	153130	153851	147470	-
ME0151682	T3_negative	Ile-Nap-OH	Amino acids and derivatives	Amino acids and derivatives	C24H24N2O6	435.149	436.163	2.8	[M-H]-	15.2589	2	0.7975	rp	-	-	-	65339	-	104135	98582.2	181738	76772.5	78918.4	88165.3	109260	107304	108767	-
ME0146256	T3_negative	Asp-Ser-Glu-Asp	Amino acids and derivatives	Amino acids and derivatives	C16H24N4O12	463.129	464.139	3.2876	[M-H]-	5.33326	2	0.7922	rp	-	-	-	125542	-	10352.1	5034.18	3445.07	8405.95	26499.7	5769.69	9094.56	8467.89	9220.35	-
ME0144694	T3_negative	Ala-Phe-Lys-Arg	Amino acids and derivatives	Amino acids and derivatives	C24H40N8O5	519.317	520.312	3.8285	[M-H]-	23.5507	2	0.7892	rp	-	-	-	105254	-	627486	954810	1.04919e+06	632967	373198	568028	624238	663158	649044	-
ME0158703	T3_negative	TyrMe-HoPhe-OH	Amino acids and derivatives	Amino acids and derivatives	C26H26N2O7	477.167	478.174	4.1425	[M-H]-	1.04785	2	0.7829	rp	-	-	-	65360	-	21184.7	29449.6	23336.7	35409.7	52550.1	135180	52141.7	52517.3	52582.4	-
ME0158698	T3_negative	TyrMe-Ala-OH	Amino acids and derivatives	Amino acids and derivatives	C19H20N2O7	387.129	388.127	2.7209	[M-H]-	22.375	2	0.7813	rp	-	-	-	65000	-	289985	31416.3	40727.5	35684.6	61862.7	34306.1	89023.9	90619.1	92172.1	-
ME0154290	T3_negative	Nap-Nap-OH	Amino acids and derivatives	Amino acids and derivatives	C31H24N2O6	519.148	520.163	2.175	[M-H]-	15.6793	2	0.7782	rp	-	-	-	65337	-	143609	45374.5	138397	91939.4	57096.1	141644	98784	99409.9	99286.4	-
ME0158714	T3_negative	Tyr-Met-OH	Amino acids and derivatives	Amino acids and derivatives	C20H22N2O7S	433.114	434.115	3.0582	[M-H]-	14.8462	2	0.7773	rp	-	-	-	65184	-	56965.3	35012.3	60070.6	64363.8	25292	42627.1	49337	49363.2	49920.5	-
ME0153225	T3_negative	Lys-HoPhe-OH	Amino acids and derivatives	Amino acids and derivatives	C21H25N3O6	414.176	415.174	3.2173	[M-H]-	21.1509	2	0.7755	rp	-	-	-	65349	-	38975.7	29008.7	45755.1	46602.9	82904.1	61396.8	42295.1	43537.7	43866.7	-
ME0152313	T3_negative	Leu-Glu-Asp-Arg	Amino acids and derivatives	Amino acids and derivatives	C21H37N7O9	530.248	531.265	3.0682	[M-H]-	19.0096	2	0.7702	rp	-	-	-	176733	-	12213.1	8207.69	16082.7	8036.64	52753.2	25494.9	18977.5	19586	19529	-
ME0156703	T3_negative	Ser-Gln-Asp-Glu	Amino acids and derivatives	Amino acids and derivatives	C17H27N5O11	477.177	477.171	3.3974	[M-]-	12.134	2	0.7702	rp	-	-	-	228722	-	305851	283763	303674	319092	95490.1	301643	265311	268043	265409	-
ME0158456	T3_negative	Tyr-Glu-Gln-Asp	Amino acids and derivatives	Amino acids and derivatives	C23H31N5O11	552.194	553.202	1.7812	[M-H]-	2.01016	2	0.7694	rp	-	-	-	256941	-	19083.2	3933.89	11421.1	16739.2	35859.9	29315.4	21807.9	21912.2	21854.5	-
ME0146164	T3_negative	Asp-Leu-Ala-Glu	Amino acids and derivatives	Amino acids and derivatives	C18H30N4O9	445.195	446.201	2.5771	[M-H]-	2.965	2	0.7681	rp	-	-	-	123083	-	16066.2	12586.7	18109.2	19746.5	70468.5	26277.3	36909.1	35829.7	36858.1	-
ME0155378	T3_negative	Phe-Tyr-Asn-Glu	Amino acids and derivatives	Amino acids and derivatives	C27H33N5O9	570.232	571.228	3.0138	[M-H]-	19.4135	2	0.7668	rp	-	-	-	143302	-	5910.69	2232.63	1577.55	33592	173662	40458.7	26746	26561.5	26761.3	-
ME0145948	T3_negative	Asn-Val-Glu-Glu	Amino acids and derivatives	Amino acids and derivatives	C19H31N5O10	524.178	489.207	2.8704	[M+Cl]-	2.88071	2	0.7653	rp	-	-	-	198342	-	20189.1	10299.2	19734.2	19125.9	6938.34	33598.5	23175.3	22381.9	21043.8	-
ME0156780	T3_negative	Ser-His-Phe-Lys	Amino acids and derivatives	Amino acids and derivatives	C24H35N7O6	516.267	517.265	2.349	[M-H]-	18.053	2	0.7644	rp	-	-	-	225967	-	1341.63	677.22	787.68	3104.09	32830.6	2428.44	7669.13	7886.71	7563.91	-
ME0151588	T3_negative	Ile-Ser-Val-Asp	Amino acids and derivatives	Amino acids and derivatives	C18H32N4O8	431.22	432.222	5.1534	[M-H]-	12.4996	2	0.7639	rp	-	-	-	165821	-	6578.87	15961.4	9552.52	4569.76	42931.9	63548.6	19855.4	18747.9	20023.6	-
ME0158710	T3_negative	TyrMe-Phe-OH	Amino acids and derivatives	Amino acids and derivatives	C25H24N2O7	463.151	464.158	3.9255	[M-H]-	0.971605	2	0.7632	rp	-	-	-	65019	-	20175.3	6692.78	16887.6	49682.6	240608	66948.9	68062.4	69263.1	68863.9	-
ME0149927	T3_negative	Glu-Asn-Gln-Glu	Amino acids and derivatives	Amino acids and derivatives	C19H30N6O11	517.191	518.197	3.8862	[M-H]-	2.39757	2	0.7603	rp	-	-	-	132143	-	109101	41841.4	87673	88818.8	469581	173653	104826	111614	112655	-
ME0144774	T3_negative	Ala-Tyr-Glu-Asp	Amino acids and derivatives	Amino acids and derivatives	C21H28N4O10	495.176	496.18	3.0723	[M-H]-	6.17966	2	0.7589	rp	-	-	-	111142	-	6686.55	6591.85	5617.48	6995.2	8082.3	12971.5	10052.7	10576.5	9745.88	-
ME0150445	T3_negative	Gly-Phe-Asn-Thr-Phe	Amino acids and derivatives	Amino acids and derivatives	C28H36N6O8	583.261	584.26	3.7884	[M-H]-	15.8422	2	0.7587	rp	-	-	-	264307	-	277776	144408	362606	151060	237097	273989	266667	266712	268287	-
ME0151620	T3_negative	Ile-Tyr-Arg-Glu	Amino acids and derivatives	Amino acids and derivatives	C26H41N7O8	578.287	579.302	3.8274	[M-H]-	12.3812	2	0.7585	rp	-	-	-	167362	-	406536	198465	289576	171669	17090.1	186595	204681	203179	201772	-
ME0152940	T3_negative	Lys-Gln-Ile-Glu	Amino acids and derivatives	Amino acids and derivatives	C22H40N6O8	515.286	516.291	4.516	[M-H]-	5.7056	2	0.7582	rp	-	-	-	172822	-	4431.58	3362.9	5779.71	2740.6	43486.5	5971.77	8003.1	8260.39	8229.89	-
ME0157668	T3_negative	Thr-His-Phe-Lys	Amino acids and derivatives	Amino acids and derivatives	C25H37N7O6	530.283	531.28	2.8897	[M-H]-	19.1788	2	0.7573	rp	-	-	-	233967	-	1478.97	865.45	808.34	2524.69	12598.1	1241.97	7837.72	7812.45	7542.01	-
ME0158707	T3_negative	TyrMe-Met-OH	Amino acids and derivatives	Amino acids and derivatives	C21H24N2O7S	447.134	448.13	4.4769	[M-H]-	23.886	2	0.7558	rp	-	-	-	65200	-	49926.2	28911.2	32249.3	47135.8	115209	97090.6	63016.1	62932.9	62357.7	-
ME0157692	T3_negative	Thr-Ile-Ser-Glu	Amino acids and derivatives	Amino acids and derivatives	C18H32N4O9	483.19	448.217	2.9638	[M+Cl]-	7.80237	2	0.7554	rp	-	-	-	234582	-	51734.1	36870.2	27855.2	27401.8	47574.4	43867.1	26378.7	27459.9	22025.9	-
ME0156957	T3_negative	Ser-Tyr-His-Asp	Amino acids and derivatives	Amino acids and derivatives	C22H28N6O9	519.187	520.192	3.0582	[M-H]-	4.08333	2	0.755	rp	-	-	-	231201	-	256610	254113	202599	195382	202602	207860	198981	202386	198472	-
ME0150976	T3_negative	His-Ile-Lys-Arg	Amino acids and derivatives	Amino acids and derivatives	C24H44N10O5	551.343	552.35	1.4456	[M-H]-	2.15837	2	0.7521	rp	-	-	-	154453	-	48533.2	60779.6	40453.2	51066.4	29241.6	52901	42810.3	43719	43567.3	-
ME0152315	T3_negative	Leu-Glu-Cys-Glu	Amino acids and derivatives	Amino acids and derivatives	C19H32N4O9S	491.187	492.189	2.691	[M-H]-	10.9939	2	0.7511	rp	-	-	-	176702	-	41827	45103.3	29773	48295.2	58975.7	79209.8	54254.6	54827.2	54485.1	-
ME0156720	T3_negative	Ser-Gln-Val-Lys	Amino acids and derivatives	Amino acids and derivatives	C19H36N6O7	519.281	460.264	3.9058	[M+CH3COO]-	5.68096	2	0.747	rp	-	-	-	229027	-	63153.5	51406.3	40646	60728.3	78479.6	55004.6	49549.3	48217.5	49445.8	-
ME0150831	T3_negative	His-Ala-Val-Asp	Amino acids and derivatives	Amino acids and derivatives	C18H28N6O7	499.218	440.202	3.2173	[M+CH3COO]-	4.30676	2	0.7464	rp	-	-	-	151821	-	163107	99513.9	196302	104818	154161	194289	142772	143655	143328	-
ME0149948	T3_negative	Glu-Asp-Lys-Glu	Amino acids and derivatives	Amino acids and derivatives	C20H33N5O11	518.218	519.218	3.6903	[M-H]-	14.1641	2	0.7448	rp	-	-	-	128443	-	74119.1	40620.6	236741	103317	147533	178950	127093	126727	127137	-
ME0149758	T3_negative	Gln-Lys-Leu-Glu	Amino acids and derivatives	Amino acids and derivatives	C22H40N6O8	575.308	516.291	4.3397	[M+CH3COO]-	5.45798	2	0.7444	rp	-	-	-	210862	-	17224.9	26989.3	219356	10862.5	142447	24241.4	50716.2	50311.8	51002.9	-
ME0151632	T3_negative	Ile-Tyr-Phe-Glu	Amino acids and derivatives	Amino acids and derivatives	C29H38N4O8	569.266	570.269	3.5927	[M-H]-	6.92125	2	0.7443	rp	-	-	-	167162	-	97404.7	59741.3	70843.8	36353.1	68437.5	77416.4	70868.9	71367	72974.4	-
ME0145679	T3_negative	Asn-Arg-Phe-Lys	Amino acids and derivatives	Amino acids and derivatives	C25H41N9O6	598.283	563.318	4.1029	[M+Cl]-	7.98947	2	0.7442	rp	-	-	-	197167	-	40306.8	25973.6	25585.6	21204.5	18883.6	17919.7	23369.5	23331.5	23530.7	-
ME0157638	T3_negative	Thr-Glu-Phe-Asp	Amino acids and derivatives	Amino acids and derivatives	C22H30N4O10	509.181	510.196	2.9786	[M-H]-	15.2988	2	0.7434	rp	-	-	-	232761	-	145120	116851	89156.8	42755.3	40639.8	44651.3	53426.6	60905.3	58959.5	-
ME0155448	T3_negative	Phe-HoPhe-OH	Amino acids and derivatives	Amino acids and derivatives	C24H22N2O6	433.138	434.148	1.5721	[M-H]-	5.97958	2	0.7421	rp	-	-	-	65355	-	303.58	2426.13	1446.69	542.18	2126.46	2056.79	5909.84	4581.99	3599.09	-
ME0144214	T3_negative	Abu-Trp-OH	Amino acids and derivatives	Amino acids and derivatives	C20H19N3O6	396.114	397.127	0.7263	[M-H]-	15.225	2	0.7399	rp	-	-	-	65030	-	409041	245681	185922	307983	387815	211265	320061	320433	316351	-
ME0150193	T3_negative	Glu-Tyr-Ile-Glu	Amino acids and derivatives	Amino acids and derivatives	C25H36N4O10	551.234	552.243	2.6419	[M-H]-	3.15654	2	0.7378	rp	-	-	-	135223	-	25174.3	17624.9	35438.7	28794	52000.5	43599.4	32756.5	33360.4	33341	-
ME0155120	T3_negative	Phe-Asp-Arg-Asp	Amino acids and derivatives	Amino acids and derivatives	C23H33N7O9	586.199	551.234	3.1179	[M+Cl]-	7.47181	2	0.7371	rp	-	-	-	136562	-	174651	144319	148389	110878	41391.6	120424	123504	121680	122921	-
ME0149953	T3_negative	Glu-Asp-Thr-Glu	Amino acids and derivatives	Amino acids and derivatives	C18H28N4O12	491.161	492.17	0.6874	[M-H]-	3.60369	2	0.7364	rp	-	-	-	128603	-	70270.1	90612.9	93121.8	81566.7	72761.6	72378.6	98469	97995.6	98350.8	-
ME0151043	T3_negative	His-Phe-Glu-Asp	Amino acids and derivatives	Amino acids and derivatives	C24H30N6O9	545.208	546.207	2.0461	[M-H]-	14.8019	2	0.736	rp	-	-	-	153141	-	26699.7	27039.1	25311.5	14550.8	46932.4	8663.01	31105	31284.6	31236.4	-
ME0151084	T3_negative	His-Ser-Lys-Lys	Amino acids and derivatives	Amino acids and derivatives	C21H38N8O6	557.3	498.291	3.7298	[M+CH3COO]-	10.1022	2	0.7358	rp	-	-	-	157647	-	42566.3	31389.6	49022.1	30113.1	46189.8	31156.8	35736.4	34018.9	34328.6	-
ME0154297	T3_negative	Nap-Tyr-OH	Amino acids and derivatives	Amino acids and derivatives	C27H22N2O7	485.125	486.143	1.6403	[M-H]-	21.8496	2	0.7354	rp	-	-	-	65177	-	74115	50024.4	57497.7	86008.8	105909	30687.2	74520	74514.4	74096.6	-
ME0144571	T3_negative	Ala-Glu-Ser-Glu	Amino acids and derivatives	Amino acids and derivatives	C16H26N4O10	450.19	434.165	3.1775	[M+NH4-2H]-	12.2394	2	0.7345	rp	-	-	-	104983	-	95446.4	108469	100249	111145	156422	119107	111716	111089	111486	-
ME0144612	T3_negative	Ala-Ile-Cys-Glu	Amino acids and derivatives	Amino acids and derivatives	C17H30N4O7S	433.18	434.183	1.6622	[M-H]-	8.03368	2	0.7321	rp	-	-	-	106303	-	1262.17	1171.52	6259.87	1191.18	3629.61	1515.01	2530.86	2523.89	2446.7	-
ME0149611	T3_negative	Gln-Ala-Glu-Asp	Amino acids and derivatives	Amino acids and derivatives	C17H27N5O10	460.166	461.176	0.6871	[M-H]-	4.97644	2	0.7294	rp	-	-	-	207541	-	124916	277736	198643	136562	70745.1	119399	167567	164566	166732	-
ME0155283	T3_negative	Phe-Lys-Val-Glu	Amino acids and derivatives	Amino acids and derivatives	C25H39N5O7	520.268	521.285	5.097	[M-H]-	18.1634	2	0.7268	rp	-	-	-	139022	-	5653.84	23358.3	5070.38	9795.38	20129.7	43288.4	18325.7	18922	18989.4	-
ME0158570	T3_negative	Tyr-Phe-His-Glu	Amino acids and derivatives	Amino acids and derivatives	C29H34N6O8	593.245	594.244	3.3377	[M-H]-	14.6485	2	0.7231	rp	-	-	-	257202	-	97674.7	134483	151627	61415.2	29154	65751.3	90236	88974.6	90285.7	-
ME0151662	T3_negative	Ile-Abu-OH	Amino acids and derivatives	Amino acids and derivatives	C15H20N2O6	323.134	324.132	2.7408	[M-H]-	22.9	2	0.7188	rp	-	-	-	65299	-	219566	182432	203130	219171	281364	273310	214839	215937	215902	-
ME0153003	T3_negative	Lys-Ile-Asn-Glu	Amino acids and derivatives	Amino acids and derivatives	C21H38N6O8	501.271	502.275	4.379	[M-H]-	5.76538	2	0.7182	rp	-	-	-	170502	-	82408.3	124117	107044	134309	94982.4	136755	115203	113257	115316	-
ME0154296	T3_negative	Nap-TyrMe-OH	Amino acids and derivatives	Amino acids and derivatives	C28H24N2O7	499.145	500.158	2.8395	[M-H]-	12.1206	2	0.7133	rp	-	-	-	65087	-	52718.4	34681.6	59363.3	44761	99786.6	43856.8	52150.1	54167.5	53950.9	-
ME0144199	T3_negative	Abu-Abu-OH	Amino acids and derivatives	Amino acids and derivatives	C13H16N2O6	295.103	296.101	1.056	[M-H]-	24.4	2	0.7107	rp	-	-	-	65290	-	132954	80143.5	111198	129706	113378	108892	110130	110951	110719	-
ME0145931	T3_negative	Asn-Tyr-Glu-Asp	Amino acids and derivatives	Amino acids and derivatives	C22H29N5O11	598.209	539.186	3.0582	[M+CH3COO]-	14.2762	2	0.7064	rp	-	-	-	199141	-	124390	96655.2	99409.9	88347.9	122384	89634.5	91528.5	92488.3	92299	-
ME0146107	T3_negative	Asp-Glu-Thr-Asp	Amino acids and derivatives	Amino acids and derivatives	C17H26N4O12	477.145	478.155	0.707	[M-H]-	4.44307	2	0.7006	rp	-	-	-	121002	-	247377	333959	332281	15028.1	192799	281718	335868	336027	332051	-
ME0158705	T3_negative	TyrMe-Leu-OH	Amino acids and derivatives	Amino acids and derivatives	C22H26N2O7	429.177	430.174	3.6903	[M-H]-	23.068	2	0.7005	rp	-	-	-	65240	-	63360.2	74093.3	107631	36667.3	66680	57871.1	59850.2	59387.6	58638	-
ME0153138	T3_negative	Lys-Ser-Thr-Leu-Thr	Amino acids and derivatives	Amino acids and derivatives	C23H44N6O9	583.28	548.317	4.2808	[M+Cl]-	3.60596	3	0.9175	rp	-	-	-	264204	-	6328.06	1919.09	2645.26	4448.93	1562.55	1750.57	1987.87	2021.64	2029.05	-
ME0152516	T3_negative	Leu-Thr-Phe-Gln-Met	Amino acids and derivatives	Amino acids and derivatives	C29H46N6O8S	637.314	638.31	3.6903	[M-H]-	5.03922	3	0.8886	rp	-	-	-	265012	-	74990.7	211518	156805	78351.2	106528	172954	125779	122481	122056	-
ME0146271	T3_negative	Asp-Thr-Gln-Arg	Amino acids and derivatives	Amino acids and derivatives	C19H34N8O9	553.209	518.245	2.9786	[M+Cl]-	7.47702	3	0.844	rp	-	-	-	126154	-	74177.3	8241.44	61912.9	43783.1	103201	40116	59341.3	60700	62377.3	-
ME0144516	T3_negative	Ala-Asp-Leu-Glu-Lys	Amino acids and derivatives	Amino acids and derivatives	C24H42N6O10	609.272	574.296	4.3489	[M+Cl]-	8.2852	3	0.8304	rp	-	-	-	264190	-	6975.17	6078.53	5598.02	4711.82	3207.27	6920.37	8368.98	8794.57	6899.51	-
ME0146104	T3_negative	Asp-Glu-Leu-Val-Ile	Amino acids and derivatives	Amino acids and derivatives	C26H45N5O10	586.309	587.317	3.6704	[M-H]-	1.09464	3	0.7234	rp	-	-	-	264178	-	151.19	1518.32	1065.02	1599.64	32449.3	2672.69	5975.48	6212.14	5926.6	-
ME0152521	T3_negative	Leu-Thr-Thr-Glu-Glu	Amino acids and derivatives	Amino acids and derivatives	C24H41N5O12	590.276	591.275	2.1516	[M-H]-	1.40036	3	0.7162	rp	-	-	-	264147	-	3.65	3.65	29.12	3.12	449.97	3.65	51.74	19.64	43.05	-
ME0156623	T3_negative	Ser-Ala-Asp-Lys	Amino acids and derivatives	Amino acids and derivatives	C16H29N5O8	418.193	419.202	1.9005	[M-H]-	1.46254	3	0.7147	rp	-	-	-	223527	-	2305.1	1607.37	788.46	651.71	10145.8	3086.11	3438.98	3409.5	3307.87	-
ME0144566	T3_negative	Ala-Glu-Lys-Ala	Amino acids and derivatives	Amino acids and derivatives	C17H31N5O7	416.21	417.222	4.0929	[M-H]-	1.56152	3	0.7124	rp	-	-	-	104840	-	3802.89	4090.57	1761.51	2578.47	278.79	90432.8	3276.13	3078.38	2991.09	-
ME0150856	T3_negative	His-Asn-Leu-Glu	Amino acids and derivatives	Amino acids and derivatives	C21H33N7O8	546.219	511.239	2.7011	[M+Cl]-	17.4843	3	0.7086	rp	-	-	-	156062	-	27855.9	43250.1	43974.6	45750.8	12084.5	38639.9	26088.1	26429.9	25839.1	-
ME0156851	T3_negative	Ser-Lys-Thr-Glu	Amino acids and derivatives	Amino acids and derivatives	C18H33N5O9	498.192	463.228	3.71	[M+Cl]-	1.78703	3	0.7073	rp	-	-	-	227002	-	34150.7	44699.6	47210.8	45671.6	22248.4	42489.6	34659	37120.7	34991.7	-
ME0158700	T3_negative	TyrMe-Asp-OH	Amino acids and derivatives	Amino acids and derivatives	C20H20N2O9	451.121	432.117	2.0824	[M+F]-	12.458	3	0.6996	rp	-	-	-	65060	-	15273.2	6055.3	18859.2	18806.8	15378.1	4717.15	10778.7	10055.6	10512.5	-
ME0153731	T3_negative	Met(O)-His	Amino acids and derivatives	Amino acids and derivatives	C11H18N4O4S	301.093	302.105	2.7408	[M-H]-	2.18975	3	0.6981	rp	-	-	-	-	-	12127	25760.4	16084.8	18582.5	9762.74	12843.9	13782.6	14460.6	14386.5	-
ME0154268	T3_negative	Nap-Abu-OH	Amino acids and derivatives	Amino acids and derivatives	C22H20N2O6	407.118	408.132	1.2701	[M-H]-	15.8182	3	0.6965	rp	-	-	-	65297	-	53308.2	54245.8	59238.4	37544.2	27611	56749.2	45946.7	45819.3	45227.8	-
ME0149622	T3_negative	Gln-Arg-Asp-Glu	Amino acids and derivatives	Amino acids and derivatives	C20H34N8O10	545.235	546.24	1.8996	[M-H]-	3.86991	3	0.6943	rp	-	-	-	213122	-	21635.7	25190.9	21478.7	9700.19	17256.2	18317.6	17915.2	17795.7	18200.7	-
ME0156950	T3_negative	Ser-Tyr-Asp-Glu	Amino acids and derivatives	Amino acids and derivatives	C21H28N4O11	531.165	512.176	1.7575	[M+F]-	16.68	3	0.6925	rp	-	-	-	231122	-	15384.3	18048	14290.5	13470	6478.33	8396.09	14162.3	14359.5	14500.7	-
ME0145782	T3_negative	Asn-Ile-Arg-Asp	Amino acids and derivatives	Amino acids and derivatives	C20H36N8O8	575.271	516.266	3.2576	[M+CH3COO]-	15.1405	3	0.6919	rp	-	-	-	194561	-	20271.9	19641	41659.1	11753.9	21689.5	17018.8	17718.5	18326.4	18399.1	-
ME0144645	T3_negative	Ala-Leu-Thr-Asp	Amino acids and derivatives	Amino acids and derivatives	C17H30N4O8	417.191	418.206	4.5571	[M-H]-	19.0796	3	0.688	rp	-	-	-	107402	-	1383.75	30365.8	9453.13	49064.1	24502	45878.6	27800.2	27711.4	27725.5	-
ME0152630	T3_negative	Leu-TyrMe-OH	Amino acids and derivatives	Amino acids and derivatives	C21H24N2O7	475.174	416.158	3.123	[M+CH3COO]-	4.31423	3	0.683	rp	-	-	-	65081	-	578622	438552	553285	461322	335870	436977	270117	249764	291858	-
ME0157758	T3_negative	Thr-Phe-Glu-Glu	Amino acids and derivatives	Amino acids and derivatives	C23H32N4O10	523.193	524.212	2.7802	[M-H]-	21.8653	3	0.6797	rp	-	-	-	233142	-	80197.8	111889	76267.1	65948.4	133558	140980	80682.9	80637.7	81627.1	-
ME0151503	T3_negative	Ile-Lys-Ala-Arg	Amino acids and derivatives	Amino acids and derivatives	C21H42N8O5	545.333	486.328	3.9652	[M+CH3COO]-	16.3567	3	0.6776	rp	-	-	-	162693	-	175889	216249	202153	130939	90301.9	124921	145253	144810	143910	-
ME0144200	T3_negative	Abu-Ala-OH	Amino acids and derivatives	Amino acids and derivatives	C12H14N2O6	319.043	282.085	1.0569	[M+K-2H]-	21.775	3	0.6768	rp	-	-	-	64988	-	10477.6	2025.67	690.33	1222.86	1535.04	6753.77	11078.1	10702.5	9365.01	-
ME0155350	T3_negative	Phe-Thr-Glu-Lys	Amino acids and derivatives	Amino acids and derivatives	C24H37N5O8	522.247	523.264	4.1326	[M-H]-	19.5498	3	0.6738	rp	-	-	-	141947	-	4875.56	14459	4689.85	11889.8	788.9	11595.1	11054.6	11241.9	11066.2	-
ME0157590	T3_negative	Thr-Asp-Lys-Arg	Amino acids and derivatives	Amino acids and derivatives	C20H38N8O8	517.265	518.281	4.083	[M-H]-	17.1283	3	0.6711	rp	-	-	-	232453	-	46695	123612	44084.3	34757.7	25701.5	37135.4	38690.6	38207.8	38096.2	-
ME0151128	T3_negative	His-Tyr-Glu-Asp	Amino acids and derivatives	Amino acids and derivatives	C24H30N6O10	614.209	562.202	3.0682	[M+Cl+NH3]-	17.6002	3	0.6703	rp	-	-	-	159141	-	18630.5	15633	30099.6	19730.7	44594.9	39356.4	29143.7	29244.7	28199.5	-
ME0152248	T3_negative	Leu-Asn-Ile-Leu-Thr	Amino acids and derivatives	Amino acids and derivatives	C26H48N6O8	571.334	572.353	3.0185	[M-H]-	21.6002	3	0.6698	rp	-	-	-	264639	-	324714	352873	281520	907766	459506	1.04156e+06	561810	563527	561635	-
ME0153203	T3_negative	Lys-Val-Ile-Arg	Amino acids and derivatives	Amino acids and derivatives	C23H46N8O5	533.37	514.359	5.0647	[M+F]-	22.274	3	0.6697	rp	-	-	-	174433	-	141.64	486.8	5054.66	10810.1	26278.3	22341.5	10183.9	10615.6	10088.8	-
ME0144851	T3_negative	Ala-TyrMe-OH	Amino acids and derivatives	Amino acids and derivatives	C18H18N2O7	373.113	374.111	1.7575	[M-H]-	23.25	3	0.6695	rp	-	-	-	65091	-	34983	30148.2	38906.7	41859	49325.9	82649.6	44394.2	45618.8	43441.1	-
ME0158697	T3_negative	TyrMe-Abu-OH	Amino acids and derivatives	Amino acids and derivatives	C20H22N2O7	437.108	402.143	2.7709	[M+Cl]-	8.23587	3	0.6661	rp	-	-	-	65300	-	7116.85	13701.1	3498.37	9970.87	75795.8	27731.3	24770.5	25717	25821.9	-
ME0154286	T3_negative	Nap-Ile-OH	Amino acids and derivatives	Amino acids and derivatives	C24H24N2O6	495.171	436.163	2.3095	[M+CH3COO]-	13.6113	3	0.6657	rp	-	-	-	65257	-	65315.2	33852.2	71974.9	22876.4	35190.3	77123.4	56800	56835.4	56088.1	-
ME0156047	T3_negative	Pro-Val-Glu-Thr-Leu	Amino acids and derivatives	Amino acids and derivatives	C25H43N5O9	556.292	557.306	3.9258	[M-H]-	3.72902	3	0.6649	rp	-	-	-	264583	-	72496.2	45068.6	59542.4	41248	16476.5	41878.2	40672.8	41050.8	36806.4	-
ME0144792	T3_negative	Ala-Val-Asp-Asp	Amino acids and derivatives	Amino acids and derivatives	C16H26N4O9	417.155	418.17	4.32	[M-H]-	18.8895	3	0.6622	rp	-	-	-	110322	-	25731.4	3861.22	14974.7	21949.6	29556	13778.5	17651.5	17028.1	17597.9	-
ME0156621	T3_negative	Ser-Ala-Asn-Asp	Amino acids and derivatives	Amino acids and derivatives	C14H23N5O9	404.149	405.15	2.9095	[M-H]-	16.1329	3	0.6567	rp	-	-	-	223701	-	135107	60036.4	246777	186256	504018	166388	224202	223283	221385	-
ME0146130	T3_negative	Asp-His-Phe-Asp	Amino acids and derivatives	Amino acids and derivatives	C23H28N6O9	553.159	532.192	2.8992	[M+Na-2H]-	14.426	3	0.6565	rp	-	-	-	121962	-	5525.12	3615.83	46103.8	7068.13	1358.71	318.05	7048.87	6966.13	7047.8	-
ME0152545	T3_negative	Leu-Tyr-Lys-Glu	Amino acids and derivatives	Amino acids and derivatives	C26H41N5O8	550.296	551.295	3.7298	[M-H]-	4.51026	3	0.6491	rp	-	-	-	183242	-	14248.4	17076.3	15587.5	17629	16941.1	42194.7	21369.3	20925.6	20884.2	-
ME0158307	T3_negative	Trp-Nap-OH	Amino acids and derivatives	Amino acids and derivatives	C30H25N3O6	522.155	523.174	3.6903	[M-H]-	22.1002	3	0.6478	rp	-	-	-	65332	-	259412	202076	182045	283382	261452	258644	224087	224079	223440	-
ME0156704	T3_negative	Ser-Gln-Asp-Val-Ser	Amino acids and derivatives	Amino acids and derivatives	C20H34N6O11	533.224	534.229	3.2976	[M-H]-	4.57461	3	0.6478	rp	-	-	-	264475	-	52723.6	92577.2	112904	28524.9	29512	44314.8	54148.6	53831.8	54156.7	-
ME0158497	T3_negative	Tyr-Ile-Asn-Glu	Amino acids and derivatives	Amino acids and derivatives	C24H35N5O9	536.225	537.244	1.8753	[M-H]-	21.7814	3	0.6465	rp	-	-	-	258502	-	15388.8	81873.3	24850.5	19890.3	24705.9	40449.6	30683.9	30982.2	30671.2	-
ME0157916	T3_negative	Thr-TyrMe-OH	Amino acids and derivatives	Amino acids and derivatives	C20H22N2O8	417.138	418.138	2.7061	[M-H]-	18.891	3	0.6452	rp	-	-	-	65098	-	78535.7	13100.1	33505.6	66247.4	49932.6	36048.2	51625.5	53602.3	53739.2	-
ME0145814	T3_negative	Asn-Leu-Pro-Ala-Lys	Amino acids and derivatives	Amino acids and derivatives	C24H43N7O7	576.303	541.322	5.0844	[M+Cl]-	25.1288	3	0.6423	rp	-	-	-	264833	-	30695	24506	23652.8	25473	65290.3	59057.4	44905.3	45115.9	44887.4	-
ME0158606	T3_negative	Tyr-Ser-His-Glu	Amino acids and derivatives	Amino acids and derivatives	C23H30N6O9	569.163	534.207	2.5827	[M+Cl]-	23.5955	3	0.6406	rp	-	-	-	261602	-	34501.1	45672.8	34694	45937.2	5278	6603.79	24484.7	22098.5	24005.1	-
ME0146350	T3_negative	Asp-HoPhe-OH	Amino acids and derivatives	Amino acids and derivatives	C19H18N2O8	461.12	402.106	2.3292	[M+CH3COO]-	0.693962	3	0.6401	rp	-	-	-	65358	-	37209	51069.7	62559.6	96270.5	66662.2	54381	46449.9	47992.3	45872.4	-
ME0155977	T3_negative	Pro-Pro-His	Amino acids and derivatives	Amino acids and derivatives	C16H23N5O4	348.156	349.175	1.4679	[M-H]-	5.01075	3	0.6392	rp	-	-	-	19880	-	1618.63	2823.01	1052.16	5766.52	7251.62	7726.44	3422.1	3103.37	3370.05	-
ME0145409	T3_negative	Arg-Leu-Asn-Arg	Amino acids and derivatives	Amino acids and derivatives	C22H43N11O6	592.314	557.34	3.5343	[M+Cl]-	7.63115	3	0.6355	rp	-	-	-	219313	-	26664.5	45920.4	61860.4	33433.4	132495	87246.4	62485.7	65247.4	65270	-
ME0155271	T3_negative	Phe-Lys-Glu-Ala-Phe	Amino acids and derivatives	Amino acids and derivatives	C32H44N6O8	639.302	640.322	4.2216	[M-H]-	26.6476	3	0.6319	rp	-	-	-	264813	-	14177	14467	12259.8	10185.7	9216.43	15615.6	13318.6	14013.1	13926.9	-
ME0145731	T3_negative	Asn-Gln-Tyr-Glu	Amino acids and derivatives	Amino acids and derivatives	C23H32N6O10	589.159	552.218	2.8152	[M+K-2H]-	13.3918	3	0.6298	rp	-	-	-	197062	-	34105.7	54835.2	63277.3	9484.52	25424.3	16338.8	36402.5	36166.8	35090.5	-
ME0158449	T3_negative	Tyr-Glu-Arg-Arg	Amino acids and derivatives	Amino acids and derivatives	C26H42N10O8	621.313	622.319	3.2375	[M-H]-	3.2029	3	0.6281	rp	-	-	-	256973	-	19656	37434.2	27846.6	2489.01	2538.57	6210.72	12748.7	12549.4	13178.2	-
ME0146251	T3_negative	Asp-Ser-Asn-Lys	Amino acids and derivatives	Amino acids and derivatives	C17H30N6O9	461.203	462.207	2.6467	[M-H]-	5.78924	3	0.6278	rp	-	-	-	125708	-	6618.39	16833.3	35361	32372.8	27163.2	13382.4	28887.3	29804.9	28747.5	-
ME0144489	T3_negative	Ala-Asn-Asp-Asp	Amino acids and derivatives	Amino acids and derivatives	C15H23N5O10	449.168	433.144	2.8848	[M+NH4-2H]-	10.2635	3	0.6257	rp	-	-	-	107922	-	15828.7	16523.3	12663	21049.3	7015.18	32045.5	22617.2	21944.2	22023.2	-
ME0155073	T3_negative	Phe-Ala-Asp-Lys	Amino acids and derivatives	Amino acids and derivatives	C22H33N5O7	514.202	479.238	3.0038	[M+Cl]-	6.25706	3	0.6157	rp	-	-	-	135528	-	1831.77	2713.71	5190.66	3059.25	6989.51	5609.69	5911.55	5589.93	6374.15	-
ME0145662	T3_negative	Asn-Ala-Leu-Ala-His	Amino acids and derivatives	Amino acids and derivatives	C22H36N8O7	523.272	524.271	3.6903	[M-H]-	6.30262	3	0.6148	rp	-	-	-	264071	-	9439.4	9954.23	9083.39	638.97	27127.5	15228.5	6031.46	3436.15	5648.81	-
ME0157005	T3_negative	Ser-HoPhe-OH	Amino acids and derivatives	Amino acids and derivatives	C19H20N2O7	447.15	388.127	1.6403	[M+CH3COO]-	20.687	3	0.6092	rp	-	-	-	65343	-	243967	206078	263549	304395	342429	198227	259784	259833	260686	-
ME0159269	T3_negative	Val-HoPhe-OH	Amino acids and derivatives	Amino acids and derivatives	C20H22N2O6	385.15	386.148	3.2621	[M-H]-	23.525	3	0.5991	rp	-	-	-	65342	-	226692	275436	347697	120605	115898	88665.1	174967	179468	179318	-
ME0150157	T3_negative	Glu-Thr-Asp-Arg	Amino acids and derivatives	Amino acids and derivatives	C19H33N7O10	540.204	519.229	2.9985	[M+Na-2H]-	0.0185115	3	0.5973	rp	-	-	-	133934	-	75427.9	76245.6	63513.7	47538.2	84238.2	41144.3	45697.7	54043.4	53158.3	-
ME0144205	T3_negative	Abu-Ile-OH	Amino acids and derivatives	Amino acids and derivatives	C15H20N2O6	323.132	324.132	1.9542	[M-H]-	18.15	3	0.5961	rp	-	-	-	65250	-	150331	188682	160986	162363	252957	260650	162246	162872	162568	-
ME0151054	T3_negative	His-Phe-Tyr-Asp	Amino acids and derivatives	Amino acids and derivatives	C28H32N6O8	579.208	580.228	3.1973	[M-H]-	21.6843	3	0.5953	rp	-	-	-	153461	-	35862.3	53786.1	13554.8	18830.6	22306.3	7026.84	39344.1	39983.4	39586.6	-
ME0144518	T3_negative	Ala-Asp-Phe-Asp	Amino acids and derivatives	Amino acids and derivatives	C20H26N4O9	447.15	466.17	2.0134	[M-H2O-H]-	3.98075	3	0.5923	rp	-	-	-	104362	-	290814	297496	326444	323189	362818	608544	304384	305668	306045	-
ME0156970	T3_negative	Ser-Val-Asn-Glu	Amino acids and derivatives	Amino acids and derivatives	C17H29N5O9	492.183	447.197	1.6403	[M+HCOO]-	22.1051	3	0.5895	rp	-	-	-	230502	-	121811	36288.1	50981.4	176935	230762	134382	91157	85640.7	86953.4	-
ME0146087	T3_negative	Asp-Gln-Phe-Arg	Amino acids and derivatives	Amino acids and derivatives	C24H36N8O8	563.268	564.266	3.7298	[M-H]-	7.77943	3	0.5889	rp	-	-	-	124774	-	45959.3	30966.3	78878.5	34384.3	69604	90044.6	41471.9	41283.5	36977.3	-
ME0157836	T3_negative	Thr-Tyr-Asp-Gly-Phe	Amino acids and derivatives	Amino acids and derivatives	C28H35N5O10	600.218	601.238	1.0954	[M-H]-	8.96907	3	0.5693	rp	-	-	-	264310	-	1728.13	944.43	2002.77	5994.72	32300.4	16065.5	6571.24	6347.81	5943.75	-
ME0157839	T3_negative	Thr-Tyr-Glu-Lys-Tyr	Amino acids and derivatives	Amino acids and derivatives	C33H46N6O11	701.308	702.322	3.71	[M-H]-	9.1933	3	0.5657	rp	-	-	-	264556	-	3570.51	2229.19	2633.74	3366.67	1873.49	735.15	2523.22	2568.72	2659.99	-
ME0144203	T3_negative	Abu-His-OH	Amino acids and derivatives	Amino acids and derivatives	C15H16N4O6	367.108	348.107	1.8556	[M+F]-	6.3	3	0.5597	rp	-	-	-	65210	-	31286.5	58867.7	57534.9	4941.15	12576.5	20330	19845.7	23862.8	23493.7	-
ME0149816	T3_negative	Gln-Thr-Gly-Leu-Thr	Amino acids and derivatives	Amino acids and derivatives	C21H38N6O9	553.247	518.27	4.0633	[M+Cl]-	9.59529	3	0.5595	rp	-	-	-	264354	-	50.08	50.08	50.08	1061.34	50.08	50.08	157.53	122.06	122.06	-
ME0156774	T3_negative	Ser-His-Glu-Ala-Glu	Amino acids and derivatives	Amino acids and derivatives	C22H33N7O11	570.206	571.224	3.0866	[M-H]-	10.1627	3	0.5508	rp	-	-	-	264727	-	57670.2	51326.6	45527.8	16204.9	4284.96	32967.5	36028.9	37192.3	35415.6	-
ME0144201	T3_negative	Abu-Asn-OH	Amino acids and derivatives	Amino acids and derivatives	C13H15N3O7	324.077	325.091	1.6793	[M-H]-	18	3	0.5462	rp	-	-	-	65310	-	22689.8	22279	39161.4	37447.2	32845.8	24996.2	28947.3	29284.9	28257.3	-
ME0159128	T3_negative	Val-Phe-Pro-Phe-Gln	Amino acids and derivatives	Amino acids and derivatives	C33H44N6O7	635.31	636.327	4.0435	[M-H]-	11.2333	3	0.5351	rp	-	-	-	264257	-	22987.1	27773.4	72883.7	62845.8	42084.8	36118.3	41395.4	41170.3	41970.3	-
ME0154272	T3_negative	Nap-Gly-OH	Amino acids and derivatives	Amino acids and derivatives	C20H16N2O6	401.085	380.101	1.2506	[M+Na-2H]-	24.3346	3	0.5202	rp	-	-	-	65077	-	11560.5	5083.93	9272.61	9713.22	38585.1	22056.4	16537.9	16495.8	16106.2	-
ME0150880	T3_negative	His-Asp-Tyr-Lys	Amino acids and derivatives	Amino acids and derivatives	C25H35N7O8	542.225	561.255	3.7688	[M-H2O-H]-	22.7023	3	0.5144	rp	-	-	-	152667	-	780243	716751	578815	648146	286869	776024	578604	578554	580083	-
ME0155249	T3_negative	Phe-Leu-Glu-Lys-Asp	Amino acids and derivatives	Amino acids and derivatives	C30H46N6O10	649.313	650.327	3.7884	[M-H]-	13.1349	3	0.5093	rp	-	-	-	265001	-	5543.58	12084.2	8122.65	15123.9	5677.41	21234.2	10013.7	8213.28	9952.18	-
ME0149906	T3_negative	Glu-Ala-Phe-Ser-Leu	Amino acids and derivatives	Amino acids and derivatives	C26H39N5O9	564.267	565.275	3.6513	[M-H]-	13.7599	3	0.5013	rp	-	-	-	264765	-	2236.67	2753.92	2361.76	1989.04	5724.26	4594.7	4251.82	4116.24	4531.84	-
ME0148229	T3_positive	delphinidin 3-O-(6''-O-malonyl)-beta-D-glucoside-3'-O-beta-D-glucoside	Flavonoids	Anthocyanidins	C30H33O20+	713.158	713.157	1.8489	[M+]+	2.49595	3	0.6493	rp	-	23724703	-	-	-	4245.79	529.32	4416.52	6191.85	2893.64	2454.94	2290.67	2380	2390.06	-
MEDL02742	T3_negative	Delphinidin 3-sambubioside	Flavonoids	Anthocyanidins	C26H29O16+	596.148	597.146	3.067	[M-H]-	15.6675	3	0.6837	rp	53158-73-9	74977035	HMDB0038003	-	-	122864	78657.8	105845	115144	100753	64205.9	102776	102811	103671	-
ME0139271	T3_negative	Pelargonidin 3-O-[b-D-Glucopyranosyl-(1->2)-[4-hydroxycinnamoyl-(->6)]-b-D-glucopyranoside](E-) 5-O-(6-O-malonyl-b-D-glucopyranoside)	Flavonoids	Anthocyanidins	C45H49O25+	1024.22	989.256	2.6419	[M+Cl]-	3.74775	3	0.6646	rp	218963-76-9	131751762	HMDB0035452	-	-	287.05	590.73	2591.01	1469.24	719.5	164.75	1017.35	1063.94	853.53	-
ME0137772	T3_negative	Cyanidin 3-(4-acetylglucoside)	Flavonoids	Anthocyanidins	C23H23O12+	526.084	491.119	3.5731	[M+Cl]-	4.17127	3	0.6559	rp	88395-42-0	74976937	HMDB0037971	-	-	95435.5	47571	82986	129888	20506	71974.8	58910.5	59396.2	59412.5	-
ME0137793	T3_negative	Cyanidin 3-arabinoside	Flavonoids	Anthocyanidins	C20H19ClO10	453.058	454.067	0.8523	[M-H]-	7.32332	3	0.5967	rp	111613-04-8	91810602	HMDB0037972	-	-	89014.2	357246	116364	146305	99909.9	221353	183758	185172	185914	-
ME0133745	T3_negative	4'-O-Methyldelphinidin 3-glucoside	Flavonoids	Anthocyanidins	C22H23O12+	478.107	479.119	0.8425	[M-H]-	10.3345	3	0.5482	rp	-	102440990	HMDB0041684	-	-	3281.27	492.34	5052.95	4107	13618.3	1597.35	1259.17	1571.53	1733.58	-
ME0152579	T3_negative	Leucodelphidin	Flavonoids	Anthocyanidins	C15H14O8	321.067	322.069	2.2372	[M-H]-	14.075	3	0.5965	rp	98919-67-6	440835	-	-	C05909	46714.6	35108.1	46772.7	66189.9	75625.4	51380.2	43304.4	41650.2	43187.1	ko00941,ko01110
ME0114078	T3_negative	Chrysophanol 1-tetraglucoside	Quinones	Anthraquinone	C39H50O24	937.25	902.269	3.5731	[M+Cl]-	18.6162	3	0.6971	rp	120181-08-0	14213508	HMDB0034572	-	-	127839	98180.1	129470	133871	75944.6	28277.2	44177.1	44901.4	47224	-
MEDL02240	T3_negative	Rhein	Quinones	Anthraquinone	C15H8O6	319	284.032	5.947	[M+Cl]-	2.27975	3	0.6961	rp	478-43-3	10168	HMDB0032876	-	C10401	655.66	624.58	1677.87	349.23	288.21	1297.77	528.34	646.38	619.35	-
MEDL02554	T3_negative	Palmidin B	Quinones	Anthraquinone	C30H22O7	510.146	494.137	1.6403	[M+NH4-2H]-	19.8959	3	0.5853	rp	17062-56-5	5320385	HMDB0034037	-	-	129472	98054.4	149319	155212	167247	116746	128912	129015	128961	-
MEDP0797	T3_negative	1-Hydroxyanthraquinone	Quinones	Anthraquinone	C14H8O3	223.046	224.047	0.7263	[M-H]-	15.4	3	0.6873	rp	-	8512	HMDB0243898	-	C02980	415430	262125	424457	467933	417654	201681	381897	382393	384860	-
ME0006760	T3_negative	Diacerein	Quinones	Anthraquinone	C19H12O8	403.019	368.053	0.5502	[M+Cl]-	1.95625	3	0.7034	rp	13739-02-1 | 112118-18-0	26248	-	44094	-	8737.31	8477.6	7708.32	7777.56	3521.01	6926.34	8720.39	8981.21	8748.38	-
MEDL01813	T3_positive	Oxonantenine	Alkaloids	Aporphine alkaloids	C19H13NO5	335.074	335.079	1.6894	[M+]+	12.175	3	0.5524	rp	15358-38-0	3084224	HMDB0033367	-	-	208819	224654	167565	265177	160742	212819	185926	183432	186056	-
ME0114256	T3_positive	Diethylpropion	Benzene and substituted derivatives	Benzene and substituted derivatives	C13H19NO	411.295	205.147	3.2185	[2M+H]+	13.1777	2	0.736	rp	134-80-5	7029	HMDB0015072	-	C06954	29049	24163.3	12397.1	110680	56387	137001	63769.6	63558.4	63772.1	-
ME0009376	T3_positive	Phenelzine	Benzene and substituted derivatives	Benzene and substituted derivatives	C8H12N2	159.091	136.1	2.3681	[M+Na]+	4.375	2	0.7314	rp	51-71-8	3675	HMDB0014918	-	C07430	43421.5	53410.8	68176.9	61578.9	52218.1	60618.5	53537.2	53013.7	53689.9	-
ME0002703	T3_positive	2-Aminobenzamide	Benzene and substituted derivatives	Benzene and substituted derivatives	C7H8N2O	205.064	136.064	1.3919	[M+Na+HCOOH]+	14.875	2	0.7234	rp	88-68-6	6942	HMDB0033947	-	C17512	173516	79465.3	112809	44048.2	224591	113799	153150	156390	151885	-
ME0007471	T3_positive	Labetalol	Benzene and substituted derivatives	Benzene and substituted derivatives	C19H24N2O3	413.141	328.179	2.5258	[M+K+HCOOH]+	14.329	2	0.7227	rp	36894-69-6 | 32780-40-8	3869	HMDB0014736	-	C07063 | C74903	68203.5	45704.6	67665.8	67245.7	62686.3	63359.3	63124.6	64516	62971.2	-
ME0001218	T3_positive	Propylene glycol dibenzoate	Benzene and substituted derivatives	Benzene and substituted derivatives	C17H16O4	326.145	284.105	2.4162	[M+CH3CN+H]+	15.35	2	0.7103	rp	19224-26-1	517637	HMDB0040412	-	-	244548	324670	207186	163183	242560	109531	184010	185421	183911	-
MEDP0646	T3_positive	2,3-Dihydrobenzofuran	Benzene and substituted derivatives	Benzene and substituted derivatives	C8H8O	103.054	120.058	1.9287	[M+H-H2O]+	0.775	3	0.9388	rp	496-16-2	10329	HMDB0013815	-	-	24989.8	63732.7	61560.7	24253.5	35347.8	40324.7	41922.7	41939.1	42107.6	-
MEDP0606	T3_positive	3,4-Dimethoxyphenethylamine	Benzene and substituted derivatives	Benzene and substituted derivatives	C10H15NO2	181.104	181.11	1.2957	[M+]+	13.7	3	0.8162	rp	120-20-7	8421	HMDB0041806	-	-	21251.4	17672.1	10403.2	7589.42	23237.1	21745.3	18659.1	18659.4	18701.1	-
ME0006575	T3_positive	Cinalukast	Benzene and substituted derivatives	Benzene and substituted derivatives	C23H28N2O3S	451.146	412.182	3.3586	[M+K]+	0.154301	3	0.7462	rp	128312-51-6	6436135	HMDB0014725	-	-	4207.26	7041.68	4913.04	6545.46	9306.29	5033.02	7149.19	6984.4	7206.26	-
ME0130161	T3_positive	3-[(O-beta-D-Glucopyranosyl-(1->2)-O-beta-D-galactopyranosyl-(1->2)-beta-D-glucopyranosyl)oxy]-2-(3,4-dihydroxyphenyl)-5,7-dihydroxy-4H-1-benzopyran-4-one	Benzene and substituted derivatives	Benzene and substituted derivatives	C33H40O22	789.209	788.201	2.8422	[M+H]+	0.156432	3	0.7461	rp	197250-97-8	16745399	HMDB0030414	-	-	245648	216474	261953	256814	149921	80105.9	190175	189349	189132	-
MEDP2077	T3_positive	1-Phenylbiguanide	Benzene and substituted derivatives	Benzene and substituted derivatives	C8H11N5	219.133	177.101	1.7888	[M+CH3CN+H]+	4.625	3	0.7301	rp	102-02-3	4780	HMDB29894	44226	-	11447.9	5896.73	8400.63	5366.9	15433.9	25335.3	11954.9	11759.9	11964.3	-
MEDN1606	T3_positive	N-Acetylarylamine	Benzene and substituted derivatives	Benzene and substituted derivatives	C8H9NO	136.061	135.068	1.8089	[M+H]+	16.0347	3	0.7243	rp	55576-55-1	904	HMDB0001250	6107	C07565	85377.7	31043.9	50155.5	48528.6	97464.4	95632.1	65916.2	65926.2	66354.2	-
ME0115433	T3_positive	Tryptophol [xylosyl-(1->6)-glucoside]	Benzene and substituted derivatives	Benzene and substituted derivatives	C21H29NO10	456.179	455.179	2.6452	[M+H]+	1.87552	3	0.7052	rp	149817-65-2	131752948	HMDB0040825	-	-	1331.99	2483.57	2801.59	2188.49	2261.01	2107.91	2389.16	2462.83	2397.12	-
ME0118301	T3_positive	2-Benzofurancarboxaldehyde	Benzene and substituted derivatives	Benzene and substituted derivatives	C9H6O2	164.069	146.037	2.8174	[M+NH4]+	1.94875	3	0.7036	rp	4265-16-1	61341	HMDB0033183	-	-	1240.99	3335.17	4505.45	5313.75	7513.44	6715.39	4866.6	4686.25	4723.93	-
ME0006487	T3_positive	Carbanilide	Benzene and substituted derivatives	Benzene and substituted derivatives	C13H12N2O	279.048	212.095	1.0988	[M-2H+3Na]+	1.4	3	0.6627	rp	102-07-8	7595	HMDB0032066	-	-	3771.53	2878	3895.67	6245.37	4424.4	1547.75	4456.67	4829.13	4756.18	-
ME0009177	T3_positive	N-Phenyl-2-naphthylamine	Benzene and substituted derivatives	Benzene and substituted derivatives	C16H13N	220.118	219.105	2.0987	[M+H]+	14.25	3	0.6581	rp	135-88-6	8679	HMDB0032865	-	C14694	140298	162116	164068	147872	157531	152636	144911	145183	144442	-
ME0010634	T3_positive	Nordihydroguaiaretic acid	Benzene and substituted derivatives	Benzene and substituted derivatives	C18H22O4	325.14	302.152	2.9799	[M+Na]+	2.775	3	0.6556	rp	500-38-9 | 27686-84-6	4534	HMDB0012270	62903	-	96291.8	90353.6	54955.6	60969	50978.4	58275.3	71628.8	72535.6	67198.8	-
ME0137498	T3_positive	Benzyl cinnamate	Benzene and substituted derivatives	Benzene and substituted derivatives	C16H14O2	256.138	238.099	1.5898	[M+NH4]+	12.3	3	0.6345	rp	103-41-3 | 8014-16-2 | 78277-23-3	5273469	HMDB0040286	94811	-	3738.85	2807.04	4234.61	9696.23	3446.62	5100.54	4515.03	4318.47	4268.74	-
ME0014010	T3_positive	3-Decaprenyl-4-hydroxybenzoate	Benzene and substituted derivatives	Benzene and substituted derivatives	C57H86O3	836.689	818.658	0.7077	[M+NH4]+	5.73735	3	0.6253	rp	636-57-7	6454686	HMDB0006251	-	-	1516.81	621.84	1579.2	1422.14	331.02	2672.76	565.37	533.1	579.63	-
ME0009934	T3_positive	Tolbutamide	Benzene and substituted derivatives	Benzene and substituted derivatives	C12H18N2O3S	288.143	270.104	3.0797	[M+NH4]+	12.975	3	0.5926	rp	64-77-7	5505	HMDB0015256	-	C07148	2637.19	3516.82	2770.07	4100.12	4712.42	3241.88	3370.05	3433.4	3437.74	-
ME0114802	T3_positive	Mandelonitrile rutinoside	Benzene and substituted derivatives	Benzene and substituted derivatives	C20H27NO10	459.207	441.163	1.7489	[M+NH4]+	7.94212	3	0.5861	rp	184002-37-7	131751315	HMDB0032803	-	-	1204.78	1469.85	385.76	218.14	897.77	4916.37	760.24	766.41	771.55	-
ME0139855	T3_positive	trans-delta-Viniferin 3'''-glucoside	Benzene and substituted derivatives	Benzene and substituted derivatives	C34H32O11	617.196	616.194	3.9146	[M+H]+	8.98718	3	0.569	rp	301540-82-9	131751975	HMDB0036365	-	-	8664.83	435.91	83.6	621.62	54.99	782.26	75.54	57.65	71.61	-
ME0010847	T3_positive	(1a,5b,6a)-7-Protoilludene-1,5,6,14-tetrol 14-(2,4-dihydroxy-6-methylbenzoic acid)	Benzene and substituted derivatives	Benzene and substituted derivatives	C23H30O7	457.157	418.199	1.9682	[M+K]+	9.93197	3	0.5543	rp	189342-41-4	131751159	HMDB0031368	-	-	9499.25	3802.22	7513.8	4942.75	5890.95	7655.72	6392.13	6347.82	6263.03	-
ME0006321	T3_positive	Benzyl Violet 4B	Benzene and substituted derivatives	Benzene and substituted derivatives	C39H40N3NaO6S2	734.227	733.226	1.4708	[M+H]+	10.393	3	0.5474	rp	1694-09-3	5284479	HMDB0033385	-	-	2722.38	2081.34	2226.81	1459.14	810.45	1456.96	1643.36	1625.27	1523.03	-
ME0006909	T3_positive	Dithianon	Benzene and substituted derivatives	Benzene and substituted derivatives	C14H4N2O2S2	296.989	295.971	0.573	[M+H]+	11.453	3	0.532	rp	3347-22-6	18771	HMDB0031780	-	C18574	3871.43	4508.18	2259.7	1407.9	6162.95	3947.27	4023.54	4015.98	3897.75	-
ME0009303	T3_positive	Oxybenzone	Benzene and substituted derivatives	Benzene and substituted derivatives	C14H12O3	211.078	228.079	1.7687	[M+H-H2O]+	7.9	3	0.5197	rp	131-57-7	4632	HMDB0015497	-	C14285	2560.9	2448.13	2872.49	3041.91	1900.47	1943.28	2466.44	2499.5	2468.11	-
FDATN00844	T3_positive	Sulfalene	Benzene and substituted derivatives	Benzene and substituted derivatives	C11H12N4O3S	281.071	280.063	0.7881	[M+H]+	12.5275	3	0.5173	rp	152-47-6	9047	HMDB0014802	-	C12616	1957.09	5873.01	331.41	813.01	669.74	7530.27	1291.24	1185.87	1272.72	-
ME0001190	T3_positive	1-(4-Methoxyphenyl)-2-propanone	Benzene and substituted derivatives	Benzene and substituted derivatives	C10H12O2	367.123	164.084	0.8931	[2M+K]+	18.9	3	0.5102	rp	122-84-9	31231	HMDB0032891	-	-	64484	71229.5	122671	58937.1	66435.7	69682.5	84841.7	83901.8	78979.6	-
ME0009592	T3_positive	P-Toluenesulfonamide	Benzene and substituted derivatives	Benzene and substituted derivatives	C7H9NO2S	360.104	171.035	1.5299	[2M+NH4]+	1.5	2	0.772	rp	-	6269	HMDB0246504	-	C14412	20412.7	42476.9	20190	53157	25786.3	21919.3	25500.3	25191.1	25176.1	-
ME0115094	T3_positive	p-Cresol glucuronide	Benzene and substituted derivatives	Benzene and substituted derivatives	C13H16O7	302.123	284.09	2.1136	[M+NH4]+	0.5	2	0.7659	rp	-	154035	HMDB0011686	-	-	43497.6	81814.9	45806.8	105318	44990.5	135894	71863	71707.9	71139.3	-
ME0007553	T3_positive	Masitinib	Benzene and substituted derivatives	Benzene and substituted derivatives	C28H30N6OS	521.202	498.22	3.0596	[M+Na]+	0.362089	3	0.991	rp	-	10074640	HMDB0254344	-	-	19850.2	21870.4	11479.5	16863.2	13132.3	15527	15582.5	15499.6	15848.7	-
ME0004036	T3_positive	Isovanillic acid	Benzene and substituted derivatives	Benzene and substituted derivatives	C8H8O4	169.049	168.042	2.0735	[M+H]+	0.65	3	0.9509	rp	-	12575	HMDB0060003	-	-	44287.6	39870.7	43867.8	33319.7	36357	35185.4	34890.4	35075.9	33367.4	-
ME0003306	T3_positive	2-O-Galloyl-1,4-galactarolactone	Benzene and substituted derivatives	Benzene and substituted derivatives	C13H12O11	345.053	344.038	0.5873	[M+H]+	2.4035	3	0.9434	rp	-	85198141	HMDB0037199	-	-	14212.4	21826.3	11346.5	8307.39	6077.16	7923.32	9667.72	9643.99	9449.29	-
ZINC1658271	T3_positive	Benzyl trisulfide	Benzene and substituted derivatives	Benzene and substituted derivatives	C14H14S3	301.01	278.026	0.5873	[M+Na]+	9.4065	3	0.8124	rp	-	122842	HMDB0249077	-	-	27476.5	29144.7	17944.5	22023.7	18265.6	19815.5	23696.5	22983.3	23089.5	-
ME0130246	T3_positive	2-(3-hydroxyphenyl)-4-[3,5,7-trihydroxy-2-(4-hydroxy-3-methoxyphenyl)-3,4-dihydro-2H-1-benzopyran-8-yl]-8-[3,4,5-trihydroxy-6-(hydroxymethyl)oxan-2-yl]-3,4-dihydro-2H-1-benzopyran-3,5,7-triol	Benzene and substituted derivatives	Benzene and substituted derivatives	C37H38O16	739.231	738.216	3.3732	[M+H]+	12.2112	3	0.7715	rp	-	131833215	HMDB0126833	-	-	19570.5	20373.3	13734	15567.4	21910.9	13121.7	14544.9	14433	15115.9	-
ME0113592	T3_positive	6-{[(16R)-5,11-dihydroxy-8,8,10,16-tetramethyl-3-[1-(2-methyl-1,3-thiazol-4-yl)prop-1-en-2-yl]-12-methylidene-9-oxo-17-oxa-4-azabicyclo[14.1.0]heptadec-4-en-7-yl]oxy}-3,4,5-trihydroxyoxane-2-carboxylic acid	Benzene and substituted derivatives	Benzene and substituted derivatives	C33H48N2O11S	703.282	680.298	3.6401	[M+Na]+	13.0552	3	0.7603	rp	-	131833942	HMDB0127604	-	-	7127.98	16456.3	25643.2	892.35	4302.86	6831.78	12123.7	12125	11821.9	-
ME0135498	T3_positive	6-[3,7-dihydroxy-2-(3-hydroxyphenyl)-3,4-dihydro-2H-1-benzopyran-4-yl]-8-[3,7-dihydroxy-2-(4-hydroxy-3-methoxyphenyl)-3,4-dihydro-2H-1-benzopyran-4-yl]-2-(3-hydroxyphenyl)-3,4-dihydro-2H-1-benzopyran-3,5,7-triol	Benzene and substituted derivatives	Benzene and substituted derivatives	C46H40O14	817.262	816.242	5.7335	[M+H]+	14.9387	3	0.7369	rp	-	131838711	HMDB0135040	-	-	7413.31	7776.15	6865.02	8199.01	5213.42	7875.81	7912.04	8301.64	8267.96	-
ME0131160	T3_positive	N-trans-4-O-methylferuloyl 4'-O-methyldopamine	Benzene and substituted derivatives	Benzene and substituted derivatives	C20H23NO5	358.16	357.158	0.8668	[M+H]+	1.5575	3	0.7125	rp	-	11428275	HMDB0135472	-	-	3430.59	5840.17	3917.18	1799.65	3123.57	2423.48	3868.16	4113.45	3923.8	-
ME0134314	T3_positive	Viniferin	Benzene and substituted derivatives	Benzene and substituted derivatives	C28H22O6	501.152	454.142	2.4545	[M+HCOO+2H]+	3.77129	3	0.6927	rp	-	5315232	HMDB0129196	-	-	936.8	7676.07	981.35	2192.03	1647.79	2417.68	2155.3	2225.58	2252.71	-
ME0153991	T3_positive	Musk xylene	Benzene and substituted derivatives	Benzene and substituted derivatives	C12H15N3O6	298.097	297.096	2.783	[M+H]+	16.725	3	0.6904	rp	-	62329	HMDB0254957	-	C19462	54986.8	35164.3	39099	40890.3	23160.8	29788.8	34850	34838.6	34511.4	-
ME0129547	T3_positive	1-(3,4-dihydroxyphenyl)-3-(4-methoxy-1-benzofuran-5-yl)propane-1,3-dione	Benzene and substituted derivatives	Benzene and substituted derivatives	C18H14O6	344.105	326.079	0.5802	[M+NH4]+	2.59575	3	0.6891	rp	-	131835624	HMDB0129365	-	-	3110.57	1673.08	1316.65	1554.85	997.48	783.11	1864.68	1771.3	1473.77	-
ME0003897	T3_positive	3'-Carbamoyl-[1,1'-biphenyl]-3-yl cyclohexylcarbamate	Benzene and substituted derivatives	Benzene and substituted derivatives	C20H22N2O3	361.149	338.163	0.5671	[M+Na]+	2.60675	3	0.6889	rp	-	1383884	HMDB0246943	-	-	12102.5	8815.75	8344.81	7785.6	9788.37	8735.17	8719.52	8384.97	8738.88	-
MADN0522	T3_positive	4-Acetamidobenzoic acid	Benzene and substituted derivatives	Benzene and substituted derivatives	C9H9NO3	397.074	179.058	0.8077	[2M+K]+	13.2	3	0.6679	rp	-	19266	HMDB0246328	-	-	69815.2	40265.5	68994.8	49572.7	57827.5	38234.8	57995.8	56396.7	57381.7	-
ME0005051	T3_positive	Syringaldehyde	Benzene and substituted derivatives	Benzene and substituted derivatives	C9H10O4	229.07	182.058	1.4115	[M+HCOO+2H]+	0.65	3	0.6383	rp	-	8655	HMDB0258653	-	-	91300.7	86939.6	61984.2	73314.9	57525.8	85047.9	73827.9	73517.2	70979.7	-
ME0012839	T3_positive	1-hydroxy-5-(4-methoxyphenyl)-2-methylpentan-3-one	Benzene and substituted derivatives	Benzene and substituted derivatives	C13H18O3	467.241	222.126	5.7242	[2M+Na]+	2.18303	3	0.6264	rp	-	131836939	HMDB0132943	-	-	15116.8	15166.9	17250	16009	15570.3	12689.6	14064.9	13826	13970	-
ME0000370	T3_positive	Nordihydrocodeine, N,O-bis(trimethylsilyl) deriv.	Benzene and substituted derivatives	Benzene and substituted derivatives	C23H37NO3Si2	454.228	431.231	2.931	[M+Na]+	6.4967	3	0.6113	rp	-	6426553	HMDB0041956	-	-	9834.98	5079.84	16408.2	4707.3	1611.33	11516.4	6765.79	6736.58	6754.13	-
ME0139002	T3_positive	Moschamindole	Benzene and substituted derivatives	Benzene and substituted derivatives	C20H18N2O4	351.143	350.127	3.3532	[M+H]+	8.357	3	0.5792	rp	-	25233004	HMDB0033431	-	-	3597.46	2945.46	2812.92	4043.43	1468.44	2311.71	2420.27	2721.62	2626.57	-
ME0009451	T3_positive	p-Hydroxybenzoylecgonine	Benzene and substituted derivatives	Benzene and substituted derivatives	C16H19NO5	306.132	305.126	0.8467	[M+H]+	9.193	3	0.5658	rp	-	56667780	HMDB0256040	-	-	578.3	42.85	1319.21	469.1	1664	2174.38	561.39	717.36	677.07	-
ME0001641	T3_positive	1-Methoxypyrene	Benzene and substituted derivatives	Benzene and substituted derivatives	C17H12O	233.106	232.089	0.573	[M+H]+	10.4622	3	0.5463	rp	-	160236	HMDB0060324	-	C18259	13212.2	8990.2	11199.3	10239.6	10451.6	9805.86	10868.6	10619.9	10684.7	-
ME0005972	T3_positive	Adaphostin	Benzene and substituted derivatives	Benzene and substituted derivatives	C24H27NO4	411.233	393.194	1.5299	[M+NH4]+	12.4788	3	0.5179	rp	-	387042	HMDB0248000	-	-	270.45	38.44	203.98	97.26	2265.49	609.76	516.4	510.69	494.24	-
MEDP2098	T3_positive	4-Amino-3-methylphenol	Benzene and substituted derivatives	Benzene and substituted derivatives	C7H9NO	170.081	123.068	0.8797	[M+HCOO+2H]+	1.65	2	0.8972	rp	2835-99-6	17819	-	2077	-	43222	42479.7	46161.4	50501.4	39321.4	43446.8	43448.8	42712.2	43685.1	-
ME0001514	T3_positive	Red Violet 2RN Acid Anthraquinone	Benzene and substituted derivatives	Benzene and substituted derivatives	C21H13NO4	344.091	343.084	0.9055	[M+H]+	1.65	2	0.8488	rp	81-79-8	222169	-	96354	-	23208.4	18172.2	18634.6	24357.9	27402.1	31511	22604.8	22231.4	22474.7	-
ME0006902	T3_positive	Methyldiphenylphosphine oxide	Benzene and substituted derivatives	Benzene and substituted derivatives	C13H13OP	433.145	216.07	1.7292	[2M+H]+	7.15691	2	0.8065	rp	2129-89-7	75041	-	519	-	89452.5	77911.3	98581.7	79423.2	72536.4	66316.9	76250.9	74800.5	74621.8	-
ME0009321	T3_positive	4-Acetamidobenzaldehyde	Benzene and substituted derivatives	Benzene and substituted derivatives	C9H9NO2	163.059	163.063	0.9247	[M+]+	10.825	2	0.7914	rp	122-85-0 | 34-24-2	73942	-	2829	-	286877	154440	171952	257705	182790	228925	151911	167885	161464	-
ME0169507	T3_positive	N-1-Naphthylbenzamide	Benzene and substituted derivatives	Benzene and substituted derivatives	C17H13NO	316.093	247.1	1.6972	[M+Na+HCOOH]+	4.5	2	0.758	rp	634-42-4	69448	-	96359	-	50318.3	18109.3	17386.5	24357.3	12338.6	20845.8	10718.6	12631.9	12310.1	-
ME0001356	T3_positive	N-[[4-[(pyridin-2-ylamino)methyl]phenyl]methyl]pyridin-2-amine	Benzene and substituted derivatives	Benzene and substituted derivatives	C18H18N4	357.111	290.153	2.6095	[M-2H+3Na]+	11.375	2	0.7497	rp	55778-02-4	11565518	-	45578	-	15146.6	3931.86	9980.01	10866.4	18938.6	5045.72	11395.3	11436.2	11163.1	-
ME0004438	T3_positive	2-(2,5-Dihydroxy-4-methylphenyl)-5-methylbenzene-1,4-diol	Benzene and substituted derivatives	Benzene and substituted derivatives	C14H14O4	510.211	246.089	2.0948	[2M+NH4]+	1.80317	2	0.7362	rp	4371-34-0	220284	-	96294	-	1484.38	2916.32	1592.79	4213.88	5029.46	5072.25	4623.63	4590.47	4620.36	-
ME0008524	T3_positive	Thionalide	Benzene and substituted derivatives	Benzene and substituted derivatives	C12H11NOS	264.071	217.056	0.8132	[M+HCOO+2H]+	5.05	2	0.7361	rp	93-42-5	66733	-	96349	-	5603.93	5893.58	8538.81	11134.5	7400.27	2893.68	10973	10420.3	10847.7	-
ME0115164	T3_positive	Populin	Benzene and substituted derivatives	Benzene and substituted derivatives	C20H22O8	390.139	390.132	2.3876	[M+]+	21.325	2	0.7167	rp	99-17-2	92735	-	-	-	53145.4	37645	39766.2	56881.2	22102.6	27332.7	33293.3	33253.8	33125.4	-
ME0000172	T3_positive	Cephaeline	Benzene and substituted derivatives	Benzene and substituted derivatives	C28H38N2O4	467.286	466.283	3.6366	[M+H]+	9.97238	2	0.7104	rp	483-17-0 | 5483-17-0 | 5853-29-2	442195	-	-	C09390	3059.71	2658.91	1124.84	4081.04	521.31	4291.65	2641.26	2540.91	2520.86	ko00950,ko01110
ME0011993	T3_positive	10-Deacetylbaccatin III	Benzene and substituted derivatives	Benzene and substituted derivatives	C29H36O10	611.184	544.231	5.8057	[M-2H+3Na]+	0.245425	2	0.7052	rp	32981-86-5	154272	-	84946	-	8348.18	8239.06	8753.82	8452.6	8597.64	7367.62	8171.94	8209.51	8226.51	-
ME0117498	T3_positive	2-(3,4,5-trimethoxyphenyl)-1H-benzimidazole	Benzene and substituted derivatives	Benzene and substituted derivatives	C16H16N2O3	307.102	284.116	1.1184	[M+Na]+	0.23125	3	0.9943	rp	175714-45-1	755544	-	-	-	36476.9	36596.3	53469.2	47804.6	23281.8	29558.7	41496.9	42795.3	42678.7	-
ME0140350	T3_positive	trans-2-Carboxybenzylidenepyruvic acid	Benzene and substituted derivatives	Benzene and substituted derivatives	C11H8O5	258.997	220.037	0.5873	[M+K]+	2.9335	3	0.9318	rp	85896-59-9	5280421	-	-	C01275	31283.7	32095	25315.9	19090.2	15506	27556.4	22995.2	22588.5	22985.1	-
ME0160084	T3_positive	Benzo[a]pyrene-7,8-dione	Benzene and substituted derivatives	Benzene and substituted derivatives	C20H10O2	300.091	282.068	2.2834	[M+NH4]+	4.801	3	0.8933	rp	65199-11-3	105020	-	-	-	9590.45	10749.5	12133.3	11152.1	14717.3	4886.8	8743.68	9478.78	9368.73	-
ME0005530	T3_positive	5-{[2-(3,4-Dimethoxyphenyl)ethyl]amino}-1,3,4-thiadiazole-2-thiol	Benzene and substituted derivatives	Benzene and substituted derivatives	C12H15N3O2S2	315.095	297.061	0.5873	[M+NH4]+	6.4205	3	0.8627	rp	742094-74-2	2427282	-	-	-	65662.9	36839.6	51442.5	32539	52181.1	41237	49985.8	49929.1	50796.1	-
MEDP2277	T3_positive	CAY-10573	Benzene and substituted derivatives	Benzene and substituted derivatives	C33H31NO5	560.182	521.22	0.9002	[M+K]+	11.0831	3	0.7873	rp	853652-40-1	6102812	-	-	-	100615	31667	61160	90601.5	350994	114633	113762	113021	112960	-
ZINC13378065	T3_positive	2,4-bis[(4-hydroxyphenyl)methyl]-5-methoxy-3-[(E)-2-phenylethenyl]phenol	Benzene and substituted derivatives	Benzene and substituted derivatives	C29H26O4	461.165	438.183	2.1689	[M+Na]+	0.249667	3	0.7438	rp	152383-83-0	5319481	-	-	-	11414.6	6005.86	12243.9	5602.34	14729.4	11519.3	10433.8	10634.3	10575.8	-
ME0001647	T3_positive	1-Methyl-4-tosylpiperazine	Benzene and substituted derivatives	Benzene and substituted derivatives	C12H18N2O2S	277.101	254.109	0.9055	[M+Na]+	0.2535	3	0.7437	rp	46779-48-0	269717	-	-	-	2456.88	3570.87	4552.11	2146.13	4415.96	6822.08	3662.03	3480	3420.13	-
ME0001741	T3_positive	2-(1-Naphthyloxy)acetohydrazide	Benzene and substituted derivatives	Benzene and substituted derivatives	C12H12N2O2	255.056	216.09	0.5671	[M+K]+	0.30575	3	0.7424	rp	24310-15-4	729938	-	-	-	3038.94	1670.19	1980.02	1253.39	1738.99	1802.64	1696.01	1691.86	1703.76	-
ME0006269	T3_positive	Obscurolide A1	Benzene and substituted derivatives	Benzene and substituted derivatives	C15H17NO5	292.11	291.111	0.8273	[M+H]+	0.81825	3	0.73	rp	144397-99-9	6438770	-	-	-	1683.84	691.88	498.42	254	914.34	1162.33	1031.27	1028.8	928.7	-
ME0118300	T3_positive	2-Benzimidazolylguanidine	Benzene and substituted derivatives	Benzene and substituted derivatives	C8H9N5	175.086	175.086	1.6695	[M+]+	1.75	3	0.7184	rp	5418-95-1	36149	-	-	-	22998.2	15466	20461.7	21673.7	23754.6	20474.6	19819.7	20138.7	20114.2	-
ME0001943	T3_positive	2-(4-Methoxyphenoxy)aniline	Benzene and substituted derivatives	Benzene and substituted derivatives	C13H13NO2	216.097	215.095	0.9439	[M+H]+	1.57175	3	0.7122	rp	105901-39-1	361286	-	-	C77743	4601.01	6667.34	3857.07	6402.29	7105.09	5418.09	6175.05	6145.36	6376.5	-
ME0146553	T3_positive	Beiwutine	Benzene and substituted derivatives	Benzene and substituted derivatives	C33H45NO12	648.311	647.294	2.3286	[M+H]+	15.1473	3	0.7116	rp	76918-93-9	21627927	-	-	C08663	15706.1	11486	10992.4	5875.31	3934.91	1346.51	5405.95	4845.09	5297.04	-
ME0001438	T3_positive	1-[(4-Isothiocyanatophenyl)sulfonyl]piperidine	Benzene and substituted derivatives	Benzene and substituted derivatives	C12H14N2O2S2	283.051	282.05	0.5742	[M+H]+	1.673	3	0.7099	rp	7356-55-0	23815	-	-	-	141492	105818	108026	117956	102694	93190.5	110613	108912	110049	-
ME0003816	T3_positive	3-Amino-4-methylbenzenesulfonic acid	Benzene and substituted derivatives	Benzene and substituted derivatives	C7H9NO3S	188.039	187.03	0.9001	[M+H]+	1.71525	3	0.7089	rp	618-03-1	69246	-	-	-	9902.38	2661.45	4881.12	913.76	21887.8	1013.14	7386.98	7864.59	7934.63	-
ME0169766	T3_positive	Resorcinol sulfoxide	Benzene and substituted derivatives	Benzene and substituted derivatives	C12H10O5S	284.051	266.025	0.5742	[M+NH4]+	2.2355	3	0.6971	rp	62845-75-4	5044578	-	4087	-	56124.1	48487.8	46361.6	50898.8	49583.4	40755.4	49889.3	49194.8	49843.5	-
ME0003393	T3_positive	3-(1,3,4-Oxadiazol-2-yl)aniline	Benzene and substituted derivatives	Benzene and substituted derivatives	C8H7N3O	184.046	161.059	0.5742	[M+Na]+	2.27975	3	0.6961	rp	5378-35-8	16228097	-	-	-	135280	113114	120745	118585	112092	105797	116620	116719	114889	-
ME0003770	T3_positive	(E)-3-[4-hydroxy-3-(3,5,5,8,8-pentamethyl-6, 7-dihydronaphthalen-2-yl)phenyl]prop-2-enoic acid	Benzene and substituted derivatives	Benzene and substituted derivatives	C24H28O3	382.244	364.204	2.5458	[M+NH4]+	2.88775	3	0.6828	rp	196961-43-0	44566110	-	-	-	1009.74	682.58	1177.34	1116.4	3704.18	5642.89	2035.03	2022.19	1966	-
ME0002650	T3_positive	2-Amino-4,5-dimethoxybenzonitrile	Benzene and substituted derivatives	Benzene and substituted derivatives	C9H10N2O2	217.038	178.074	0.5873	[M+K]+	3.069	3	0.6789	rp	26961-27-3	735967	-	-	-	4469.45	8103.65	5542.37	4124.38	3930.02	5517.74	5978.57	5888.86	5883.48	-
ME0009992	T3_positive	Triphenylphosphine oxide	Benzene and substituted derivatives	Benzene and substituted derivatives	C18H15OP	279.087	278.086	2.5657	[M+H]+	16.125	3	0.6754	rp	791-28-6	13097	-	64889	-	15815.7	2470.3	9993.02	30114.8	20454.4	24179.6	17584.4	17268.4	17231.5	-
ME0133164	T3_positive	3-Methoxy-5-(2-phenylethyl)-2-prenylphenol	Benzene and substituted derivatives	Benzene and substituted derivatives	C20H24O2	319.161	296.178	0.8077	[M+Na]+	3.42475	3	0.6713	rp	70610-10-5	14805915	-	-	-	8006.4	12237	6847.04	12195.9	19704.3	14928.5	12402.3	12157.5	12360.5	-
ME0134025	T3_positive	5,7,8-Trimethoxy-3-(4-methoxyphenyl)chromen-4-one	Benzene and substituted derivatives	Benzene and substituted derivatives	C19H18O6	685.245	342.11	2.7383	[2M+H]+	24.2547	3	0.6689	rp	13539-23-6	3279840	-	43931	-	1470.4	4638.68	1739.17	2136.54	2186.97	5311.43	3323.3	3548.45	3586.53	-
ME0001504	T3_positive	9,10-Anthracenedione, 1-amino-4-(phenylamino)-	Benzene and substituted derivatives	Benzene and substituted derivatives	C20H14N2O2	315.125	314.106	2.5657	[M+H]+	3.6805	3	0.666	rp	4395-65-7	20419	-	-	-	1484.76	1604.89	2447.15	3110.04	1508.05	1121.84	1385.29	1329.82	1382.45	-
ME0001477	T3_positive	1-[(4-Dimethylaminophenyl)methylamino]propan-2-ol	Benzene and substituted derivatives	Benzene and substituted derivatives	C12H20N2O	231.142	208.158	0.5873	[M+Na]+	3.90825	3	0.6612	rp	7467-44-9	344187	-	-	-	7206.59	2764.86	5584.96	5654.91	4349.99	5220.81	5443.1	5437.97	5527.65	-
ME0117181	T3_positive	1-Methylbenzoimidazol-5-amine	Benzene and substituted derivatives	Benzene and substituted derivatives	C8H9N3	170.065	147.08	0.5671	[M+Na]+	4.11825	3	0.657	rp	10394-38-4	315499	-	-	-	688.82	330.25	2082.64	438.27	1721.57	2166.31	1007.91	1027.8	910.31	-
ME0001792	T3_positive	2-(2-Imino-1,3-thiazolidin-3-yl)-1-phenylethanol	Benzene and substituted derivatives	Benzene and substituted derivatives	C11H14N2OS	245.077	222.083	1.0212	[M+Na]+	4.2095	3	0.6551	rp	10060-88-5	86660	-	-	-	2686.85	325.28	1257.12	1003.58	2765.63	1705.16	2283.93	2350.08	2326.56	-
ME0117361	T3_positive	2-(1H-benzimidazol-2-yl)quinoline	Benzene and substituted derivatives	Benzene and substituted derivatives	C16H11N3	263.124	245.095	1.3526	[M+NH4]+	4.2565	3	0.6541	rp	14044-48-5	646533	-	-	-	3355.15	2668.45	1988.18	3663.05	4276.67	2271.02	3411.68	3403.71	3438.64	-
ME0009418	T3_positive	2-Cyclohexyl-2-hydroxy-2-phenylacetic acid	Benzene and substituted derivatives	Benzene and substituted derivatives	C14H18O3	486.293	234.126	5.4706	[2M+NH4]+	15.6698	3	0.6534	rp	4335-77-7 | 50896-04-3	97700	-	1688	-	17741.4	20940.3	21191.4	20155.2	15806.7	7594.71	20971.7	20955.5	21258	-
ME0011359	T3_positive	(1S)-(+)-(10-Camphorsulfonyl)oxaziridine	Benzene and substituted derivatives	Benzene and substituted derivatives	C10H15NO3S	268.034	229.077	0.573	[M+K]+	4.33975	3	0.6525	rp	104322-63-6 | 153221-24-0	7128360	-	-	-	46562.4	39223.1	33063	35487.5	32106.4	32076.7	33754.1	33744	33142.6	-
ME0001334	T3_positive	Urea, N,N'-bis(2-methylphenyl)-	Benzene and substituted derivatives	Benzene and substituted derivatives	C15H16N2O	263.123	240.126	0.8668	[M+Na]+	4.342	3	0.6524	rp	617-07-2	69232	-	-	-	6767.19	6490.62	6880.15	3980.28	8497.78	2298.98	4578.31	4290.34	4757.94	-
ME0001939	T3_positive	2-(4-Isopropylphenoxy)propanohydrazide	Benzene and substituted derivatives	Benzene and substituted derivatives	C12H18N2O2	261.101	222.137	0.5742	[M+K]+	4.56975	3	0.6479	rp	667412-84-2	5018791	-	-	-	6947.98	11183.8	7542.85	6082.76	4897.43	6795.28	7047.59	6964.67	6960.59	-
ME0155459	T3_positive	(1S,2R)-1,2-epoxy-1,2-dihydrophenanthrene	Benzene and substituted derivatives	Benzene and substituted derivatives	C14H10O	212.113	194.073	0.5742	[M+NH4]+	4.5875	3	0.6475	rp	66226-25-3	443197	-	-	-	14494.1	9998.68	10980.6	12297.3	10472.1	9008.8	11694	11655.9	11624.7	-
ME0002548	T3_positive	2-[4-(Dibutylamino)-2-hydroxybenzoyl]benzoic acid	Benzene and substituted derivatives	Benzene and substituted derivatives	C22H27NO4	387.222	369.194	2.5856	[M+NH4]+	4.97875	3	0.6398	rp	54574-82-2	1910825	-	-	-	236.42	199.14	116.3	220.22	924.11	2869.32	582.28	528.55	576.7	-
ME0122298	T3_positive	6-Propoxybenzothiazol-2-amine	Benzene and substituted derivatives	Benzene and substituted derivatives	C10H12N2OS	226.104	208.067	1.5299	[M+NH4]+	5.0845	3	0.6378	rp	14372-64-6	84396	-	-	-	2252.01	4063.26	933.15	3370.39	1289.53	1118.65	936.31	788.9	861.34	-
ME0004422	T3_positive	Usaf K-1356	Benzene and substituted derivatives	Benzene and substituted derivatives	C17H18N2S	321.076	282.119	1.6894	[M+K]+	5.17325	3	0.636	rp	63704-49-4	704287	-	-	-	4671.52	4217.08	4626.73	4830.73	7854.97	6762.09	5929.16	5899.04	6121.17	-
ME0005880	T3_positive	7-Oxo-7H-benzo[e]perimidine-4-carboxylic acid	Benzene and substituted derivatives	Benzene and substituted derivatives	C16H8N2O3	299.029	276.053	0.5873	[M+Na]+	26.2305	3	0.6347	rp	65359-16-2	72574	-	-	-	35381.1	36312.1	28785.1	23905.5	18090.7	27348.9	27223	27161	27339.6	-
ME0154052	T3_positive	1-(2-Methoxyphenyl)-3-naphthalen-2-ylurea	Benzene and substituted derivatives	Benzene and substituted derivatives	C18H16N2O2	293.12	292.121	1.8289	[M+H]+	5.4445	3	0.6308	rp	251917-79-0	443080	-	-	-	7174.43	4449.76	5845.73	6563.19	4006.04	6311.87	5363.36	5374.58	5156.49	-
ME0008791	T3_positive	2-(acetylsulfamoyl)benzoic Acid	Benzene and substituted derivatives	Benzene and substituted derivatives	C9H9NO5S	226.011	243.02	0.5742	[M+H-H2O]+	15.85	3	0.6295	rp	849067-18-1	11425048	-	45011	-	192922	159747	138608	146379	139846	140918	143896	142131	142726	-
ME0148874	T3_positive	Elaeokanine C	Benzene and substituted derivatives	Benzene and substituted derivatives	C12H21NO2	258.17	211.157	3.0197	[M+HCOO+2H]+	0.45	3	0.6287	rp	33023-03-9	442855	-	-	C10592	9513.89	6474.57	7319.24	3680.75	11063.3	4876.84	7421.35	7421.62	7444.56	-
ME0004326	T3_positive	4-(4-Isobutylphenyl)-1,3-thiazol-2-amine	Benzene and substituted derivatives	Benzene and substituted derivatives	C13H16N2S	233.111	232.103	1.6894	[M+H]+	6.04825	3	0.6195	rp	351982-44-0	869862	-	-	-	682.8	465.97	355.33	1308.52	255.15	414.98	872.32	695.21	576.78	-
ME0009174	T3_positive	N-phenyl-1H-pyrazole-3-carboxamide	Benzene and substituted derivatives	Benzene and substituted derivatives	C10H9N3O	210.061	187.075	0.9247	[M+Na]+	6.095	3	0.6187	rp	124828-46-2	680935	-	-	-	1868.77	848.48	412.35	507.62	77.08	189	582.75	500.91	634.65	-
ME0009481	T3_positive	Piretanide	Benzene and substituted derivatives	Benzene and substituted derivatives	C17H18N2O5S	401.053	362.094	1.8062	[M+K]+	6.60625	3	0.6093	rp	55837-27-9	4849	-	-	-	4636.64	4331.62	4718.03	4746.45	4200.37	3223.33	4495.13	4557.37	4554.35	-
ME0009486	T3_positive	Platencin	Benzene and substituted derivatives	Benzene and substituted derivatives	C24H27NO6	464.15	425.184	1.6993	[M+K]+	6.6741	3	0.6081	rp	869898-86-2	16745128	-	-	-	5543.86	1659.2	966.46	1287.78	1733.12	3553.76	3607.68	3504.56	3130.04	-
ME0161303	T3_positive	Benzeneacetonitrile, 4-hydroxy-3-methoxy-alpha-(3-(methylamino)propyl)-alpha-(1-methylethyl)-	Benzene and substituted derivatives	Benzene and substituted derivatives	C16H24N2O2	315.145	276.184	0.5671	[M+K]+	6.94525	3	0.6033	rp	71539-08-7	10016311	-	-	-	3184.19	2542.24	2523.82	2481.16	2342.05	2615.86	2323.94	2367	2331.89	-
ME0001248	T3_positive	[1,1'-Binaphthalene]-8,8'-dicarboxylic acid	Benzene and substituted derivatives	Benzene and substituted derivatives	C22H14O4	381.051	342.089	0.6074	[M+K]+	6.9775	3	0.6027	rp	29878-91-9	94908	-	-	-	2403	178.76	865.57	770.47	829.15	329.19	981.1	989.27	935.08	-
ME0006329	T3_positive	Benzylphosphonic acid	Benzene and substituted derivatives	Benzene and substituted derivatives	C7H9O3P	210.993	172.029	0.5671	[M+K]+	7.328	3	0.5966	rp	6881-57-8	81312	-	-	-	7869.07	6095.57	6012.58	6420.78	6009.03	6313.79	5777.28	5705.57	5823.05	-
ME0005914	T3_positive	N-([1,1'-Biphenyl]-4-yl)-9,9-dimethyl-9H-fluoren-2-amine	Benzene and substituted derivatives	Benzene and substituted derivatives	C27H23N	379.209	361.183	1.7093	[M+NH4]+	7.6245	3	0.5915	rp	897671-69-1	20730584	-	-	-	500.3	73.93	1360.12	679.57	2156.38	5940.72	945.67	992.93	1039.03	-
ME0142349	T3_positive	2-Formyl-1-indanone	Benzene and substituted derivatives	Benzene and substituted derivatives	C10H8O2	143.053	160.052	0.6472	[M+H-H2O]+	9.175	3	0.5864	rp	56794-24-2	441318	-	-	C07719	53089	41798.8	34010.2	8192.44	26295.8	26676.6	14452	17393.4	16233.4	-
ME0140124	T3_positive	(+)-Methallenestrilphenol	Benzene and substituted derivatives	Benzene and substituted derivatives	C17H20O3	290.17	272.141	1.8089	[M+NH4]+	8.1115	3	0.5833	rp	20664-58-8	3246291	-	-	-	4637.88	3143.12	4007.5	2093.07	16888.9	26117.6	8744.66	8824.47	8732.41	-
ME0115167	T3_positive	Primeverin	Benzene and substituted derivatives	Benzene and substituted derivatives	C20H28O13	499.144	476.153	1.8687	[M+Na]+	8.41907	3	0.5782	rp	154-60-9	3038513	-	-	-	3682.36	3995.35	3737.28	2230.58	2098.91	482.15	3147.78	3088.31	3151.8	-
ME0140234	T3_positive	(1S,2S)-1,2-dihydronaphthalene-1,2-diol	Benzene and substituted derivatives	Benzene and substituted derivatives	C10H10O2	342.176	162.068	2.229	[2M+NH4]+	14.35	3	0.5716	rp	771-16-4 | 13011-97-7	114831	-	-	C04514	53943	41713	44416.1	44237.6	59041.4	47469.9	46334.7	46593.7	46593.1	-
ME0009222	T3_positive	Benzoyl L-arginine methyl ester	Benzene and substituted derivatives	Benzene and substituted derivatives	C14H20N4O3	331.107	292.154	0.5873	[M+K]+	8.8515	3	0.5712	rp	967-88-4	150869	-	-	-	14285.1	12067.5	12395.6	12387	11325.1	12168.3	9170.68	9296.44	9300.73	-
ME0131041	T3_positive	3-(2-Benzothiazolyl)coumarin	Benzene and substituted derivatives	Benzene and substituted derivatives	C16H9NO2S	318.003	279.035	0.9439	[M+K]+	9.00175	3	0.5688	rp	1032-98-0	395989	-	-	-	17759.3	16086.8	13967.6	10519	6339.06	9269.15	10957.9	10933.7	10796	-
ME0146600	T3_positive	Benzoyl cyanide	Benzene and substituted derivatives	Benzene and substituted derivatives	C8H5NO	132.044	131.037	1.6794	[M+H]+	9.7155	3	0.5576	rp	613-90-1	11953	-	-	C21329	6026.53	3584.4	5613.12	5588.31	6621.24	5683.53	4759.41	4815.71	4725.66	-
ME0006402	T3_positive	Bitertanol	Benzene and substituted derivatives	Benzene and substituted derivatives	C20H23N3O2	376.154	337.179	2.5258	[M+K]+	9.93225	3	0.5543	rp	55179-31-2	91656	-	68944	-	2867.97	1899.88	4335.96	5382.74	5350.93	5579.9	2038.31	1931.43	2117.6	-
ME0007391	T3_positive	Iprovalicarb	Benzene and substituted derivatives	Benzene and substituted derivatives	C18H28N2O3	343.197	320.21	1.8687	[M+Na]+	10.0178	3	0.553	rp	140923-17-7	10958189	-	-	C18866	954.47	232.12	748.54	591.66	9669.4	11847.6	1879.35	1865.03	1827	-
ME0157522	T3_positive	3-Methylbenzenecarbothioamide	Benzene and substituted derivatives	Benzene and substituted derivatives	C8H9NS	169.076	151.046	2.9312	[M+NH4]+	9.675	3	0.5506	rp	2362-63-2	736826	-	96500	-	352.58	69.41	625.88	136.01	5739.42	474.83	1231.65	1257.39	1237.82	-
ME0140278	T3_positive	(4-Hydroxyphenyl)(2-isopropyl-1-benzofuran-3-yl)methanone	Benzene and substituted derivatives	Benzene and substituted derivatives	C18H16O3	281.123	280.11	2.0436	[M+H]+	12.6388	3	0.5158	rp	10454-62-3	257426	-	-	-	18744.5	17777.1	18620.7	20687.4	16854.2	22395.4	16051.7	15867	15407	-
ME0001329	T3_positive	1,3-Bis(2-methoxyphenyl)urea	Benzene and substituted derivatives	Benzene and substituted derivatives	C15H16N2O3	273.117	272.116	0.8188	[M+H]+	12.7312	3	0.5146	rp	1226-63-7	295258	-	-	-	3849.01	6911.36	2353.04	4847.55	6663	5343.49	2938.92	3597.17	3531.66	-
ME0001486	T3_positive	12-Hydroxy-4,4-bisnor-4,8,11,13-podocarpatetraen-3-one	Benzene and substituted derivatives	Benzene and substituted derivatives	C15H16O2	275.124	228.115	0.8797	[M+HCOO+2H]+	10.45	2	0.7061	rp	-	6708578	-	43782	-	359677	466570	279784	343981	391302	420675	324801	312188	308424	-
ME0111917	T3_positive	4-Allyl-o-phenylenebis(beta-D-glucopyranoside)	Benzene and substituted derivatives	Benzene and substituted derivatives	C21H30O12	497.163	474.174	3.4127	[M+Na]+	2.68551	3	0.9372	rp	-	23757231	-	-	-	74310.5	89552.7	99191.8	81177.6	20758.2	65747.6	78300.6	77038.9	77827.2	-
ME0140000	T3_positive	NCGC00384750-01_C20H28O14_alpha-D-Glucopyranoside, beta-L-fructofuranosyl, 6-(4-hydroxy-3-methoxybenzoate)	Benzene and substituted derivatives	Benzene and substituted derivatives	C20H28O14	510.181	492.148	5.7242	[M+NH4]+	0.191406	3	0.7452	rp	-	51136426	-	-	-	2263.4	2697.03	2544.1	3477.71	2845.37	3983.48	3409.17	3225.59	3398.34	-
ME0162325	T3_positive	(6aS)-2,10-dimethoxy-6-methyl-5,6,6a,7-tetrahydro-4H-dibenzo[de,g]quinolin-6-ium-1,11-diol	Benzene and substituted derivatives	Benzene and substituted derivatives	C19H22NO4+	346.194	328.155	3.0197	[M+NH4]+	0.29175	3	0.7428	rp	-	25201991	-	-	-	7145.42	832.55	2742.71	159.27	3610.74	11749.7	3536.57	3564.39	3580.37	-
ME0144904	T3_positive	Aloinoside A	Benzene and substituted derivatives	Benzene and substituted derivatives	C27H32O13	603.145	564.184	1.3526	[M+K]+	0.516321	3	0.7373	rp	-	46173997	-	-	C17779	4177.01	2976.38	2118.81	2396.89	1517.7	2271.78	5087.65	5420.5	3722.15	-
ME0129927	T3_positive	[3,4,5-Trihydroxy-6-(hydroxymethyl)oxan-2-yl] 3-hydroxy-4,5-dimethoxybenzoate	Benzene and substituted derivatives	Benzene and substituted derivatives	C15H20O10	361.113	360.106	2.229	[M+H]+	0.8825	3	0.7284	rp	-	45359580	-	-	-	24377.8	25173	28009.1	22244.3	19373.4	14326.7	22264	22154.7	22114.2	-
ME0165893	T3_positive	(2-Methyl-3,5-dinitrophenyl)azanium	Benzene and substituted derivatives	Benzene and substituted derivatives	C7H8N3O4+	216.086	198.052	2.229	[M+NH4]+	1.298	3	0.7186	rp	-	90658867	-	-	-	4555.21	5024.42	5784.5	4225.68	3165.66	3765.55	3972.53	3911.17	3907.11	-
ME0160769	T3_positive	3-hydroxy-5-(hydroxymethyl)-2-methylpyridine-4-carboxylate	Benzene and substituted derivatives	Benzene and substituted derivatives	C8H8NO4-	205.038	182.045	0.5873	[M+Na]+	1.668	3	0.71	rp	-	5460275	-	-	-	34695.7	30642.3	29884	25893.7	24210	27895.9	25380	24465.8	25076.3	-
ME0154333	T3_positive	N-cyano-N''-[(1s)-1-phenylethyl]-N'-5-quinolinyl-guanidine	Benzene and substituted derivatives	Benzene and substituted derivatives	C19H17N5	338.134	315.148	2.5195	[M+Na]+	4.011	3	0.6591	rp	-	53325874	-	-	-	1941.14	2416.64	802.8	1031.04	1343.15	1514.93	2341.3	2302.75	2098.29	-
ME0156322	T3_positive	R-4-benzyl-3-((R)-3-hydroxy-2,2-dimethyloct-7-ynoyl)-5,5-dimethyloxazolidin-2-one	Benzene and substituted derivatives	Benzene and substituted derivatives	C22H29NO4	394.207	371.21	3.8948	[M+Na]+	20.85	3	0.6569	rp	-	53360674	-	65466	-	5609.41	3150.72	5464.88	1252	3310.95	3234.86	4027.41	4032.16	3935.39	-
ME0013057	T3_positive	NCGC00380451-01_C20H28O5_2-(3-Furyl)-7,8-dihydroxy-6a,7,10b-trimethyldodecahydro-4H-benzo[f]isochromen-4-one	Benzene and substituted derivatives	Benzene and substituted derivatives	C20H28O5	371.174	348.194	2.9014	[M+Na]+	4.18525	3	0.6556	rp	-	23899993	-	-	-	3454.11	1109.73	1059.6	2571.48	6388.32	2777.63	2813.36	2833.25	2793.83	-
ME0115821	T3_positive	(1z)-1-(3-Ethyl-5-Hydroxy-1,3-Benzothiazol-2(3h)-Ylidene)propan-2-One	Benzene and substituted derivatives	Benzene and substituted derivatives	C12H13NO2S	253.095	235.067	0.8467	[M+NH4]+	4.2485	3	0.6543	rp	-	44136031	-	-	-	1721.07	5037.28	710.43	2189.82	1962.88	2069.89	847.97	726.16	935.08	-
ME0146613	T3_positive	Benzyl (2S,3S)-2-methyl-3-hydroxybutanoate	Benzene and substituted derivatives	Benzene and substituted derivatives	C12H16O3	250.144	208.11	2.7633	[M+CH3CN+H]+	0.35	3	0.6383	rp	-	440387	-	-	C04562	130443	111596	187321	86925.9	116482	75984.2	104978	105676	105891	-
ME0150243	T3_positive	[[(2S)-2-methyl-1-[(2S,3R,4S,5R,6R)-3,4,5-trihydroxy-6-(hydroxymethyl)oxan-2-yl]sulfanylbutylidene]amino] sulfate	Benzene and substituted derivatives	Benzene and substituted derivatives	C11H20NO9S2-	392.103	374.058	1.0405	[M+NH4]+	5.1305	3	0.6369	rp	-	57350228	-	-	-	4024.73	1740.39	4488.73	4057.55	6893.42	5090.13	2946.66	3170.38	3211.21	-
ME0138936	T3_positive	methyl (5Z)-5-[2-(4-hydroxy-3-methoxybenzoyl)oxyethylidene]-4-[2-[2-(4-hydroxyphenyl)ethoxy]-2-oxoethyl]-6-[(2S,3R,4S,5S,6R)-3,4,5-trihydroxy-6-(hydroxymethyl)oxan-2-yl]oxy-4H-pyran-3-carboxylate	Benzene and substituted derivatives	Benzene and substituted derivatives	C33H38O16	691.227	690.216	0.8862	[M+H]+	5.81641	3	0.6238	rp	-	45360173	-	-	-	1803.84	868.24	1493.93	2001.47	6504.86	3864.56	3183.21	3127.28	2830.7	-
ME0008429	T3_positive	N-(4-methoxyphenyl)-N'-methylthiourea	Benzene and substituted derivatives	Benzene and substituted derivatives	C9H12N2OS	214.11	196.067	0.5671	[M+NH4]+	7.4155	3	0.5951	rp	-	698346	-	-	-	389.26	450.57	1055.49	1874.18	337.4	824.46	933.86	838.7	901.49	-
ME0143244	T3_positive	4-Amino-2-hydroxylamino-6-nitrotoluene	Benzene and substituted derivatives	Benzene and substituted derivatives	C7H9N3O3	184.073	183.064	0.8077	[M+H]+	8.478	3	0.5772	rp	-	9543061	-	-	-	80925.1	52710.6	79444.7	63649.8	46917.5	51646.7	62310.8	62655.6	61623.1	-
ME0166421	T3_positive	4-Methoxydehydrocyclopeptin	Benzene and substituted derivatives	Benzene and substituted derivatives	C18H16N2O3	347.085	308.116	0.5701	[M+K]+	9.76875	3	0.5568	rp	-	92045132	-	-	-	1519.87	2834.29	623.27	348.14	1798.54	2282.28	1725.14	1836.39	1858.74	-
ME0144445	T3_positive	2-[4,5-Dihydroxy-3-(1-hydroxy-3-oxopent-1-enyl)-9,10-dioxoanthracen-2-yl]acetic acid	Benzene and substituted derivatives	Benzene and substituted derivatives	C21H16O8	419.067	396.084	0.5671	[M+Na]+	13.794	3	0.5009	rp	-	124641	-	-	-	6543.67	4749.46	4197.54	4957.81	4438.8	3689.43	3823.55	3633.41	3475.83	-
ME0016971	T3_negative	Celastrol	Benzene and substituted derivatives	Benzene and substituted derivatives	C29H38O4	449.274	450.277	4.2611	[M-H]-	9.77141	2	0.8372	rp	34157-83-0	122724	HMDB0002385	-	-	180217	129740	148065	226212	250847	229549	179584	177806	177070	-
ME0114815	T3_negative	Melilotoside	Benzene and substituted derivatives	Benzene and substituted derivatives	C15H18O8	325.093	326.1	2.8794	[M-H]-	1.325	2	0.798	rp	618-67-7	5280759	HMDB0033581	-	C05158	5.66808e+06	6.22232e+06	5.71143e+06	2.60896e+06	855773	1.86799e+06	3.49059e+06	3.49104e+06	3.47648e+06	ko00999,ko01110
ME0006031	T3_negative	Amisulpride	Benzene and substituted derivatives	Benzene and substituted derivatives	C17H27N3O4S	368.171	369.172	3.6513	[M-H]-	1.932	3	0.954	rp	53583-79-2	2159	HMDB0015633	-	-	152068	136169	144065	143740	210255	178641	145104	145380	144350	-
ME0001296	T3_negative	1,2-Dimethoxybenzene	Benzene and substituted derivatives	Benzene and substituted derivatives	C8H10O2	137.061	138.068	3.8274	[M-H]-	1.05	3	0.7811	rp	91-16-7	7043	HMDB0032139	-	-	55315.3	39499.7	31758	103326	186126	95594.9	88110.6	88846	88827	-
ME0006692	T3_negative	Cyproheptadine	Benzene and substituted derivatives	Benzene and substituted derivatives	C21H21N	322.136	287.167	2.27	[M+Cl]-	0.99925	3	0.7256	rp	129-03-3	2913	HMDB0014578	-	C06935	22758.9	14566.9	16516	9891.08	17022.2	18415.8	17161	17161.5	17210.7	-
ME0005020	T3_negative	Hydroxymethyltolbutamide	Benzene and substituted derivatives	Benzene and substituted derivatives	C12H18N2O4S	571.204	286.099	1.6793	[2M-H]-	24.4052	3	0.6714	rp	1185112-19-9	3656	HMDB0006408	-	-	877159	1.05521e+06	933488	1.09925e+06	803979	745696	852686	849440	857020	-
ME0130408	T3_negative	Maesopsin	Benzene and substituted derivatives	Benzene and substituted derivatives	C15H12O6	287.049	288.063	0.6477	[M-H]-	17.225	3	0.6624	rp	5989-16-2	160803	HMDB0133540	-	-	20320	11152.3	17018	7267.24	60529.9	20869.5	21276.3	21871	20965.1	-
ME0157362	T3_negative	Taxiphyllin	Benzene and substituted derivatives	Benzene and substituted derivatives	C14H17NO7	370.113	311.101	1.7965	[M+CH3COO]-	2.5	3	0.6471	rp	21401-21-8	107721	HMDB0030704	-	C01855	113522	111166	102839	105098	191866	133902	113846	114285	114528	-
ME0007500	T3_negative	Levosimendan	Benzene and substituted derivatives	Benzene and substituted derivatives	C14H12N6O	279.108	280.107	1.777	[M-H]-	20.1	3	0.5467	rp	141505-33-1	3033825	HMDB0015058	-	-	121862	44506.9	61233.5	95269.9	110527	224390	113967	112661	113739	-
ME0007215	T3_negative	Fosamprenavir	Benzene and substituted derivatives	Benzene and substituted derivatives	C25H36N3O9PS	584.198	585.191	3.6501	[M-H]-	13.6918	3	0.5021	rp	226700-79-4	131536	HMDB0015416	-	-	68648.1	39996.3	79539	51698.5	56422.9	41800.3	57533.1	56304.3	57541.2	-
ME0006925	T3_negative	4-Dodecylbenzenesulfonic acid	Benzene and substituted derivatives	Benzene and substituted derivatives	C18H30O3S	325.184	326.192	4.8487	[M-H]-	0.175	2	0.9553	rp	-	8485	HMDB0059915	-	-	696298	465485	232437	590914	481499	837812	288539	268265	274754	-
ME0005470	T3_negative	5,8-Dihydroxy-1,4-naphthoquinone	Benzene and substituted derivatives	Benzene and substituted derivatives	C10H6O4	249.036	190.027	2.412	[M+CH3COO]-	10.525	2	0.732	rp	-	10141	HMDB0255448	-	-	53672	54786.1	54641.2	30731.7	42745.9	32610.3	30579.2	31035.8	30632.4	-
ME0115379	T3_negative	Torososide B	Benzene and substituted derivatives	Benzene and substituted derivatives	C40H52O25	931.275	932.28	3.098	[M-H]-	1.32192	3	0.968	rp	-	9988405	HMDB0034855	-	-	2.24307e+06	1.83525e+06	1.76794e+06	2.02924e+06	1.67825e+06	1.87504e+06	1.86775e+06	1.87195e+06	1.88674e+06	-
ME0000844	T3_negative	(Z)-1-(Methylthio)-5-phenyl-1-penten-3-yne	Benzene and substituted derivatives	Benzene and substituted derivatives	C12H12S	187.062	188.066	2.4079	[M-H]-	4.92775	3	0.8908	rp	-	131751283	HMDB0032688	-	-	74909.2	51160.1	63391.9	135338	126657	150501	110817	114507	108378	-
ME0004918	T3_negative	2-Dodecylbenzenesulfonic acid	Benzene and substituted derivatives	Benzene and substituted derivatives	C18H30O3S	325.185	326.192	4.4596	[M-H]-	1.325	3	0.8826	rp	-	25457	HMDB0031031	-	-	98901.9	111091	74623.6	119817	40442.4	87083.9	97883.8	94967.2	98086.5	-
ME0135200	T3_negative	6,8-bis[2-(3,4-dihydroxyphenyl)-3,7-dihydroxy-3,4-dihydro-2H-1-benzopyran-4-yl]-2-(3-hydroxyphenyl)-3,4-dihydro-2H-1-benzopyran-3,5,7-triol	Benzene and substituted derivatives	Benzene and substituted derivatives	C45H38O15	817.206	818.221	2.7705	[M-H]-	10.1198	3	0.8307	rp	-	131838657	HMDB0134983	-	-	6276.43	36075.9	63535.8	6671.65	296396	34589.2	80742.9	79296.8	80628.1	-
ME0134248	T3_negative	5-[(E)-2-(4-hydroxy-3-methoxyphenyl)ethenyl]-2-[(1E)-3-methylbuta-1,3-dien-1-yl]benzene-1,3-diol	Benzene and substituted derivatives	Benzene and substituted derivatives	C20H20O4	323.135	324.136	2.2502	[M-H]-	14.6	3	0.8246	rp	-	131835376	HMDB0129090	-	-	2.57387e+06	2.09789e+06	2.16681e+06	2.21616e+06	3.31908e+06	2.30483e+06	2.31168e+06	2.31934e+06	2.31467e+06	-
ME0134065	T3_negative	[5,7-dihydroxy-2-(4-hydroxy-3-methoxyphenyl)-3,4-dihydro-2H-chromen-3-yl] 3,4,5-trihydroxybenzoate	Benzene and substituted derivatives	Benzene and substituted derivatives	C23H20O10	455.098	456.106	2.7802	[M-H]-	1.648	3	0.8162	rp	-	91093687	HMDB0128194	-	-	71658.7	36652.5	49994.4	50303.8	58058.4	63934.2	39611.8	39875.8	40627.3	-
ME0002121	T3_negative	[2,3,5-Trihydroxy-6-(hydroxymethyl)oxan-4-yl] 3,4,5-trihydroxybenzoate	Benzene and substituted derivatives	Benzene and substituted derivatives	C13H16O10	331.068	332.074	1.895	[M-H]-	1.625	3	0.7999	rp	-	15608603	HMDB0133117	-	-	262018	225342	403801	124827	105737	163626	200884	201384	200832	-
ME0135495	T3_negative	6-[3,7-dihydroxy-2-(3-hydroxyphenyl)-3,4-dihydro-2H-1-benzopyran-4-yl]-8-[2-(3,4-dihydroxyphenyl)-3,7-dihydroxy-3,4-dihydro-2H-1-benzopyran-4-yl]-2-(3-hydroxyphenyl)-3,4-dihydro-2H-1-benzopyran-3,5,7-triol	Benzene and substituted derivatives	Benzene and substituted derivatives	C45H38O14	801.211	802.226	3.1575	[M-H]-	10.0597	3	0.7929	rp	-	131838661	HMDB0134987	-	-	245070	208464	210900	251159	171285	185915	193757	192882	192867	-
ME0137162	T3_negative	8-[3,7-dihydroxy-2-(3-hydroxyphenyl)-3,4-dihydro-2H-1-benzopyran-4-yl]-6-[2-(3,4-dihydroxyphenyl)-3,7-dihydroxy-3,4-dihydro-2H-1-benzopyran-4-yl]-2-(3-hydroxyphenyl)-3,4-dihydro-2H-1-benzopyran-3,5,7-triol	Benzene and substituted derivatives	Benzene and substituted derivatives	C45H38O14	861.235	802.226	3.4953	[M+CH3COO]-	6.22358	3	0.7914	rp	-	131838660	HMDB0134986	-	-	105967	77015.2	73861.2	144631	33379.1	103537	90847.6	92115.5	92182.2	-
ME0134307	T3_negative	5-[6-(2,4-dihydroxyphenyl)-2-{4-[(E)-2-(2,4-dihydroxyphenyl)ethenyl]-2,6-dihydroxyphenyl}-4-methylcyclohex-3-ene-1-carbonyl]-3-(3-methylbut-2-en-1-yl)benzene-1,2,4-triol	Benzene and substituted derivatives	Benzene and substituted derivatives	C39H38O10	665.227	666.246	2.9985	[M-H]-	18.9406	3	0.7863	rp	-	131832695	HMDB0126261	-	-	2.4356e+06	2.09329e+06	1.80345e+06	2.17808e+06	2.37212e+06	2.4713e+06	2.21937e+06	2.22825e+06	2.19987e+06	-
ME0135201	T3_negative	6,8-bis[2-(3,4-dihydroxyphenyl)-3,7-dihydroxy-3,4-dihydro-2H-1-benzopyran-4-yl]-2-(4-hydroxy-3-methoxyphenyl)-3,4-dihydro-2H-1-benzopyran-3,5,7-triol	Benzene and substituted derivatives	Benzene and substituted derivatives	C46H40O16	847.227	848.232	2.563	[M-H]-	3.13966	3	0.7842	rp	-	131838670	HMDB0134997	-	-	45777.2	2563.25	13296.7	24010.9	43976.2	953.79	19371.8	19145.6	20271.5	-
ME0132984	T3_negative	3-{6-[2,4-dihydroxy-3-(3-methylbut-2-en-1-yl)benzoyl]-5-(2,4-dihydroxyphenyl)-3-methylcyclohex-2-en-1-yl}-6-[(E)-2-(2,4-dihydroxyphenyl)ethenyl]benzene-1,2,4-triol	Benzene and substituted derivatives	Benzene and substituted derivatives	C39H38O10	665.255	666.246	2.7605	[M-H]-	24.0515	3	0.7783	rp	-	131832693	HMDB0126259	-	-	21829.9	22529.8	29174.8	24191.1	25787.2	28598.9	22425	21594.9	23569.1	-
ME0137163	T3_negative	8-[3,7-dihydroxy-2-(3-hydroxyphenyl)-3,4-dihydro-2H-1-benzopyran-4-yl]-6-[2-(3,4-dihydroxyphenyl)-3,7-dihydroxy-3,4-dihydro-2H-1-benzopyran-4-yl]-2-(4-hydroxy-3-methoxyphenyl)-3,4-dihydro-2H-1-benzopyran-3,5,7-triol	Benzene and substituted derivatives	Benzene and substituted derivatives	C46H40O15	831.222	832.237	3.0384	[M-H]-	9.04684	3	0.7732	rp	-	131838686	HMDB0135015	-	-	36231.1	18547	40993.4	57804.9	164998	35886.3	52738.6	55013.9	53540.7	-
ME0132951	T3_negative	3-[5,7-dihydroxy-2-(4-hydroxy-3-methoxyphenyl)-4-oxo-3,4-dihydro-2H-1-benzopyran-8-yl]-5,7-dihydroxy-2-phenyl-3,4-dihydro-2H-1-benzopyran-4-one	Benzene and substituted derivatives	Benzene and substituted derivatives	C31H24O10	555.132	556.137	1.8605	[M-H]-	3.87297	3	0.7716	rp	-	131835515	HMDB0129234	-	-	68684.7	52224.6	40409.5	133471	172354	116660	103507	102812	103123	-
ME0132705	T3_negative	3,5,7-trihydroxy-6-methoxy-2-(2,4,5-trihydroxyphenyl)-3,4-dihydro-2H-1-benzopyran-4-one	Benzene and substituted derivatives	Benzene and substituted derivatives	C16H14O9	349.056	350.064	3.3177	[M-H]-	1.45	3	0.7517	rp	-	131836644	HMDB0131894	-	-	47225.1	28278	49829.3	43524.7	80849.3	42672.9	43660.4	43601.8	44069	-
ME0130149	T3_negative	2-(3,4-dihydroxyphenyl)-5,7-dihydroxy-3,6-dimethoxy-3,4-dihydro-2H-1-benzopyran-4-one	Benzene and substituted derivatives	Benzene and substituted derivatives	C17H16O8	367.087	348.084	1.6598	[M+F]-	10.2	3	0.751	rp	-	131836448	HMDB0130272	-	-	98864.3	123535	60851.4	90829.4	77658.6	90202.2	72483.5	71291	71089.3	-
ME0134165	T3_negative	5,7-dihydroxy-6-(3-methylbut-2-en-1-yl)-2-(2,4,5-trihydroxyphenyl)-3,4-dihydro-2H-1-benzopyran-4-one	Benzene and substituted derivatives	Benzene and substituted derivatives	C20H20O7	409.07	372.121	2.8749	[M+K-2H]-	1.22229	3	0.7487	rp	-	131836674	HMDB0132519	-	-	13577.1	16683.8	15520.6	5010.83	1932.58	1652.96	8669.26	8694.4	8782.75	-
ME0135497	T3_negative	6-[3,7-dihydroxy-2-(3-hydroxyphenyl)-3,4-dihydro-2H-1-benzopyran-4-yl]-8-[3,7-dihydroxy-2-(4-hydroxy-3-methoxyphenyl)-3,4-dihydro-2H-1-benzopyran-4-yl]-2-(3,4-dihydroxyphenyl)-3,4-dihydro-2H-1-benzopyran-3,5,7-triol	Benzene and substituted derivatives	Benzene and substituted derivatives	C46H40O15	831.221	832.237	2.6663	[M-H]-	9.64836	3	0.7472	rp	-	131838695	HMDB0135024	-	-	40262.8	40579.2	64466.4	81577.2	279587	45348	103813	101152	102817	-
ME0003447	T3_negative	3-(3,4-dimethoxyphenyl)-N-[2-(3,4-dimethoxyphenyl)-2-hydroxyethyl]propanimidic acid	Benzene and substituted derivatives	Benzene and substituted derivatives	C21H27NO6	388.172	389.184	1.9739	[M-H]-	11.85	3	0.7435	rp	-	108460962	HMDB0135478	-	-	8832	4770.81	9082.03	8274.54	20101.4	43761.1	16387.2	17772	17667.4	-
ME0130109	T3_negative	2-(3,4-dihydroxy-5-methoxyphenyl)-5,6,7-trihydroxy-3,4-dihydro-2H-1-benzopyran-4-one	Benzene and substituted derivatives	Benzene and substituted derivatives	C16H14O8	393.079	334.069	1.4456	[M+CH3COO]-	7.925	3	0.7407	rp	-	131834550	HMDB0128206	-	-	421033	349108	403217	575957	397940	445371	426911	424916	425368	-
ME0133055	T3_negative	3-hydroxy-2-(4-hydroxy-3,5-dimethoxyphenyl)-5-sulfino-3,4-dihydro-2H-1-benzopyran-7-olate	Benzene and substituted derivatives	Benzene and substituted derivatives	C17H18O8S	441.095	382.072	1.8358	[M+CH3COO]-	20.9936	3	0.7358	rp	-	131834153	HMDB0127811	-	-	6277.72	3767.73	3175.69	12128	2188.92	2521.81	1959.48	1947.1	1871.36	-
ME0130063	T3_negative	2-(2,5-dihydroxy-4-methoxyphenyl)-5,7-dihydroxy-3,6-dimethoxy-3,4-dihydro-2H-1-benzopyran-4-one	Benzene and substituted derivatives	Benzene and substituted derivatives	C18H18O9	437.111	378.095	3.0427	[M+CH3COO]-	5.53638	3	0.7315	rp	-	131836454	HMDB0130280	-	-	84440	77584.8	76530.2	23726.5	14364.9	15831	53161.8	52691.4	50596.1	-
ME0137168	T3_negative	8-[3,7-dihydroxy-2-(4-hydroxy-3-methoxyphenyl)-3,4-dihydro-2H-1-benzopyran-4-yl]-2-(3-hydroxyphenyl)-3,4-dihydro-2H-1-benzopyran-3,5,7-triol	Benzene and substituted derivatives	Benzene and substituted derivatives	C31H28O10	559.167	560.168	3.6123	[M-H]-	10.6409	3	0.7296	rp	-	131838775	HMDB0135109	-	-	477345	394635	510420	403374	419398	369204	400634	402612	400816	-
ME0000888	T3_negative	[1-(2H-1,3-benzodioxol-5-yl)-3-(4-methoxy-1-benzofuran-5-yl)-3-oxopropoxy]sulfonic acid	Benzene and substituted derivatives	Benzene and substituted derivatives	C19H16O9S	419.045	420.051	1.8601	[M-H]-	2.86366	3	0.7293	rp	-	131835644	HMDB0129394	-	-	21148.2	35465.6	34986.2	13763.4	17330.1	17077.4	24468.5	24086.3	24467.8	-
ME0130244	T3_negative	2-(3-hydroxyphenyl)-4-[3,5,7-trihydroxy-2-(3-hydroxyphenyl)-3,4-dihydro-2H-1-benzopyran-8-yl]-8-[3,4,5-trihydroxy-6-(hydroxymethyl)oxan-2-yl]-3,4-dihydro-2H-1-benzopyran-3,5,7-triol	Benzene and substituted derivatives	Benzene and substituted derivatives	C36H36O15	707.205	708.205	1.5069	[M-H]-	9.72853	3	0.7268	rp	-	131833187	HMDB0126805	-	-	16656.4	26064.4	1597.71	19801.1	13018.1	31170	17986.5	18716.3	18639.7	-
ME0137052	T3_negative	7-hydroxy-6-methoxy-3-(2,3,4,5-tetrahydroxyphenyl)-3,4-dihydro-2H-1-benzopyran-4-one	Benzene and substituted derivatives	Benzene and substituted derivatives	C16H14O8	353.072	334.069	0.6285	[M+F]-	10.825	3	0.7261	rp	-	131831577	HMDB0125030	-	-	52596.2	33555.1	71146	27633.4	28385	34383.1	31917.3	33460.6	32818.5	-
ME0112523	T3_negative	3,4,5-Trihydroxy-6-[4-(3-oxo-3-{2,3,4-trihydroxy-5-[hydroxy(3,4,5-trihydroxyoxan-2-yl)methyl]-6-oxo-3-[3,4,5-trihydroxy-6-(hydroxymethyl)oxan-2-yl]cyclohexa-1,4-dien-1-yl}propyl)phenoxy]oxane-2-carboxylic acid	Benzene and substituted derivatives	Benzene and substituted derivatives	C33H42O22	789.201	790.217	2.9891	[M-H]-	16.1646	3	0.7228	rp	-	131834577	HMDB0128236	-	-	326883	200255	274265	486869	439981	252623	355385	352924	351953	-
ME0133280	T3_negative	4-(3-Hydroxy-3-phenylpropyl)phenol	Benzene and substituted derivatives	Benzene and substituted derivatives	C15H16O2	227.115	228.115	1.0364	[M-H]-	18.925	3	0.722	rp	-	54456955	HMDB0135597	-	-	21997.2	7990.45	11084.5	21857.9	48511.4	32318.5	16342.8	16980.1	16442.1	-
ME0113722	T3_negative	6-{4-[(1E)-3-{2,3-dihydroxy-5-[hydroxy(3,4,5-trihydroxyoxan-2-yl)methyl]-4,6-dioxo-3-[3,4,5-trihydroxy-6-(hydroxymethyl)oxan-2-yl]cyclohex-1-en-1-yl}-3-oxoprop-1-en-1-yl]phenoxy}-3,4,5-trihydroxyoxane-2-carboxylic acid	Benzene and substituted derivatives	Benzene and substituted derivatives	C33H40O22	787.196	788.201	2.2897	[M-H]-	2.13416	3	0.7195	rp	-	131834636	HMDB0128295	-	-	393824	395174	624319	546032	272064	295489	366459	366783	369373	-
ME0159462	T3_negative	Zizybeoside II	Benzene and substituted derivatives	Benzene and substituted derivatives	C25H38O16	594.222	594.216	1.4456	[M-]-	9.94587	3	0.7125	rp	-	46173942	HMDB0034955	-	C17565	8908.78	12554.7	9479.4	11741.2	5691.45	16393.5	11529.8	11429.2	11522	-
FDATN00327	T3_negative	Manidipine	Benzene and substituted derivatives	Benzene and substituted derivatives	C35H38N4O6	609.275	610.279	2.8053	[M-H]-	5.18652	3	0.7111	rp	-	4008	HMDB0254323	-	-	30797	37775	27494.3	20171.6	9856.27	45279	30057.2	29798	27913.8	-
ME0135183	T3_negative	6,7-dihydroxy-3-(7-hydroxy-5-methoxy-2,2-dimethyl-3,4-dihydro-2H-1-benzopyran-6-yl)-4H-chromen-4-one	Benzene and substituted derivatives	Benzene and substituted derivatives	C21H20O7	383.118	384.121	2.3095	[M-H]-	10.75	3	0.7088	rp	-	131832452	HMDB0125986	-	-	57527.4	58679.7	46958.5	76153.5	50509.6	59606.7	50980.8	53314.8	51350.7	-
ME0135269	T3_negative	6-[(3,3-dimethyloxiran-2-yl)methyl]-5-hydroxy-7-methoxy-2-(3,4,5-trimethoxyphenyl)-3,4-dihydro-2H-1-benzopyran-4-one	Benzene and substituted derivatives	Benzene and substituted derivatives	C24H28O8	503.189	444.178	2.7457	[M+CH3COO]-	7.19407	3	0.7082	rp	-	131836714	HMDB0132661	-	-	87845.7	10210.8	81348.5	46250.7	114910	115868	71978.1	75781.8	72670.8	-
ME0134269	T3_negative	3,3'-Dihydroxy-4,5dimethoxybibenzyl	Benzene and substituted derivatives	Benzene and substituted derivatives	C16H18O4	319.112	274.12	2.2108	[M+HCOO]-	13.9	3	0.7067	rp	-	86251456	HMDB0129930	-	-	123241	104477	105873	115837	67048.4	95317.4	75608.9	75470.8	74552.1	-
ME0130303	T3_negative	[2,4-dihydroxy-3-[(E)-3-methylbut-1-enyl]phenyl]-[6-(2,4-dihydroxyphenyl)-2-(2,6-dihydroxyphenyl)-4-methylcyclohex-3-en-1-yl]methanone	Benzene and substituted derivatives	Benzene and substituted derivatives	C31H32O7	515.197	516.215	2.1056	[M-H]-	21.3506	3	0.7061	rp	-	131832866	HMDB0126448	-	-	14625.5	13578	16351.8	2536.85	35584.7	4043.78	18472.9	19385.2	19467.4	-
ME0131039	T3_negative	3-(2-{4-[2-(dimethylamino)ethoxy]phenyl}-3-ethyl-3-phenyloxiran-2-yl)phenol	Benzene and substituted derivatives	Benzene and substituted derivatives	C26H29NO3	402.213	403.215	3.6904	[M-H]-	1.84493	3	0.7059	rp	-	131839533	HMDB0142485	-	-	1620.87	6547.57	2807.09	12793	9438.88	5681.07	7921.06	8114.97	6768.32	-
ME0112553	T3_negative	3,4,5-trihydroxy-6-[6-hydroxy-4-(3-hydroxyprop-1-en-1-yl)-2,3-dimethoxyphenoxy]oxane-2-carboxylic acid	Benzene and substituted derivatives	Benzene and substituted derivatives	C17H22O11	401.108	402.116	2.3095	[M-H]-	1.02217	3	0.7023	rp	-	131835018	HMDB0128719	-	-	321571	897070	571043	1.52646e+06	678438	692720	745474	746423	749301	-
ME0134152	T3_negative	8-[5,7-Dihydroxy-2-(4-hydroxyphenyl)-4-oxo-2,3-dihydrochromen-3-yl]-5-hydroxy-2-(4-hydroxy-3-methoxyphenyl)-7-[3,4,5-trihydroxy-6-(hydroxymethyl)oxan-2-yl]oxy-2,3-dihydrochromen-4-one	Benzene and substituted derivatives	Benzene and substituted derivatives	C37H34O16	733.182	734.185	1.1351	[M-H]-	6.2877	3	0.6987	rp	-	131835491	HMDB0129210	-	-	879.9	1689.17	4111.72	4198.11	20010.1	8330.51	4706.39	5818.38	5541.34	-
ME0130977	T3_negative	3-(2,4-dihydroxy-3,5-dimethoxyphenyl)prop-2-enoic acid	Benzene and substituted derivatives	Benzene and substituted derivatives	C11H12O6	239.06	240.063	4.6009	[M-H]-	10.775	3	0.6983	rp	-	131839251	HMDB0135751	-	-	58700.9	48519.3	36953.1	50086.8	40942.2	27103	42293.4	41842.9	41825	-
ME0115122	T3_negative	Phenol glucuronide	Benzene and substituted derivatives	Benzene and substituted derivatives	C12H14O7	315.071	270.074	1.4456	[M+HCOO]-	0.5	3	0.6967	rp	-	87235	HMDB0060014	-	-	73131.1	54788.9	52887.1	46270	38170.5	33958.1	36409.4	33533.6	34330.8	-
ME0131263	T3_negative	3-(3-hydroxyphenyl)-2-(4-hydroxyphenyl)-5-[(E)-2-(3-hydroxyphenyl)ethenyl]-2,3-dihydro-1-benzofuran-6-ol	Benzene and substituted derivatives	Benzene and substituted derivatives	C28H22O5	437.13	438.147	2.5238	[M-H]-	20.4054	3	0.6958	rp	-	131839312	HMDB0135817	-	-	152144	83798.1	215935	102837	98695.7	179005	127736	128079	124149	-
ME0130273	T3_negative	2-(4-hydroxy-3-methoxyphenyl)-6-[3,4,5-trihydroxy-6-(hydroxymethyl)oxan-2-yl]-3,4-dihydro-2H-1-benzopyran-3,5,7-triol	Benzene and substituted derivatives	Benzene and substituted derivatives	C22H26O11	465.134	466.147	3.098	[M-H]-	14.2108	3	0.6932	rp	-	131833069	HMDB0126687	-	-	177617	126955	116823	133695	118983	127203	135996	138943	138624	-
ME0134254	T3_negative	5-[(E)-2-(4-hydroxyphenyl)ethenyl]-4-methoxy-2-[(1E)-3-methylbut-1-en-1-yl]benzene-1,3-diol	Benzene and substituted derivatives	Benzene and substituted derivatives	C20H22O4	342.166	326.152	2.7655	[M+NH4-2H]-	12.775	3	0.6929	rp	-	131835291	HMDB0129005	-	-	20635.4	4998.61	4530.77	7998.34	26508	66531.5	21607.9	21786.1	21557.9	-
ME0134232	T3_negative	5-[(E)-2-(2,4-dihydroxyphenyl)ethenyl]-4-methoxy-2-(3-methylbut-2-en-1-yl)benzene-1,3-diol	Benzene and substituted derivatives	Benzene and substituted derivatives	C20H22O5	341.131	342.147	2.9493	[M-H]-	21.3	3	0.6902	rp	-	131832036	HMDB0125557	-	-	18737.8	29728.8	10686.8	11592.4	18145	3734.45	25602.5	26365.2	25498.5	-
ME0131729	T3_negative	3,4,5-trihydroxy-6-[(3-oxo-1,7-diphenylhepta-4,6-dien-2-yl)oxy]oxane-2-carboxylic acid	Benzene and substituted derivatives	Benzene and substituted derivatives	C25H26O8	453.15	454.163	3.2621	[M-H]-	11.4089	3	0.688	rp	-	131837733	HMDB0133934	-	-	87643	105968	160996	96512.7	68165.6	82795.4	97849.6	96458.9	94808.8	-
ME0130250	T3_negative	2-(3-hydroxyphenyl)-8-[3,4,5-trihydroxy-6-(hydroxymethyl)oxan-2-yl]-3,4-dihydro-2H-1-benzopyran-3,5,7-triol	Benzene and substituted derivatives	Benzene and substituted derivatives	C21H24O10	436.146	436.137	2.8794	[M-]-	19.6039	3	0.687	rp	-	131833087	HMDB0126705	-	-	75985	104526	110469	92060.9	64591	76427.6	79709.1	80892.3	81613.5	-
ME0130185	T3_negative	2-(3,4-dihydroxyphenyl)-8-[1-(2,4-dihydroxyphenyl)-2-hydroxy-3-(3-hydroxyphenyl)propyl]-3,4-dihydro-2H-1-benzopyran-3,5,7-triol	Benzene and substituted derivatives	Benzene and substituted derivatives	C30H28O10	607.188	548.168	2.3095	[M+CH3COO]-	10.2935	3	0.6863	rp	-	131838734	HMDB0135063	-	-	105465	183500	137445	129084	137709	75830.8	106041	102585	101915	-
ME0133920	T3_negative	3',4',5,5',6,7-Hexahydroxyflavanone	Benzene and substituted derivatives	Benzene and substituted derivatives	C15H12O8	639.089	320.053	0.9687	[2M-H]-	15.3967	3	0.6838	rp	-	129685587	HMDB0128213	-	-	14483.7	52735.8	37487.4	30199.8	35208.9	38024.7	34337.2	35042.6	34387.3	-
ME0118186	T3_negative	27-O-demethylrifabutin	Benzene and substituted derivatives	Benzene and substituted derivatives	C45H60N4O11	867.389	832.426	3.7493	[M+Cl]-	20.2533	3	0.6816	rp	-	137175342	HMDB0061043	-	-	5173.52	2814.86	3005.72	3734.36	1917.85	9579.5	5592.31	7636.01	7051.85	-
ME0119086	T3_negative	3-(6,7-dimethoxy-2H-1,3-benzodioxol-5-yl)-3-hydroxypropanal	Benzene and substituted derivatives	Benzene and substituted derivatives	C12H14O6	313.093	254.079	2.2108	[M+CH3COO]-	0.65	3	0.6799	rp	-	131834967	HMDB0128666	-	-	117581	132384	126564	131346	96229.9	112281	115413	115560	114470	-
ME0137152	T3_negative	8-[1-(2,4-dihydroxyphenyl)-3-(3,4-dihydroxyphenyl)-2-hydroxypropyl]-2-(4-hydroxy-3-methoxyphenyl)-3,4-dihydro-2H-1-benzopyran-3,5,7-triol	Benzene and substituted derivatives	Benzene and substituted derivatives	C31H30O11	577.177	578.179	2.2378	[M-H]-	10.2049	3	0.6798	rp	-	131838758	HMDB0135088	-	-	252535	195273	219111	190898	287516	227695	215039	214180	213753	-
ME0008784	T3_negative	N(4)-Acetylsulfamethazine	Benzene and substituted derivatives	Benzene and substituted derivatives	C14H16N4O3S	320.089	320.094	2.7605	[M-]-	15.275	3	0.6757	rp	-	66855	HMDB0244280	-	-	30366.2	35179.8	26552.8	38966.2	46207.8	42836.1	33548	33523.1	34005.8	-
ME0133788	T3_negative	5-(6-{2,4-dihydroxy-3-[(1E)-3-methylbut-1-en-1-yl]benzoyl}-5-(2,6-dihydroxyphenyl)-3-methylcyclohex-3-en-1-yl)benzene-1,2,4-triol	Benzene and substituted derivatives	Benzene and substituted derivatives	C31H32O8	591.229	532.21	2.7257	[M+CH3COO]-	9.09977	3	0.6682	rp	-	131832903	HMDB0126486	-	-	35495.6	99253.4	96521.9	3732.74	17017.1	22468.1	45883.7	45965.7	46646.5	-
ME0133274	T3_negative	4-(3,5-dihydroxy-7-sulfino-3,4-dihydro-2H-1-benzopyran-2-yl)-2-hydroxybenzen-1-olate	Benzene and substituted derivatives	Benzene and substituted derivatives	C15H14O7S	397.053	338.046	1.8358	[M+CH3COO]-	18.3	3	0.6675	rp	-	131834264	HMDB0127893	-	-	29413.8	32913	31644.1	47694.3	31790.7	31845.1	33163.7	31761	33362.2	-
ME0131870	T3_negative	3,4,5-trihydroxy-6-[3-(5-oxo-7-phenylhept-3-en-1-yl)phenoxy]oxane-2-carboxylic acid	Benzene and substituted derivatives	Benzene and substituted derivatives	C25H28O8	455.166	456.178	3.2776	[M-H]-	11.2485	3	0.6577	rp	-	131838348	HMDB0134641	-	-	184760	204734	267838	192142	267604	251480	208237	207903	208518	-
ME0131156	T3_negative	3-(3,4-dimethoxyphenyl)-8-hydroxy-7-methoxy-3,4-dihydro-2H-1-benzopyran-4-one	Benzene and substituted derivatives	Benzene and substituted derivatives	C18H18O6	330.119	330.11	2.5131	[M-]-	20.15	3	0.6569	rp	-	131836533	HMDB0130389	-	-	215504	87307.5	91607.5	80803.7	130039	100358	81784.2	84408.8	81174.6	-
ME0003443	T3_negative	3-(3,4-dimethoxyphenyl)-N-[2-(1-hydroxy-3-methoxy-4-oxocyclohexa-2,5-dien-1-yl)ethyl]prop-2-enimidic acid	Benzene and substituted derivatives	Benzene and substituted derivatives	C20H23NO6	372.14	373.152	2.3095	[M-H]-	13.6	3	0.6544	rp	-	131839053	HMDB0135474	-	-	12509.6	32439.9	8161.83	19725.3	39274.7	19789.1	22597	22832.7	23387.8	-
ME0133510	T3_negative	4-[5-(3-Hydroxypropyl)-1-benzofuran-2-yl]-2-methoxyphenol	Benzene and substituted derivatives	Benzene and substituted derivatives	C18H18O4	297.119	298.12	1.2506	[M-H]-	14.225	3	0.6439	rp	-	24946153	HMDB0131379	-	-	23257.7	25323	22384.5	48016.2	27096.8	35675.6	27893.5	27988.4	28267.1	-
ME0131209	T3_negative	3-(3,7-dihydroxy-5-methoxy-2,2-dimethyl-3,4-dihydro-2H-1-benzopyran-6-yl)-7-hydroxy-4H-chromen-4-one	Benzene and substituted derivatives	Benzene and substituted derivatives	C21H20O7	384.127	384.121	2.2437	[M-]-	15.25	3	0.636	rp	-	131832454	HMDB0125988	-	-	16443.6	23889.9	15184.1	21443.6	27135.8	16569.5	24814.5	23459.9	24623	-
ME0113457	T3_negative	6-[2-(2-carboxyeth-1-en-1-yl)-5-methoxyphenoxy]-3,4,5-trihydroxyoxane-2-carboxylic acid	Benzene and substituted derivatives	Benzene and substituted derivatives	C16H18O10	369.082	370.09	2.8102	[M-H]-	2	3	0.6299	rp	-	131839247	HMDB0135747	-	-	108974	127765	185890	12671.8	129348	29725.8	100878	99153.8	100860	-
ME0115084	T3_negative	Pallidol 3,3''-diglucoside	Benzene and substituted derivatives	Benzene and substituted derivatives	C40H42O16	813.212	778.247	3.1575	[M+Cl]-	5.50676	3	0.6297	rp	-	131752011	HMDB0036570	-	-	36239.8	31708.9	37327.3	41916.6	46632.3	57618.4	42099	42087.7	40915.6	-
ME0131477	T3_negative	3,4,5-trihydroxy-2,8-bis(3,5,7-trihydroxy-3,4-dihydro-2H-1-benzopyran-2-yl)-6H-benzo[7]annulen-6-one	Benzene and substituted derivatives	Benzene and substituted derivatives	C29H24O12	580.153	564.127	3.1874	[M+NH4-2H]-	12.4451	3	0.6278	rp	-	74000468	HMDB0141879	-	-	82237.1	53661.2	70920.6	37824.1	44669.6	33641.5	59675.9	59800	58052.3	-
ME0130074	T3_negative	2-(2,5-dihydroxy-4-methoxyphenyl)-8-[3,4,5-trihydroxy-6-(hydroxymethyl)oxan-2-yl]-3,4-dihydro-2H-1-benzopyran-3,5,7-triol	Benzene and substituted derivatives	Benzene and substituted derivatives	C22H26O12	501.152	482.142	3.3177	[M+F]-	21.6905	3	0.6228	rp	-	131833127	HMDB0126745	-	-	15036.7	16038.1	4546.94	5021.01	15030.6	11218.7	9004.38	8096.37	8644.77	-
MEDN1827	T3_negative	N-hydroxy-2-(N-isopropoxybiphenyl-4-ylsulfonamido)acetamide	Benzene and substituted derivatives	Benzene and substituted derivatives	C17H20N2O5S	727.21	364.109	2.9389	[2M-H]-	1.2101	3	0.6189	rp	-	10044321	HMDB0248614	-	-	68971.1	78639.7	80851.4	82570.3	133417	55534.3	92010.3	92210.3	90766.1	-
ME0113507	T3_negative	6-[4-(2-{[3-(3,4-dimethoxyphenyl)-1-hydroxyprop-2-en-1-ylidene]amino}ethyl)-2-methoxyphenoxy]-3,4,5-trihydroxyoxane-2-carboxylic acid	Benzene and substituted derivatives	Benzene and substituted derivatives	C26H31NO11	532.176	533.19	1.8601	[M-H]-	11.6689	3	0.6114	rp	-	131839072	HMDB0135495	-	-	104084	263724	196585	43315.8	68966	87012.8	106380	107170	107195	-
ME0006101	T3_negative	Aurintricarboxylic acid	Benzene and substituted derivatives	Benzene and substituted derivatives	C22H14O9	457.02	422.064	2.2641	[M+Cl]-	30.2859	3	0.61	rp	-	2259	HMDB0248731	-	-	10242	10419.9	9206.62	4002.95	4085.86	5845.92	7416.37	7282.6	7256.06	-
ME0131053	T3_negative	3-(2-Hydroxy-4-methoxyphenyl)-2,4-dihydrochromene-3,7-diol	Benzene and substituted derivatives	Benzene and substituted derivatives	C16H16O5	325.053	288.1	1.1043	[M+K-2H]-	10.325	3	0.6057	rp	-	54359260	HMDB0136845	-	-	17158.8	20879.7	29039.5	19217.2	31070.5	15510.6	34515.5	33891.2	34512.9	-
ME0013803	T3_negative	3,4,5-trihydroxy-6-{[4-(7-methoxy-2-oxo-2H-chromen-6-yl)-2-oxobut-3-en-1-yl]oxy}oxane-2-carboxylic acid	Benzene and substituted derivatives	Benzene and substituted derivatives	C20H20O11	476.123	436.101	1.895	[M-H+CH3CN]-	8.0232	3	0.5898	rp	-	131835259	HMDB0128971	-	-	122418	59518.2	87370.1	34217.4	80937.6	70096.5	70698.1	78501.2	79842.6	-
FDATN01289	T3_negative	3-(4-Hydroxyphenyl)chroman-7-ol	Benzene and substituted derivatives	Benzene and substituted derivatives	C15H14O3	279.051	242.094	3.2401	[M+K-2H]-	20.275	3	0.5835	rp	-	382975	HMDB0243678	-	-	127690	164586	70586.5	467477	124807	191398	193454	193219	193046	-
ME0113604	T3_negative	6-{[(1S,16R)-5,11-dihydroxy-8,8,10,12,16-pentamethyl-3-[1-(2-methyl-1,3-thiazol-4-yl)prop-1-en-2-yl]-9-oxo-17-oxa-4-azabicyclo[14.1.0]heptadec-4-en-7-yl]oxy}-3,4,5-trihydroxyoxane-2-carboxylic acid	Benzene and substituted derivatives	Benzene and substituted derivatives	C33H50N2O11S	663.287	682.313	3.2576	[M-H2O-H]-	12.86	3	0.5759	rp	-	131833875	HMDB0127537	-	-	14304.6	17184.9	22955	5707.24	7568.4	4836.06	7716.94	6442.72	8195.26	-
ME0129765	T3_negative	1-[3-(6-{2,4-dihydroxy-3-[(1E)-4-hydroxy-3-methylbut-1-en-1-yl]benzoyl}-5-(2,4-dihydroxyphenyl)-3-methylcyclohex-2-en-1-yl)-2,4-dihydroxyphenyl]-3-(2,4-dihydroxyphenyl)propan-1-one	Benzene and substituted derivatives	Benzene and substituted derivatives	C40H40O11	712.263	696.257	3.1278	[M+NH4-2H]-	19.0376	3	0.5689	rp	-	131832875	HMDB0126457	-	-	2049.72	4476.78	8411.72	18731	15467.5	23109.3	20338.3	18755.7	20732.1	-
ME0127819	T3_negative	(1'x,2S)-2-(1,2-Dihydroxy-1-methylethyl)-2,3-dihydro-7H-furo[3,2-g][1]benzopyran-7-one 2'-glucoside	Benzene and substituted derivatives	Benzene and substituted derivatives	C20H24O10	423.13	424.137	2.6715	[M-H]-	9.30628	3	0.564	rp	-	131752523	HMDB0031757	-	-	3728.87	8933.17	5201.77	2080.18	1595.19	2645.83	4800.68	3304.75	4493.67	-
ME0103819	T3_negative	(1R)-Glutathionyl-(2R)-hydroxy-1,2-dihydronaphthalene	Benzene and substituted derivatives	Benzene and substituted derivatives	C20H25N3O7S	450.125	451.141	2.8594	[M-H]-	11.7947	3	0.5272	rp	-	11954046	HMDB0060299	-	C14793	43628.4	19580.2	26645.8	90182.3	211002	42548.9	75721.1	76007.8	75246.4	-
ME0016980	T3_negative	Cephalomannine	Benzene and substituted derivatives	Benzene and substituted derivatives	C45H53NO14	890.355	831.347	4.0435	[M+CH3COO]-	5.73925	2	0.8856	rp	71610-00-9	6436208	-	73572	-	118763	116182	44140.1	45589.2	81406.6	213050	104689	106834	104905	-
ME0121803	T3_negative	6,6'-(1,2-phenylene)bis(1,3,5-triazine-2,4-diamine)	Benzene and substituted derivatives	Benzene and substituted derivatives	C12H12N10	333.077	296.125	1.4456	[M+K-2H]-	10.15	2	0.8108	rp	5118-79-6	220912	-	96304	-	463157	477971	428143	467558	319710	486248	454164	454340	451131	-
ME0010059	T3_negative	Vialinin A	Benzene and substituted derivatives	Benzene and substituted derivatives	C34H26O8	621.17	562.163	3.1973	[M+CH3COO]-	9.93276	2	0.7358	rp	858134-23-3	11563133	-	45274	-	1998.36	856.09	4007.39	19721.3	33876.9	4262.71	9460	9483.18	7578.79	-
ME0005550	T3_negative	5-Amino-2-(p-toluidino)benzenesulphonic acid	Benzene and substituted derivatives	Benzene and substituted derivatives	C13H14N2O3S	337.092	278.072	3.0384	[M+CH3COO]-	15.225	2	0.7213	rp	91-31-6	66672	-	96353	-	46910.6	45937.4	54334	66744.9	68166.4	63396.7	50956.1	51382.1	50515.3	-
ME0141046	T3_negative	4,4'-Propane-1,1-diyldiphenol	Benzene and substituted derivatives	Benzene and substituted derivatives	C15H16O2	263.077	228.115	1.0375	[M+Cl]-	0.0745	3	0.9981	rp	1576-13-2	4201081	-	-	-	149514	169474	84551	96891.4	128980	99301.1	135038	136326	129628	-
ME0004220	T3_negative	4-(2,3-dihydro-1H-perimidin-2-yl)-N,N-dimethylaniline	Benzene and substituted derivatives	Benzene and substituted derivatives	C19H19N3	324.119	289.158	1.9936	[M+Cl]-	2.24425	3	0.9469	rp	76139-80-5	256660	-	-	-	114663	7230.11	42479.8	13796.1	216582	18690.7	27974.6	32795.9	33796.2	-
ME0119299	T3_negative	3-[(E)-Phenyldiazenyl]biphenyl-4-ol	Benzene and substituted derivatives	Benzene and substituted derivatives	C18H14N2O	273.109	274.111	1.056	[M-H]-	10.9672	3	0.7889	rp	63467-44-7	88934	-	-	-	28839.1	32231.6	33831.5	29925.3	29628.2	48371.5	33976.8	34572	33925.6	-
ME0145227	T3_negative	Aralionine A	Benzene and substituted derivatives	Benzene and substituted derivatives	C34H38N4O5	581.274	582.284	4.4769	[M-H]-	5.71156	3	0.7732	rp	21761-48-8	5281583	-	-	C09999	1369.18	118.22	1095.31	266.09	55670.9	3135	2968.92	2929.48	3109.76	-
ME0001243	T3_negative	Urea, tetraphenyl-	Benzene and substituted derivatives	Benzene and substituted derivatives	C25H20N2O	399.129	364.158	2.9689	[M+Cl]-	6.1	3	0.7595	rp	632-89-3	222572	-	96364	-	81685.2	36832.6	69786.8	23083.2	32806.6	37161.7	39491.3	40017.6	39869.9	-
ME0002605	T3_negative	2-[4-(4-Methylbenzenesulfonyl)piperazin-1-yl]pyridine-3-carbonitrile	Benzene and substituted derivatives	Benzene and substituted derivatives	C17H18N4O2S	341.108	342.115	5.947	[M-H]-	0.1165	3	0.7471	rp	930005-82-6	16267445	-	-	-	5435.89	13203.5	13973.5	14126.3	8734.6	8261.5	6250.28	6556.26	7027.31	-
ME0142954	T3_negative	4-Methyl-3-hydroxyanthranilic acid	Benzene and substituted derivatives	Benzene and substituted derivatives	C8H9NO3	333.109	167.058	4.0239	[2M-H]-	0.3	3	0.7454	rp	552-14-7	95222	-	-	C03986	87591.8	85937.3	109903	29506.2	206558	124724	128316	128875	129574	-
ME0157295	T3_negative	Sulfometuron	Benzene and substituted derivatives	Benzene and substituted derivatives	C14H14N4O5S	385.045	350.068	2.6025	[M+Cl]-	1.27425	3	0.7191	rp	74223-56-6	52998	-	-	C18895	2341.69	2674.44	770.42	1000.15	1574.1	2244.26	1854.66	1393.89	1917	-
ME0151798	T3_negative	Isobutyrylmallotochromene	Benzene and substituted derivatives	Benzene and substituted derivatives	C26H30O8	469.182	470.194	3.3577	[M-H]-	10.1665	3	0.7166	rp	116964-16-0	189453	-	-	C09009	75111.2	61119.4	64212.9	79538.2	101215	96551.6	65418.2	66557	66558.4	-
ME0142760	T3_negative	XV638	Benzene and substituted derivatives	Benzene and substituted derivatives	C41H38N6O5S2	757.211	758.235	2.3883	[M-H]-	21.0109	3	0.7108	rp	183854-11-7	441046	-	-	C06488	2781.84	30611.7	6462.96	7897.04	5078.54	3407.29	2754.1	3637.44	3328.52	-
ME0141853	T3_negative	Agecorynin C	Benzene and substituted derivatives	Benzene and substituted derivatives	C22H24O9	431.13	432.142	1.6598	[M-H]-	10.971	3	0.7055	rp	70460-31-0	256420	-	-	-	98067.2	93615.5	94852.5	90658.7	103471	90219.7	88312.8	88436.9	88231.1	-
ME0006010	T3_negative	Alteichin	Benzene and substituted derivatives	Benzene and substituted derivatives	C20H14O6	369.079	350.079	1.6838	[M+F]-	1.9	3	0.7011	rp	88899-62-1	125848	-	-	C10295	17827.7	2338.79	17489	28609.4	8390.4	10373.8	26035.3	26162.3	24786.2	-
ME0141863	T3_negative	2-(2-Naphthyloxy)propanoic acid	Benzene and substituted derivatives	Benzene and substituted derivatives	C13H12O3	431.153	216.079	2.7408	[2M-H]-	7.93227	3	0.6961	rp	10470-82-3	92236	-	-	-	63450.5	41426.3	51310.4	50365.5	51549.2	48939.5	51098.4	51581.9	52021.7	-
ME0128017	T3_negative	Catechin tetramethylether	Benzene and substituted derivatives	Benzene and substituted derivatives	C19H22O6	405.15	346.142	1.1335	[M+CH3COO]-	12.9333	3	0.68	rp	51079-25-5	182659	-	43598	-	27354	23032.5	13749.7	13680	41649.7	23024.1	20653.3	19941.5	20811.9	-
ME0008516	T3_negative	Diphenylmethylene-Glycine benzyl ester	Benzene and substituted derivatives	Benzene and substituted derivatives	C22H19NO2	374.145	329.142	3.1179	[M+HCOO]-	16.175	3	0.6755	rp	81477-91-0	11782449	-	44984	-	27062	5816.68	19411.9	31949.2	46727.8	42748.5	28339.1	29198.5	29218.5	-
ME0005236	T3_negative	4-methyl-N-(pyrrolidine-1-carbothioyl)benzamide	Benzene and substituted derivatives	Benzene and substituted derivatives	C13H16N2OS	247.082	248.098	2.7209	[M-H]-	3.33475	3	0.6732	rp	73077-34-6	797439	-	-	-	4436.67	3915.23	1969.99	7145.25	8782.71	6637.4	5148.03	5239.95	5246.11	-
ME0004199	T3_negative	4-(4-Phenylphenoxy)aniline	Benzene and substituted derivatives	Benzene and substituted derivatives	C18H15NO	260.114	261.115	2.2933	[M-H]-	3.4105	3	0.6716	rp	6628-69-9	247124	-	-	-	3046.82	3509.66	5246.9	4931.44	2293.84	5024.02	4249.51	4418.54	4412.88	-
ME0008470	T3_negative	N-phenyl-5-pyridin-3-yl-1,3,4-thiadiazol-2-amine	Benzene and substituted derivatives	Benzene and substituted derivatives	C13H10N4S	253.057	254.063	0.6483	[M-H]-	3.45725	3	0.6706	rp	35356-56-0	946930	-	-	-	5674.21	3678.85	3068.95	2220.6	4551.1	2882.21	3926.43	4204.67	4037.63	-
ME0146931	T3_negative	Butyrylmallotochromene	Benzene and substituted derivatives	Benzene and substituted derivatives	C26H30O8	505.173	470.194	2.5044	[M+Cl]-	19.657	3	0.6698	rp	116979-51-2	189457	-	-	C08997	1266.86	8248.12	14916.4	4634.5	3421.32	4416.75	3744.46	4591.26	4823.09	-
ME0000810	T3_negative	1,1'-Bi-2-naphthol	Benzene and substituted derivatives	Benzene and substituted derivatives	C20H14O2	331.103	286.099	1.6793	[M+HCOO]-	15.175	3	0.6689	rp	18531-94-7 | 602-09-5 | 18531-99-2	11762	-	63041	-	58566.2	75163.1	61919.9	86477.5	84394.1	143328	114574	113803	119465	-
MEDP2202	T3_negative	2-(2-Amino-3-methoxyphenyl)chromone	Benzene and substituted derivatives	Benzene and substituted derivatives	C16H13NO3	302.055	267.089	1.5623	[M+Cl]-	3.64175	3	0.6668	rp	167869-21-8	4713	-	-	C01555	14324.7	14002.1	15883.8	14053.3	19346.5	16064.4	13960.8	14397.4	13843.6	ko00524
ME0002160	T3_negative	Biphenyl-2,3-diol	Benzene and substituted derivatives	Benzene and substituted derivatives	C12H10O2	371.134	186.068	3.4562	[2M-H]-	13.6	3	0.6656	rp	1133-63-7	254	-	-	C02526	109897	95818.7	154945	63758.2	257573	136734	121302	121664	120939	ko01100
ME0000569	T3_negative	Acetic acid, (2,4-dinitrophenoxy)-	Benzene and substituted derivatives	Benzene and substituted derivatives	C8H6N2O7	276.982	242.018	0.5496	[M+Cl]-	3.7515	3	0.6645	rp	25141-25-7	91293	-	-	-	1852.93	1014.27	1778.4	923.94	1442.83	889.64	2510.04	2554.84	2540.22	-
ME0008693	T3_negative	2,4,6-Triacetamidotoluene	Benzene and substituted derivatives	Benzene and substituted derivatives	C13H17N3O3	262.12	263.127	2.016	[M-H]-	4.97875	3	0.6398	rp	55470-90-1	251602	-	-	-	9589.46	7214.66	4552.41	18535.6	28574.4	23128.4	15735.8	15956.2	15967.1	-
ME0148218	T3_negative	Delavaine A	Benzene and substituted derivatives	Benzene and substituted derivatives	C38H54N2O11	713.362	714.373	3.5343	[M-H]-	4.42971	3	0.6395	rp	109291-57-8	441723	-	-	C08674	18179.5	68179	59258.7	26120.6	52331.1	58738.1	48354.6	48378.7	47786.9	-
ME0147812	T3_negative	trans-Coumaryl acetate	Benzene and substituted derivatives	Benzene and substituted derivatives	C11H12O3	383.155	192.079	1.9542	[2M-H]-	13.55	3	0.6338	rp	124389-48-6	14320459	-	-	C20465	413735	547886	471894	283826	915515	294192	476895	479018	479527	ko00940,ko01110
ME0154029	T3_negative	Myricoside	Benzene and substituted derivatives	Benzene and substituted derivatives	C34H44O19	755.241	756.248	3.1378	[M-H]-	0.820931	3	0.6197	rp	76076-04-5	5281784	-	-	C10479	161985	141388	142193	136438	88537.3	108422	131146	132018	130841	-
ME0002507	T3_negative	2-[(4-Nitrophenyl)sulfonyl]benzoic acid	Benzene and substituted derivatives	Benzene and substituted derivatives	C13H9NO6S	305.999	307.015	0.5497	[M-H]-	32.6445	3	0.5977	rp	39950-34-0	757521	-	-	-	4223.69	3794.39	3364.22	3437.66	3393.44	3261.26	3663.8	3873.58	3846.55	-
ME0156616	T3_negative	Sennoside D	Benzene and substituted derivatives	Benzene and substituted derivatives	C42H40O19	829.208	848.216	3.1775	[M-H2O-H]-	11.3604	3	0.5887	rp	37271-17-3	46173830	-	-	-	14555.9	6649.19	6626.26	14090.6	16316.2	22689.5	13194.7	11720.1	12299.2	-
ZINC101320077	T3_negative	2,7-Dideacetoxytaxinine J	Benzene and substituted derivatives	Benzene and substituted derivatives	C35H44O8	591.284	592.304	4.1227	[M-H]-	7.79775	3	0.5886	rp	115810-14-5	44351931	-	-	-	10315.7	10606.9	15691.3	20737.7	19466.2	12300.2	16163.9	16217	15748.5	-
ME0157153	T3_negative	Specionin	Benzene and substituted derivatives	Benzene and substituted derivatives	C20H26O8	393.164	394.163	3.2976	[M-H]-	21.325	3	0.5785	rp	87946-74-5 | 96944-53-5	10982109	-	-	C09799	18102.6	16642.8	22880	15679.3	13867.5	17543.5	19901.2	20418.5	19973.5	-
ME0009136	T3_negative	Nodinitib-1	Benzene and substituted derivatives	Benzene and substituted derivatives	C14H13N3O2S	306.076	287.073	0.7651	[M+F]-	11.375	3	0.5727	rp	799264-47-4	1088438	-	96479	C76555	1.12066e+06	625805	719689	494277	272.82	271934	344179	349649	351154	-
ME0007220	T3_negative	3-[3,4-Dihydroxy-4-(hydroxymethyl)oxolan-2-yl]oxy-1,8-dihydroxy-6-methylanthracene-9,10-dione	Benzene and substituted derivatives	Benzene and substituted derivatives	C20H18O9	401.087	402.095	4.2414	[M-H]-	1.44607	2	0.8298	rp	-	4483894	-	-	-	146936	89627.8	90299.6	90226.9	86993.7	89172.4	90307.6	90364.7	91498.1	-
ME0116475	T3_negative	Diacetyldideisovaleryl-rhodomyrtoxin	Benzene and substituted derivatives	Benzene and substituted derivatives	C18H16O7	687.171	344.09	3.9846	[2M-H]-	0.873144	2	0.8236	rp	-	4317971	-	44068	-	2.17492e+06	1.56188e+06	1.986e+06	1.81099e+06	1.02636e+06	1.68173e+06	1.90065e+06	1.9288e+06	1.9271e+06	-
ME0002209	T3_negative	2,4,6-Trimethyl-3,5-dinitrobenzonitrile	Benzene and substituted derivatives	Benzene and substituted derivatives	C10H9N3O4	234.051	235.059	4.7628	[M-H]-	3.025	2	0.7843	rp	-	72942114	-	34473	-	22937.5	9528.88	6628.94	34364	56507.5	29954.2	27595.8	27438.5	27610.7	-
ME0121138	T3_negative	5-benzyl-5-(pyridin-3-yl)imidazolidine-2,4-dione	Benzene and substituted derivatives	Benzene and substituted derivatives	C15H13N3O2	533.186	267.101	2.6068	[2M-H]-	15.304	2	0.7319	rp	-	349105955	-	96287	-	19090.8	42672	33389.6	85353.1	10658	15115.3	27893.7	30493.4	30102.9	-
ME0002110	T3_negative	2,3,4'-Trihydroxy-4-methoxybenzophenone	Benzene and substituted derivatives	Benzene and substituted derivatives	C14H12O5	312.068	260.068	2.9786	[M+Cl+NH3]-	9.2	2	0.7189	rp	-	3908719	-	43634	-	19081.7	9006.44	16591.6	39106.9	30002.9	18864.9	23132	23373.9	23147.5	-
ME0011116	T3_negative	NCGC00384655-01_C31H38O11_7,11-Methano-5H-cyclodeca[3,4]benz[1,2-b]oxet-5-one, 6,12b-bis(acetyloxy)-12-(benzoyloxy)-1,2a,3,4,4a,6,9,10,11,12,12a,12b-dodecahydro-4,9,11-trihydroxy-4a,8,13,13-tetramethyl-, (2aR,4aS,6R,9S,11S,12S,12aR,12bS)-	Benzene and substituted derivatives	Benzene and substituted derivatives	C31H38O11	621.205	586.241	2.7209	[M+Cl]-	0.703294	3	0.9827	rp	-	45360039	-	-	-	25960.8	25828.5	24092.3	30158.9	35526.7	26235.8	30047.2	30893.3	29676.9	-
ZINC95912203	T3_negative	4-Hydroxyphenethyl 6-O-[5-O-(3,4-dimethoxybenzoyl)-D-apio-beta-D-furanosyl]-beta-D-glucopyranoside	Benzene and substituted derivatives	Benzene and substituted derivatives	C28H36O14	631.173	596.211	0.7651	[M+Cl]-	0.848862	3	0.9792	rp	-	21579200	-	-	-	49662.6	26872.5	29986.9	23517.3	48641.2	35257.1	40757.5	39980.4	39911.1	-
ME0152113	T3_negative	Landomycin E	Benzene and substituted derivatives	Benzene and substituted derivatives	C37H44O14	747.25	712.273	3.1809	[M+Cl]-	2.65852	3	0.9378	rp	-	53297398	-	-	C18685	118491	107635	110012	98690.2	74800.6	93622.6	93717.2	98125.5	98802.3	ko01110
ME0153984	T3_negative	2-[[(2S)-1-[[(2R)-3-[[(2S)-2-amino-3-(3-hydroxyphenyl)propanoyl]-methylamino]-1-[[(E)-[5-(2,4-dioxopyrimidin-1-yl)-4-hydroxyoxolan-2-ylidene]methyl]amino]-1-oxobutan-2-yl]amino]-4-methylsulfanyl-1-oxobutan-2-yl]carbamoylamino]-3-(3-hydroxyphenyl)propanoic acid	Benzene and substituted derivatives	Benzene and substituted derivatives	C38H48N8O12S	875.287	840.311	3.6123	[M+Cl]-	3.28449	3	0.9243	rp	-	101599788	-	-	-	61719.3	59510.6	69384.2	84088	43154.8	95041.9	63161.7	63145.1	63662.1	-
MEDN1231	T3_negative	1-O-vanillyl-β-D-glucose	Benzene and substituted derivatives	Benzene and substituted derivatives	C14H18O9	329.088	330.095	2.1318	[M-H]-	0.55	3	0.9217	rp	-	14132344	-	-	C20470	755888	676535	792186	697553	708082	669281	694655	697794	695242	-
ZINC85921674	T3_negative	[4-[(3S)-3,4-dimethylpentanoyl]oxy-2,5-dihydroxy-3,6-bis(4-hydroxyphenyl)phenyl] 4-hydroxybenzoate	Benzene and substituted derivatives	Benzene and substituted derivatives	C32H30O9	557.178	558.189	3.6708	[M-H]-	8.92663	3	0.82	rp	-	637388	-	-	-	223753	222368	284445	178192	117677	148111	199914	196788	196690	-
ME0154375	T3_negative	(4R,12bS)-9-methoxy-3-methyl-1,2,4,6,7a,13-hexahydro-4,12-methanobenzofuro[3,2-e]isoquinolin-7-one	Benzene and substituted derivatives	Benzene and substituted derivatives	C18H19NO3	342.13	297.137	1.9936	[M+HCOO]-	9.1	3	0.7556	rp	-	5460444	-	-	C06172	164641	83824.8	69828.9	99776.2	215481	87332.6	110935	112423	110527	ko00950,ko01100,ko01110
ZINC95918804	T3_negative	(2R,3R,4S,5S,6R)-2-[3-[2-(3,4-dimethoxyphenyl)-7-methoxy-1-benzofuran-5-yl]propoxy]-6-[[(2S,3R,4S,5R)-3,4,5-trihydroxyoxan-2-yl]oxymethyl]oxane-3,4,5-triol	Benzene and substituted derivatives	Benzene and substituted derivatives	C31H40O14	671.197	636.242	3.1575	[M+Cl]-	13.8412	3	0.7503	rp	-	101966709	-	-	-	403014	275454	254357	165721	10060.5	162576	220581	219331	220002	-
ME0005556	T3_negative	4-Nitro-5'-amino-1,1':3',1''-terbenzene-4',6'-dicarbonitrile	Benzene and substituted derivatives	Benzene and substituted derivatives	C20H12N4O2	339.086	340.096	0.707	[M-H]-	0.06425	3	0.7484	rp	-	3546247	-	-	-	77689.4	66224.8	100465	59970.9	76431.8	54013.4	64417.9	62557.9	62111.2	-
ME0136880	T3_negative	5-[[4,5-Dihydroxy-6-(hydroxymethyl)-3-[(3,4,5-trihydroxy-2-oxanyl)oxy]-2-oxanyl]oxy]-7,8-dimethoxy-3-(4-methoxyphenyl)-1-benzopyran-4-one	Benzene and substituted derivatives	Benzene and substituted derivatives	C29H34O15	621.181	622.19	3.7493	[M-H]-	14.0965	3	0.7471	rp	-	23900084	-	-	-	44651	11103.6	17894.4	8770.81	3687.59	6247.16	15850.2	15590.2	16284.9	-
ME0009706	T3_negative	N-[3-[(2-oxo-1-naphthalenylidene)methylamino]phenyl]-2-phenylpropanamide	Benzene and substituted derivatives	Benzene and substituted derivatives	C26H22N2O2	413.165	394.168	2.0922	[M+F]-	3.94514	3	0.7374	rp	-	135659046	-	44841	C71361	56381.1	77856	53110.7	46447.9	58997.5	38896.6	51991.7	52650.8	52624.3	-
ME0136937	T3_negative	7-Benzyloxy-2-(2,2-diphenyl-1,3-benzodioxol-5-yl)-5-hydroxy-H-1-benzopyran-4-one	Benzene and substituted derivatives	Benzene and substituted derivatives	C35H24O6	539.138	540.157	0.6874	[M-H]-	15.345	3	0.7321	rp	-	71313832	-	-	-	66997.3	25353.2	86267.7	22723.5	37430.2	26630.2	47933.3	47974.6	48665.8	-
ME0165019	T3_negative	1-O-beta-D-Glucopyranosyl anthranilate	Benzene and substituted derivatives	Benzene and substituted derivatives	C13H17NO7	334.07	299.101	2.0429	[M+Cl]-	1.255	3	0.7196	rp	-	70684367	-	-	-	8765.57	6839.3	8675.73	3401.14	539.77	4384.71	4405.39	4100.59	4248.06	-
ME0142491	T3_negative	2-N,6-N-Bis(2,3-dihydroxybenzoyl)-L-lysine amide	Benzene and substituted derivatives	Benzene and substituted derivatives	C20H23N3O7	476.162	417.154	1.0753	[M+CH3COO]-	11.1305	3	0.7144	rp	-	15429182	-	-	C06447	111033	98348.6	90762.2	49400.3	69424.4	95215.1	78208.1	78741.4	77748.1	-
ME0155532	T3_negative	p-Hydroxybenzyldesulphoglucosinolate	Benzene and substituted derivatives	Benzene and substituted derivatives	C14H19NO7S	345.088	345.088	3.9846	[M-]-	2.05	3	0.6953	rp	-	46173871	-	-	C17240	212369	194715	180702	227191	115118	163090	175803	175019	172086	ko00966,ko01210
ME0001294	T3_negative	NCGC00385955-01_C21H26O4_4-Allyl-1-{[1-(3,4-dimethoxyphenyl)-2-propanyl]oxy}-2-methoxybenzene	Benzene and substituted derivatives	Benzene and substituted derivatives	C21H26O4	341.182	342.183	2.6419	[M-H]-	2.7735	3	0.6853	rp	-	51136384	-	-	-	1200.65	1158.05	1243.76	411.73	2092.02	6597.64	1544.34	1503.81	1488.32	-
ME0141330	T3_negative	12-Deoxyaklanonic acid	Benzene and substituted derivatives	Benzene and substituted derivatives	C21H18O7	417.077	382.105	3.0185	[M+Cl]-	3.1325	3	0.6775	rp	-	53297358	-	-	C12420	15341.8	10641.2	8355.92	6103.53	1764.51	2529.44	4072.84	4278.32	4307.72	ko01100,ko01110
ME0162276	T3_negative	N-benzyl-9-(alpha-D-glucosyl)adenine	Benzene and substituted derivatives	Benzene and substituted derivatives	C18H21N5O5	422.122	387.154	2.6715	[M+Cl]-	3.17225	3	0.6767	rp	-	25201625	-	-	-	15094.2	30838.2	30734.9	17678.6	20955.2	24462.9	29557.9	29501	27801	-
ME0004546	T3_negative	4-[2-[[(3S)-2,3-Dihydroxy-2-[(1S)-1-hydroxyethyl]butanoyl]oxymethyl]anilino]-4-oxobutanoic acid	Benzene and substituted derivatives	Benzene and substituted derivatives	C17H23NO8	368.134	369.142	2.6617	[M-H]-	4.083	3	0.6577	rp	-	38352741	-	-	-	9035.78	7336.42	5221.42	20285	16080.8	9027.4	7720.94	8968.91	9237.89	-
ME0140212	T3_negative	(1R)-Hydroxy-(2R)-N-acetyl-L-cysteinyl-1,2-dihydronaphthalene	Benzene and substituted derivatives	Benzene and substituted derivatives	C15H17NO4S	306.076	307.088	3.5794	[M-H]-	10.325	3	0.6252	rp	-	11954047	-	-	-	31396.6	33611.3	34431.6	32303.6	20527.5	54322.7	58480.6	64006.3	63807.3	-
ME0004520	T3_negative	4-[(E)-(fluoren-9-ylidenehydrazinylidene)methyl]benzoic acid	Benzene and substituted derivatives	Benzene and substituted derivatives	C21H14N2O2	361.076	326.106	2.1577	[M+Cl]-	6.3195	3	0.6145	rp	-	5351986	-	-	-	4159.39	14167	8881.3	9737.71	16755.7	17369	9400.57	8989.67	9358.07	-
ME0143855	T3_negative	6-linalyl-2-O,3-dimethylflaviolin	Benzene and substituted derivatives	Benzene and substituted derivatives	C22H26O5	405.149	370.178	2.8694	[M+Cl]-	7.56025	3	0.5926	rp	-	86289595	-	-	C21002	12415.1	1278.75	32913	16976.7	98294.2	14309.3	13907.8	18032.1	18232.1	-
ME0006836	T3_negative	Dihydrocelastryl diacetate	Benzene and substituted derivatives	Benzene and substituted derivatives	C33H44O6	517.302	536.314	4.0239	[M-H2O-H]-	11.2315	3	0.5913	rp	-	6708713	-	44211	-	59154.9	161537	181697	78008.5	420685	251900	222151	226709	238531	-
ME0146571	T3_negative	Benzenamine sulfate	Benzene and substituted derivatives	Benzene and substituted derivatives	C6H6NO3S-	171.007	172.007	0.6288	[M-H]-	7.903	3	0.5868	rp	-	440879	-	-	C06011	5674.15	4843.9	4438.77	6538.77	9833.56	1083.34	7118.02	7238.22	7231.51	-
ME0147748	T3_negative	Condurangogenin C	Benzene and substituted derivatives	Benzene and substituted derivatives	C32H44O7	539.297	540.309	4.1623	[M-H]-	8.34413	3	0.5861	rp	-	71448935	-	-	C17766	48579.6	58911.9	30887.7	68947.9	35595.5	58291.3	42085.2	41359.7	41301.4	-
ME0141302	T3_negative	11-O-Demethylpradinone II	Benzene and substituted derivatives	Benzene and substituted derivatives	C24H16O11	479.063	480.069	0.7845	[M-H]-	8.87692	3	0.5708	rp	-	441168	-	-	C06773	3061.24	1438.28	11531.6	8663.99	2421.69	2368.01	2812.56	3670.2	4002.04	-
ZINC27106416	T3_negative	Siphonol A	Benzene and substituted derivatives	Benzene and substituted derivatives	C40H46O13	769.253	734.294	0.7651	[M+Cl]-	9.31761	3	0.5638	rp	-	10952715	-	-	-	16501.7	7588.74	15384.9	4798.23	7281.31	9088.51	25456.5	23092.6	23991.6	-
ME0134460	T3_negative	(1S,4aS,12aS)-3-carbamoyl-1-(dimethylammonio)-4a,6,7-trihydroxy-11-methyl-4,5-dioxo-1,4,4a,5,12,12a-hexahydrotetracen-2-olate	Benzene and substituted derivatives	Benzene and substituted derivatives	C22H22N2O7	425.145	426.143	3.1973	[M-H]-	10.0876	3	0.5519	rp	-	51527838	-	-	-	2779.26	11017.1	3073.96	3653.73	1239.38	3494.53	3862.47	3871.23	3735.02	-
ME0134512	T3_negative	5-Hydroxy-3-(5-hydroxy-2,4-dimethoxyphenyl)-6-methoxy-7-[3,4,5-trihydroxy-6-(hydroxymethyl)oxan-2-yl]oxychromen-4-one	Benzene and substituted derivatives	Benzene and substituted derivatives	C24H26O13	557.109	522.137	0.8038	[M+Cl]-	12.1447	3	0.5224	rp	-	45359626	-	-	-	6023.41	8738.42	11836.6	4524.55	4078.04	1841.69	7212.15	7170.92	6705.34	-
ME0000673	T3_negative	(3-Ethoxyphenyl)-(2,3,4-trihydroxyphenyl)methanone	Benzene and substituted derivatives	Benzene and substituted derivatives	C15H14O5	326.089	274.084	2.2601	[M+Cl+NH3]-	21.575	3	0.5165	rp	-	4000243	-	44638	-	84444.2	72498.6	79282.4	21255.6	10170.1	30319.7	49621.4	49226.3	49131.3	-
ZINC95913755	T3_negative	2-O-Galloyl-D-galacto-hexaric acid dimethyl ester	Benzene and substituted derivatives	Benzene and substituted derivatives	C15H18O12	425.049	390.08	1.6838	[M+Cl]-	12.9345	3	0.5119	rp	-	101718253	-	-	-	10054.1	5321.78	8463.07	4560.08	5680.25	5596.57	9569.39	9448.46	9384.53	-
ME0129708	T3_negative	[(2R,3S,4S,5R,6R)-6-[1,7-bis(4-hydroxyphenyl)-5-oxoheptan-3-yl]oxy-3,4,5-trihydroxyoxan-2-yl]methyl (E)-3-(4-hydroxyphenyl)prop-2-enoate	Benzene and substituted derivatives	Benzene and substituted derivatives	C34H38O11	621.243	622.241	3.9847	[M-H]-	13.801	3	0.5008	rp	-	45783150	-	-	-	62645.8	35104.9	33748.4	5797.29	27386.8	17084.4	20921.3	22165.2	19837.2	-
ME0008766	T3_negative	N1,N1-dimethyl-4-[[4-(dimethylamino)phenyl](4-nitrophenyl)methyl]aniline	Benzene and substituted derivatives	Benzene and substituted derivatives	C23H25N3O2	374.18	375.195	3.2375	[M-H]-	17.95	2	0.7332	rp	-	-	-	96298	-	71479	14328.7	30768.4	22066.7	59186.1	31720.3	25830.6	23314.9	25564.6	-
ME0144244	T3_negative	Acetoxy-10-gingerol	Benzene and substituted derivatives	Benzene and substituted derivatives	C23H36O5	429.212	392.256	3.7298	[M+K-2H]-	17.7771	3	0.6817	rp	-	-	-	263549	-	839805	1.14345e+06	1.28678e+06	1.15581e+06	1.40478e+06	1.8329e+06	1.14433e+06	1.14165e+06	1.14511e+06	-
ME0138479	T3_positive	Isoginkgetin	Flavonoids	Biflavones	C32H22O10	567.132	566.121	1.6099	[M+H]+	5.28981	2	0.8048	rp	548-19-6	5318569	HMDB0033937	-	-	58230.4	62281.7	55892.9	51206.6	29294.5	42001.7	37726.6	39708	38097.1	-
MEDP0510	T3_positive	Carnitine C2:0	FA	CAR	C9H17NO4	248.084	203.116	3.3679	[M-H+2Na]+	7.4	3	0.7799	rp	4398-79-2	18230	HMDB0000201	-	C02571	11503.5	19043.7	14169.5	18007.5	21482.1	13784.1	15215.1	15365.7	15189.6	-
MEDP1665	T3_positive	Carnitine C3:0	FA	CAR	C10H19NO4	281.149	217.131	1.8647	[M+CH3CN+Na]+	4.975	3	0.7642	rp	17298-37-2	107738	HMDB0062514	-	C03017	11748.9	3031.52	4749.95	3154.04	8486.09	24246.7	8634.14	8646.19	8675.8	-
MEDP1102	T3_positive	Carnitine C10:0	FA	CAR	C17H33NO4	392.165	315.241	1.4904	[M-H+2K]+	12.35	3	0.6567	rp	1492-27-9	11953821	HMDB0000651	-	-	4041.81	4611.27	6417.48	8293.46	3946.02	4025.25	5700.8	5722.33	5516.2	-
MEDP1528	T3_positive	Carnitine C18:1-OH	FA	CAR	C25H47NO5	518.259	441.345	3.2783	[M-H+2K]+	10.265	3	0.6446	rp	-	53481699	HMDB0013154	-	-	20182.8	14590.4	23337.4	18305.1	17881.6	22249.3	17928.5	18095.7	17871.4	-
MEDP1515	T3_positive	Carnitine C9:0(2,6-Dimethylheptanoyl carnitine)	FA	CAR	C16H31NO4	416.109	301.225	0.9439	[M-2H+3K]+	20.6441	3	0.6312	rp	-	53477823	HMDB0006320	-	-	47320.2	29764.3	6675.71	46535.2	21789.6	30725.7	32807.9	25639.8	27674.5	-
MEDP1428	T3_positive	Carnitine C8:1(2-Octenoylcarnitine)	FA	CAR	C15H27NO4	324.145	285.194	3.3982	[M+K]+	10.0212	3	0.5529	rp	-	70679121	HMDB0013324	-	-	662.06	1369.82	1821.71	1264.25	513.75	525.41	1165.84	976.47	991.02	-
ME0052353	T3_positive	Digoxigenin	Steroids	Cardiac glycoside	C23H34O5	391.244	390.241	1.4609	[M+H]+	9.55	3	0.7768	rp	1672-46-4	15478	-	-	-	4851	1939.56	2752	878.81	8366.24	1622.41	3111.99	3293.02	3273.45	-
ME0146964	T3_positive	Calactin	Steroids	Cardiac glycoside	C29H40O9	647.145	532.267	1.708	[M-2H+3K]+	5.05299	3	0.6054	rp	20304-47-6	441849	-	-	C08854	14658.7	15661.8	12589.2	16056.7	8005.94	12206.3	13101.5	12955.9	12983.4	-
ME0049133	T3_negative	Cymarin	Steroids	Cardiac glycoside	C30H44O9	547.276	548.298	3.8274	[M-H]-	19.2111	3	0.6913	rp	508-77-0	441853	-	43835	C08859	62867.6	71624.1	75984.9	52548.5	94477.3	111793	83917.4	84361.8	80607.8	-
ME0159325	T3_negative	Vernadigin	Steroids	Cardiac glycoside	C30H44O10	563.283	564.293	5.5178	[M-H]-	5.59218	3	0.6675	rp	30285-47-3	441875	-	-	C08884	17452.7	5846.52	13728.8	9296.02	41772.5	40524.1	18880.6	19012.6	19009.1	-
ME0158859	T3_negative	Uscharidin	Steroids	Cardiac glycoside	C29H38O9	529.247	530.252	2.9441	[M-H]-	5.32835	3	0.6271	rp	24321-47-9	441874	-	-	C08883	15516.4	11462.1	26919.7	23577	45044.4	28263.3	28064	27956.4	27043.2	-
ME0052961	T3_positive	Galabiosylceramide (d18:1/16:0)	SL	Cer	C46H87NO13	862.623	861.618	0.7077	[M+H]+	0.299205	3	0.7426	rp	-	20057274	HMDB0004833	7092	C06126	1498.48	11317.2	8744.42	7292.79	3178.19	5403.45	5587.11	5606.68	4011.92	ko00600
ME0017021	T3_positive	N-hexacosanoylsphingosine 1-phosphate	SL	Cer	C44H88NO6P	780.622	757.635	0.7167	[M+Na]+	1.22341	3	0.7203	rp	-	53480651	HMDB0010706	-	-	5372.35	2701.11	2375.17	2671.43	2656.48	3019.88	4246.3	4607.43	4441.2	-
ME0015878	T3_negative	Araliacerebroside	SL	Cer	C40H77NO10	730.548	731.555	5.1829	[M-H]-	4.44531	3	0.9004	rp	-	131751463	HMDB0033621	-	-	370.67	140982	23201.7	128035	150462	11585.5	144517	140436	144195	-
ME0053675	T3_negative	GlcCer(d18:1/24:0)	SL	Cer	C48H93NO8	846.681	811.69	0.619	[M+Cl]-	24.4924	3	0.6469	rp	-	6321361	HMDB0004978	7231	-	103.62	688.92	3568.51	223.23	3203.41	582.33	1754.9	1831.5	1515.74	-
MEDL01955	T3_positive	Pinostrobin chalcone	Flavonoids	Chalcones	C16H14O4	309.057	270.089	0.7832	[M+K]+	0.5225	3	0.7371	rp	18956-15-5	5316793	HMDB0033702	-	-	3425.64	5545.43	3274.88	8866.22	5768.21	10374.1	6064.54	5894.9	5911.89	-
ME0139107	T3_positive	Naringin dihydrochalcone	Flavonoids	Chalcones	C27H34O14	583.203	582.195	2.8224	[M+H]+	3.6826	3	0.6659	rp	18916-17-1	9894584	-	-	-	2226.75	1510.98	3683.51	1477.03	1096.55	868.61	2188.94	2291.3	2300	-
ME0129510	T3_negative	2',6'-Dihydroxy-4,4'-dimethoxychalcone	Flavonoids	Chalcones	C17H16O5	281.088	300.1	2.8594	[M-H2O-H]-	15.075	3	0.6901	rp	20621-49-2 | 94441-99-3	6438580	HMDB0140278	-	-	89187.6	78466.9	75478.2	212186	520688	101977	160082	160595	162311	-
ME0133699	T3_negative	4'-Methoxychalcone	Flavonoids	Chalcones	C16H14O2	297.119	238.099	1.0364	[M+CH3COO]-	13.8	3	0.6773	rp	22966-19-4	641818	HMDB0032585	-	-	14774.3	24709.2	32515.9	44976.8	32383.4	55120.5	31413.7	31865	31862.8	-
ME0130830	T3_negative	2'-Hydroxy-4,4',6'-trimethoxychalcone	Flavonoids	Chalcones	C18H18O5	627.234	314.115	3.1429	[2M-H]-	16.0389	3	0.6007	rp	3420-72-2	5355469	HMDB0033586	-	-	103758	82943.2	160219	83644.7	71575.9	75880.2	92175.2	90673.7	83879	-
MEDL02751	T3_negative	2',3,4,4',6'-Pentahydroxychalcone	Flavonoids	Chalcones	C15H12O6	333.059	288.063	0.6288	[M+HCOO]-	4.85	3	0.5759	rp	14917-41-0 | 73692-51-0	5461154	HMDB0126020	-	-	175770	86538.2	174853	184136	94523.8	113067	136254	139075	136456	-
ME0138770	T3_negative	Licochalcone a	Flavonoids	Chalcones	C21H22O4	337.15	338.152	2.7605	[M-H]-	13.475	2	0.8196	rp	58749-22-7	5318998	-	52227	-	133971	114964	122736	100801	130864	120226	108307	108305	108558	-
ME0150576	T3_negative	Glycyphyllin	Flavonoids	Chalcones	C21H24O9	436.154	420.142	3.3077	[M+NH4-2H]-	16.5764	3	0.5889	rp	19253-17-9	442412	-	-	C09754	115233	90559.3	89628.2	191052	143358	99040.6	91619.1	91584	92523.5	-
MEDN1212	T3_negative	7alpha,12beta-Dihydroxy-5alpha-cholan-24-oic Acid	Tryptamines,Cholines,Pigments	Cholines	C24H40O4	427.246	392.293	3.6513	[M+Cl]-	39.1498	3	0.5706	rp	-	5283842	-	-	-	12936	21368.8	3411.39	89001.6	170216	200292	82234.9	83616.4	82673.4	-
ME0154187	T3_negative	N-Acetyl Cholecystokinin,CCK (26-31),Non-Sulfated	Tryptamines,Cholines,Pigments	Cholines	C38H50N8O10S2	877.264	842.309	2.2582	[M+Cl]-	12.0284	3	0.774	rp	-	-	-	-	-	49862.9	79313.2	59655	43630.4	44905.4	47991.6	45013.6	45578.5	45325.9	-
ME0113885	T3_positive	Aloesin	Others	Chromone	C19H22O9	377.128	394.126	2.1889	[M+H-H2O]+	12.55	2	0.7431	rp	30861-27-9	160190	-	-	C08994 | C15539	13058.3	12195	13646	9862.63	5446.59	7240.84	5294.79	6451.1	5908.09	-
ME0156588	T3_negative	sec-o-Glucosylhamaudol	Others	Chromone	C21H26O10	454.171	438.153	1.9148	[M+NH4-2H]-	1.54127	3	0.728	rp	80681-44-3	10478277	-	-	C17484	21167.7	105050	39578.8	34331.5	27547.2	99335.6	51202.2	52754	52041.6	-
ME0021776	T3_positive	CL(8:0/10:0/15:0/18:2(9Z,11Z))	GL	CL	C60H112O17P2	1184.75	1166.74	0.7077	[M+NH4]+	6.40851	3	0.6129	rp	-	131824316	HMDB0117707	-	-	2168.59	107.65	407.09	122.17	1191.49	1313.12	236.65	245.91	244	-
ME0021617	T3_negative	CL(8:0/10:0/10:0/11:0)	GL	CL	C48H92O17P2	1001.56	1002.58	4.7507	[M-H]-	10.9479	3	0.7892	rp	-	131824037	HMDB0117428	-	-	17142.3	12183.6	5878.21	21582.1	31757.3	22294.1	18285.7	18350.8	17617.7	-
ME0017244	T3_negative	CL(10:0/10:0/10:0/a-17:0)	GL	CL	C56H108O17P2	1149.69	1114.71	3.7298	[M+Cl]-	12.4013	3	0.769	rp	-	131831171	HMDB0124575	-	-	23862.5	16337.8	18227.2	1918.41	7031.43	19614.1	13025.9	13991.4	13442.1	-
ME0139619	T3_positive	(2S)-2-(2-hydroxypropan-2-yl)-9-[(2S,3R,4S,5S,6R)-3,4,5-trihydroxy-6-(hydroxymethyl)oxan-2-yl]oxy-2,3-dihydrofuro[3,2-g]chromen-7-one	Lignans and Coumarins	Coumarins	C20H24O10	425.142	424.137	2.9799	[M+H]+	5.05711	2	0.8639	rp	20320-81-4	442149	HMDB0030884	-	C09309	15634.8	14938.8	10420	12752	2165.1	6692.41	9410.26	9245.83	9169	-
ME0133725	T3_positive	4-Methylumbelliferyl acetate	Lignans and Coumarins	Coumarins	C12H10O4	201.061	218.058	0.5742	[M+H-H2O]+	14.975	3	0.5227	rp	309490	366	HMDB0032989	-	C03837	72087.2	56634.3	62004.9	67045.7	59308.3	53414	65928	65402.6	65932.3	-
ME0143306	T3_positive	4-Ethyl-7-hydroxy-3-(p-methoxyphenyl)coumarin	Lignans and Coumarins	Coumarins	C18H16O4	593.228	296.105	1.7051	[2M+H]+	18.5092	3	0.6353	rp	5219-17-0	5284654	-	-	-	26755.9	31011.8	21303.2	25475.5	16402	32941.6	26919.7	26940.1	26621.6	-
MEDL02752	T3_negative	Umbelliferone	Lignans and Coumarins	Coumarins	C9H6O3	221.046	162.032	2.4163	[M+CH3COO]-	0.775	3	0.8335	rp	93-35-6	5281426	HMDB0029865	-	C09315	143938	101662	114953	224415	116635	184042	104527	110745	110922	ko00999,ko01110
MEDL01753	T3_negative	4-Methylesculetin	Lignans and Coumarins	Coumarins	C10H8O4	383.074	192.042	1.1921	[2M-H]-	8.3	3	0.6428	rp	529-84-0	5319502	HMDB0136755	-	-	21270.6	14741.6	26310.4	26110.5	22899.1	9580.09	16974.3	17072.5	17327.7	-
ME0137132	T3_negative	8-(2-hydroxypropan-2-yl)-2-oxo-2H,8H,9H-furo[2,3-h]chromen-9-yl(2E)-2-methylbut-2-enoate	Lignans and Coumarins	Coumarins	C19H20O6	403.135	344.126	1.738	[M+CH3COO]-	12.3778	3	0.6098	rp	-	-	HMDB0129091	-	-	88050.7	73416.1	59763.4	79702.4	91390.6	60719.1	69747.2	69691.5	70743.9	-
ME0137011	T3_negative	7-Hydroxy-3-(4-methoxyphenyl)-4-methylcoumarin	Lignans and Coumarins	Coumarins	C17H14O4	563.183	282.089	0.7651	[2M-H]-	21.9827	2	0.7145	rp	5219-16-9	5357627	-	-	-	6.32408e+06	6.6156e+06	7.24049e+06	6.57346e+06	5.1748e+06	5.34095e+06	6.01338e+06	6.07161e+06	6011158	-
ME0055509	T3_negative	Ostruthin	Lignans and Coumarins	Coumarins	C19H22O3	297.153	298.157	5.0647	[M-H]-	9.275	3	0.8414	rp	148-83-4	5281420	-	-	C09281	23619.8	21114.2	12633.2	8179.9	28088.3	11423	28023.8	25655.6	26350.4	-
ME0131145	T3_negative	3-(3,4-Dimethoxyphenyl)-6-methyl-4-phenylchromen-2-one	Lignans and Coumarins	Coumarins	C24H20O4	407.106	372.136	2.6222	[M+Cl]-	4.602	3	0.6472	rp	720675-47-8	3525526	-	-	-	33.08	33.09	165.5	238.57	33.1	732.51	106.35	106.35	157.51	-
ME0138842	T3_negative	Luvangetin	Lignans and Coumarins	Coumarins	C15H14O4	295.043	258.089	1.5428	[M+K-2H]-	14.225	3	0.5983	rp	483-92-1	343582	-	-	C09273	4294.27	4377.5	7216.71	3210.13	7363.08	5185.96	7729.55	7547.1	7601.69	-
MEDP1122	T3_positive	1-Hexadecanoyl-sn-glycerol	GL	DG	C19H38O4	313.274	330.277	5.1406	[M+H-H2O]+	0.275	3	0.8486	rp	32899-41-5	3084463	HMDB0011564	-	-	11223.1	7479.54	6822.52	8600.53	5991.71	7621.34	8266.75	8396.54	8254.52	-
ME0011898	T3_positive	1,2-Dioctanoyl-sn-glycerol	GL	DG	C19H36O5	362.298	344.256	3.5773	[M+NH4]+	18.325	3	0.5387	rp	-	148879	HMDB0116368	-	-	5841.68	9124.24	11229.8	6048.89	6008.29	10342.3	5673.77	5695.55	5311.97	-
ME0053739	T3_negative	1,2,3-Propanetriol, diacetate	GL	DG	C7H12O5	216.088	176.069	2.563	[M-H+CH3CN]-	2.275	3	0.7341	rp	101364-64-1	66021	HMDB0031712	-	-	120073	161386	110039	233225	125743	140993	134032	135000	134980	-
ME0016560	T3_negative	Cdp-DG(22:5(7Z,10Z,13Z,16Z,19Z)/22:6(4Z,7Z,10Z,13Z,16Z,19Z))	GL	DG	C56H83N3O15P2	1134.51	1099.53	0.6288	[M+Cl]-	9.14655	3	0.8165	rp	-	131822685	HMDB0116029	-	-	4856.36	1352.14	6812.05	9312.56	12559	9686.11	7658.93	7847.85	7611.26	-
ME0016486	T3_negative	CDP-DG(18:2(9Z,11Z)/i-15:0)	GL	DG	C45H79N3O15P2	962.487	963.499	3.7298	[M-H]-	4.81913	3	0.6429	rp	-	131822711	HMDB0116055	-	-	12477.8	9983.54	7180.97	648.24	5711.05	2614.34	5585.59	5725.05	5393.29	-
ME0016490	T3_negative	CDP-DG(18:2(9Z,11Z)/i-19:0)	GL	DG	C49H87N3O15P2	1054.55	1019.56	0.6093	[M+Cl]-	8.58793	3	0.5755	rp	-	131822715	HMDB0116059	-	-	178.74	219.72	1618.56	288.38	1263.11	79.56	633.6	609.34	632.93	-
ME0016453	T3_negative	Cdp-DG(18:0/22:5(7Z,10Z,13Z,16Z,19Z))	GL	DG	C52H87N3O15P2	1090.51	1055.56	0.6288	[M+Cl]-	10.6523	3	0.5435	rp	-	131822614	HMDB0115958	-	-	214.79	2958.18	1085.76	1492.2	387.89	2019.56	779.67	835.06	842.53	-
ME0012936	T3_negative	1-Oleoyl-2-acetyl-sn-glycerol	GL	DG	C23H42O5	435.25	398.303	4.7802	[M+K-2H]-	3.26248	3	0.5864	rp	86390-77-4 | 92282-11-6	6437055	-	424	-	1229.14	229639	115722	200922	388472	240265	124810	225099	198243	-
ME0164010	T3_negative	1-Oleoyl-sn-glycero-3-phosphate(2-)	GL	DG	C21H39O7P-2	433.244	434.243	4.1029	[M-H]-	1.51804	3	0.9635	rp	-	46173225	-	-	-	141617	89130.3	157747	76484.1	422192	100802	177134	183288	182677	-
ME0013059	T3_negative	[3-hydroxy-2-[3,4,5-trihydroxy-6-(hydroxymethyl)oxan-2-yl]oxypropyl] (7Z,10Z,13Z)-hexadeca-7,10,13-trienoate	GL	DG	C25H42O9	521.228	486.283	3.6708	[M+Cl]-	3.87245	3	0.662	rp	-	129008871	-	-	-	43325.9	35491.6	43480.6	33956.7	61234.7	42525.2	41828.2	42216.8	39603.9	-
ME0161270	T3_negative	1-heptadecanoyl-2-(5Z,8Z,11Z,14Z-eicosatetraenoyl)-sn-glycero-3-phospho-(1'-myo-inositol-4',5'-bisphosphate)	GL	DG	C46H83O19P3	1031.46	1032.47	3.6806	[M-H]-	4.01174	3	0.6591	rp	-	9776845	-	-	-	16334.6	19624.2	65916.9	20914.9	17298.1	18210.3	32421.3	32016.8	32435.4	-
MEDL00436	T3_positive	Dehydroabietic acid	Terpenoids	Ditepenoids	C20H28O2	323.196	300.209	5.6847	[M+Na]+	9.8255	3	0.8059	rp	1740-19-8	94391	HMDB0061925	-	C12078	38607.6	15091.8	29478.6	28344	96043.3	85804.5	30493	31249.8	30260.9	-
ME0016371	T3_positive	Capsianoside V	Terpenoids	Ditepenoids	C26H42O10	553.24	514.278	3.5172	[M+K]+	2.33764	3	0.6948	rp	121924-06-9	14610543	HMDB0030737	-	-	1710.45	1858.14	2083.52	1243.42	93.62	3976.11	1901.65	1862.44	1950	-
ME0063757	T3_positive	Taxusin	Terpenoids	Ditepenoids	C28H40O8	527.259	504.272	2.3681	[M+Na]+	4.40009	2	0.7044	rp	19605-80-2	167825	-	84991	C20152	3425.08	2494.96	5576.18	2753.67	3558.91	4502.17	3082.45	3181.42	3152.9	-
ME0157939	T3_positive	Tinyatoxin	Terpenoids	Ditepenoids	C36H38O8	637.224	598.257	2.8422	[M+K]+	4.46031	3	0.9001	rp	58821-95-7	76972186	-	-	-	8339.97	11210.9	8683.03	11724.4	5166.99	8208.09	7246.59	7458.78	7218.99	-
ZINC49853721	T3_positive	Taxumairol U	Terpenoids	Ditepenoids	C30H44O13	635.264	612.278	2.0683	[M+Na]+	6.84612	3	0.6051	rp	-	11124920	-	-	-	323.57	304.94	375.97	202.98	2703.33	539.13	924.46	921.22	950.81	-
ME0054929	T3_negative	Methyl (9Z)-8'-oxo-6,8'-diapo-6-carotenoate	Terpenoids	Ditepenoids	C23H28O3	351.201	352.204	3.1649	[M-H]-	4.61225	3	0.647	rp	101034-51-9	11046403	HMDB0031979	-	-	4367.03	6860.35	11915.2	6411.14	8278.08	10503	7462.29	7454.17	7301.13	-
ME0061670	T3_negative	Phytonadiol	Terpenoids	Ditepenoids	C31H48O2	489.303	452.365	3.5927	[M+K-2H]-	21.7243	3	0.6291	rp	572-96-3	5280585	HMDB0004198	-	C03313	147515	100605	97157.5	70989.6	110931	89269.9	129876	132191	128716	ko00130,ko01100,ko01110,ko01240
ME0157361	T3_negative	Taxine B	Terpenoids	Ditepenoids	C33H45NO8	582.313	583.314	3.9453	[M-H]-	10.613	3	0.5756	rp	-	121443	HMDB0258750	-	C19989	159828	166060	207027	79878.9	76326.8	139590	111195	103395	109970	-
ME0169964	T3_negative	Triptophenolide	Terpenoids	Ditepenoids	C20H24O3	311.169	312.173	5.947	[M-H]-	8.9	2	0.8923	rp	74285-86-2	173273	-	44381	-	6900.7	5991.22	11123.1	7229	4607.41	5951.79	7578.03	7854.32	7686.49	-
ME0153891	T3_negative	[(1R,2R,6S,7S,8R,10S,11S,12R,14S,16S,17R,18R)-6,7-dihydroxy-8-(hydroxymethyl)-4,18-dimethyl-5-oxo-14-phenyl-16-prop-1-en-2-yl-9,13,15,19-tetraoxahexacyclo[12.4.1.01,11.02,6.08,10.012,16]nonadec-3-en-17-yl] (2E,4E)-5-phenylpenta-2,4-dienoate	Terpenoids	Ditepenoids	C38H38O10	689.215	654.246	1.0753	[M+Cl]-	8.41022	3	0.8284	rp	34807-41-5	24832075	-	-	-	72494.5	63501	59281	105088	232200	154435	122193	123262	123478	-
ME0113934	T3_negative	Andrographiside	Terpenoids	Ditepenoids	C26H40O10	511.251	512.262	1.4484	[M-H]-	12.0012	3	0.7744	rp	82209-76-5	44593583	-	-	-	13574.1	6838.65	6374.77	6649.61	9979.07	55201.8	13725.8	13737.1	13793.4	-
ME0063313	T3_negative	Reciniferatoxin	Terpenoids	Ditepenoids	C37H40O9	627.269	628.267	4.0237	[M-H]-	14.938	3	0.6406	rp	57444-62-9	5702546	-	-	-	40148.3	42601.9	32692.5	19397.2	81156.6	12914	53504.6	54802.9	53811.3	-
ME0156169	T3_negative	Pseudaconitine	Terpenoids	Ditepenoids	C36H51NO12	688.336	689.341	4.379	[M-H]-	2.42615	3	0.6265	rp	127-29-7	90478913	-	-	-	11214.5	11053.3	10178.3	7819.54	9633.54	16512.5	11837.7	11950.5	11954.8	-
ME0154506	T3_negative	Nigakilactone K	Terpenoids	Ditepenoids	C22H30O7	441.173	406.199	2.8303	[M+Cl]-	10.5402	3	0.6216	rp	35334-39-5	12313357	-	-	C17033	33974.6	55599.1	56285.4	35117.9	35915.8	56183.3	45771.2	45392.7	44976.4	-
ME0154503	T3_negative	Picras-2-ene-1,16-dione, 11-(acetyloxy)-13-hydroxy-2,12-dimethoxy-, (11alpha,12beta)-	Terpenoids	Ditepenoids	C24H34O8	469.228	450.225	2.8992	[M+F]-	6.8837	3	0.5986	rp	28360-79-4	185634	-	-	-	14292.3	8850.06	15259.2	7399.38	58533.2	11010.9	10315.5	9634.66	9603.18	-
ME0152145	T3_negative	CID 6443057	Terpenoids	Ditepenoids	C20H30O4	315.204	334.214	1.0566	[M-H2O-H]-	17.725	3	0.5731	rp	34420-19-4	6443057	-	-	-	2935.08	1482.32	5078.98	3619.09	70451.4	19249.3	12902.5	13046	12120.2	-
ME0052939	T3_negative	Forskolin	Terpenoids	Ditepenoids	C22H34O7	409.221	410.231	1.4651	[M-H]-	10.8565	3	0.5406	rp	66575-29-9 | 66428-89-5	47936	-	53589	C09076	458.31	1065.37	1213.88	2337.15	16341.2	809.46	403.01	306.97	365.75	-
ME0052834	T3_positive	11-Octadecanoyloxy-octadecanoic acid	FA	FFA	C36H70O4	589.509	566.527	0.5671	[M+Na]+	1.03967	3	0.7247	rp	-	101527492	HMDB0112132	-	-	3350.2	3084.84	1029.96	1715.83	2227.72	2030.5	1306.48	1078.32	1260.25	-
ME0053232	T3_negative	Ganglioside GM3 (d18:1/14:0)	FA	FFA	C55H100N2O21	1159.65	1124.68	4.731	[M+Cl]-	10.5444	3	0.7951	rp	-	131750681	HMDB0011928	-	-	27024.7	29893.9	17929	44606.4	30498.9	20992	15619.5	5603.05	16683.5	-
ME0127609	T3_negative	Epigallocatechin 3-O-cinnamate	Flavonoids	Flavanols	C24H20O8	471.08	436.116	2.4163	[M+Cl]-	6.46094	3	0.862	rp	108907-46-6	21629801	HMDB0038831	-	-	78045	62847.8	60490.8	72965.1	44906.2	45384.6	67177.9	67748.4	68040.9	-
ME0137297	T3_negative	Afzelechin-(4alpha->8)-afzelechin	Flavonoids	Flavanols	C30H26O10	545.152	546.153	2.6222	[M-H]-	12.6572	3	0.788	rp	101339-37-1	442671	HMDB0033974	-	-	15098.5	34151	45284.1	21081.2	27698.8	10366.2	29383.2	28282.6	27249	-
ME0127611	T3_negative	Epigallocatechin-3'-glucuronide	Flavonoids	Flavanols	C21H22O13	481.095	482.106	2.2502	[M-H]-	10.286	3	0.549	rp	-	76970196	HMDB0041638	-	-	16991.8	27005.4	30544	33484.8	21982.7	16446.2	24656.1	24748.5	24907	-
ME0137948	T3_positive	Didymin	Flavonoids	Flavanones	C28H34O14	617.187	594.195	1.7072	[M+Na]+	0.242345	3	0.744	rp	14259-47-3	16760075	-	-	-	1726.77	3496.01	2253.8	2449.13	2363.02	2414.85	2675.55	2707.17	2655	-
pme0376	T3_negative	Naringenin	Flavonoids	Flavanones	C15H12O5	331.08	272.068	1.4456	[M+CH3COO]-	4.925	2	0.745	rp	480-41-1	439246	HMDB0002670	3401	C00509	1.36051e+06	1.43896e+06	1.28455e+06	1.40131e+06	981877	1.46418e+06	1.35271e+06	1.35442e+06	1.35089e+06	ko00941,ko00943,ko01100,ko01110
ME0134101	T3_negative	Flavanone, 8-beta-D-glucopyranosyl-4',5,7-trihydroxy-, (S)-(8CI); (2S)-8-beta-D-Glucopyranosyl-2,3-dihydro-5,7-dihydroxy-2-(4-hydroxyphenyl)-4H-1-benzopyran-4-one	Flavonoids	Flavanones	C21H22O10	493.131	434.121	1.8556	[M+CH3COO]-	7.7058	3	0.7024	rp	650903	23502663	HMDB0124767	-	-	179099	109025	151507	244461	304849	252118	221065	219825	219460	-
MEDL02594	T3_negative	Citromitin	Flavonoids	Flavanones	C21H24O8	439.112	404.147	1.738	[M+Cl]-	12.6636	3	0.7655	rp	-	12303287	HMDB0037313	-	-	37514.1	26492.6	27667.2	32459.7	43045	26930.4	31590.3	31589.7	31654.8	-
ME0132541	T3_positive	3',4',5'-Trimethoxytricetin 7-[rhamnosyl-(1->6)-glucoside]	Flavonoids	Flavones	C30H36O16	675.19	652.2	3.8316	[M+Na]+	1.01916	3	0.9752	rp	289915-88-4	76401292	HMDB0035439	-	-	24378.1	26504.7	26853.2	26224.8	15216.3	14814.8	20583.5	20389.6	20484	-
MEDL01799	T3_positive	Isoscutellarein	Flavonoids	Flavones	C15H10O6	287.063	286.048	0.573	[M+H]+	1.84525	3	0.9559	rp	41440-05-5	5281665	HMDB0130166	-	-	106959	74852.8	90793.7	87361.8	74545.3	74695.6	81094.9	81103	80215.7	-
MEDL02735	T3_positive	Pectolinarigenin	Flavonoids	Flavones	C17H14O6	332.109	314.079	0.5707	[M+NH4]+	7.40425	3	0.5953	rp	520-12-7	5320438	HMDB0128589	-	C17784	4434.56	1827.7	2947.76	3795.48	3681.71	2710.08	3198.49	3179.42	3287.64	-
ME0137081	T3_positive	7-Hydroxyflavone	Flavonoids	Flavones	C15H10O3	221.065	238.063	2.249	[M+H-H2O]+	14.025	3	0.5359	rp	6665-86-7	5281894	HMDB0141531	-	C11264	5731.4	3950.76	4179.64	2931.33	3667.08	3792.49	4222.79	4252	4197.99	-
MEDL02616	T3_positive	Gancaonin Q	Flavonoids	Flavones	C25H26O5	470.203	406.178	2.6849	[M+CH3CN+Na]+	19.7365	3	0.5086	rp	134958-52-4	480802	HMDB0038875	-	-	474.06	189.8	1215.5	495.83	317.62	1279.39	620.18	667.13	629.01	-
ME0168562	T3_positive	3,7-Dimethoxyflavone	Flavonoids	Flavones	C17H14O4	582.223	282.089	1.3722	[2M+NH4]+	18.8591	3	0.6593	rp	20950-52-1	688664	-	43745	-	9931.33	13101.4	11341.5	8199.06	9266.66	7977.42	8193.9	8218.56	8237.69	-
ME0168627	T3_positive	5,2'-DIMETHOXYFLAVONE	Flavonoids	Flavones	C17H14O4	587.169	282.089	1.3549	[2M+Na]+	2.00965	3	0.5982	rp	6697-62-7	688667	-	43742	-	6720.92	5336.44	6606.01	4342.32	5881.4	5470.23	7002.67	7047.42	6703.12	-
ME0138507	T3_positive	Isopongaflavone	Flavonoids	Flavones	C21H18O4	335.129	334.12	2.8816	[M+H]+	8.727	3	0.5732	rp	64125-33-3	10958572	-	-	-	1332.69	1669.85	1166.78	1342.57	7050.15	1644.06	3616.42	3597.18	3616.84	-
ME0138534	T3_positive	Dactilin	Flavonoids	Flavones	C28H32O17	641.169	640.164	3.4572	[M+H]+	2.72938	2	0.9099	rp	-	11802256	-	-	-	17048.3	33851.6	32863.4	49729.8	14931.7	41195.5	35256.9	36045.5	36043	-
ME0132608	T3_positive	1H-Naphtho[2,1-b]pyran-1-one, 3-(3,4-dimethoxyphenyl)-	Flavonoids	Flavones	C21H16O4	333.106	332.105	0.5807	[M+H]+	2.85225	3	0.6835	rp	-	24208774	-	-	-	3030.25	4756.39	4123.16	3805.74	2948.13	4992.72	2991.59	2781.47	2848.7	-
ME0130165	T3_negative	5,7,3',4'-Tetrahydroxy-6,8-dimethoxyflavone	Flavonoids	Flavones	C17H14O8	405.089	346.069	0.8618	[M+CH3COO]-	14.639	2	0.8348	rp	57093-50-2	5321859	HMDB0130663	-	-	462641	462398	250697	348709	396652	431194	326743	327291	323675	-
ME0133376	T3_negative	4H-1-Benzopyran-4-one, 5,7-dihydroxy-2-(4-hydroxyphenyl)-3,6,8-trimethoxy-	Flavonoids	Flavones	C18H16O8	359.073	360.084	1.4651	[M-H]-	9.8	2	0.8313	rp	57393-71-2	5386960	HMDB0137995	-	-	56828	62705.9	58046.4	55775.9	41758.1	61096.4	60851.4	61101.2	61104.2	-
ME0139483	T3_negative	Quercetin 3-(2-glucosylrhamnoside)	Flavonoids	Flavones	C27H30O16	609.148	610.153	2.8395	[M-H]-	3.46387	2	0.8077	rp	143016-74-4	14238625	HMDB0040486	-	-	165906	147745	390984	210200	144235	103990	158267	158859	158868	-
ME0137471	T3_negative	Baicalin	Flavonoids	Flavones	C21H18O11	505.089	446.085	0.9005	[M+CH3COO]-	18.432	2	0.7732	rp	21967-41-9 | 31564-28-0	64982	HMDB0041832	49507	C10025	28770.3	23914.7	22055.9	9199.19	39396.6	24476	22213.4	22896	22516	-
ME0132601	T3_negative	3-(3,4-dimethoxyphenyl)-7-hydroxy-4H-chromen-4-one	Flavonoids	Flavones	C17H14O5	297.073	298.084	2.2502	[M-H]-	8.8	2	0.7417	rp	24160-14-3	5748605	HMDB0130362	-	-	777674	778862	673210	990301	1.232e+06	1.06783e+06	846149	846213	850013	-
ME0128359	T3_negative	(R)-3',7-Dihydroxy-2',4'-dimethoxyisoflavan	Flavonoids	Flavones	C17H18O5	301.104	302.115	2.2108	[M-H]-	10.8	2	0.7281	rp	57128-11-7	4484949	HMDB0030717	-	-	67234.8	53227.8	42450.9	40074.3	49979.2	43416.5	53885.8	54254.2	54227.8	-
ME0150251	T3_negative	Glucoliquiritin apioside	Flavonoids	Flavones	C32H40O18	711.217	712.221	3.9846	[M-H]-	0.652466	3	0.984	rp	157226-47-6	74819335	HMDB0041149	-	-	1.56555e+07	1.328e+07	1.38511e+07	1.47988e+07	1.03537e+07	1.2823e+07	1.2914e+07	1.30637e+07	1.2907e+07	-
MEDL02674	T3_negative	Chrysoeriol	Flavonoids	Flavones	C16H12O6	299.054	300.063	2.2897	[M-H]-	0.9705	3	0.9763	rp	491-71-4	5280666	HMDB0030667	-	C04293	22067.4	20382.7	16388.6	22299.8	15257.3	31986.7	23284.8	24078.7	23944.3	ko00944
ME0138137	T3_negative	Eupatilin	Flavonoids	Flavones	C18H16O7	343.083	344.09	3.9846	[M-H]-	2	3	0.9016	rp	22368-21-4	5273755	HMDB0029469	-	C10040	6.68086e+06	6.24826e+06	5.57598e+06	7.25834e+06	3.56737e+06	5.206e+06	5.52298e+06	5.45055e+06	5.4435e+06	-
ME0129998	T3_negative	5,7,2',4'-Tetrahydroxy-3-geranylflavone	Flavonoids	Flavones	C25H26O6	421.163	422.173	3.1378	[M-H]-	6.26832	3	0.8917	rp	376361-87-4	10295791	HMDB0129600	-	-	693080	896069	984830	675817	703974	807750	816536	825509	825095	-
ME0139041	T3_negative	Myricetin 3-[glucosyl-(1->2)-rhamnoside] 7-[rhamnosyl-(1->2)-glucoside]	Flavonoids	Flavones	C39H50O26	933.252	934.259	3.0033	[M-H]-	11.7395	3	0.778	rp	128701-39-3	131752474	HMDB0038823	-	-	615702	618562	925149	637531	352249	486019	294633	319257	274145	-
ME0137409	T3_negative	Artemetin	Flavonoids	Flavones	C20H20O8	387.101	388.116	2.27	[M-H]-	18.05	3	0.6346	rp	479-90-3	5320351	HMDB0030095	-	-	20903	19611.6	6330.84	20454.9	10882.3	21523.5	5809.27	6056.39	5614.96	-
ME0139883	T3_negative	7-[(2S,4S,5S)-4,5-dihydroxy-6-(hydroxymethyl)-3-[(2S,4S,5R)-3,4,5-trihydroxy-6-methyloxan-2-yl]oxyoxan-2-yl]oxy-5-hydroxy-2-(4-hydroxy-3,5-dimethoxyphenyl)chromen-4-one	Flavonoids	Flavones	C29H34O16	637.179	638.185	3.7524	[M-H]-	2.06006	3	0.9511	rp	-	44258269	HMDB0037462	-	-	4.23423e+06	3.2977e+06	5.84966e+06	4.1163e+06	4.3422e+06	5.99401e+06	4.62218e+06	4.34213e+06	4.65364e+06	-
ME0138523	T3_negative	Isorhamnetin 3-O-[b-D-glucopyranosyl-(1->2)-[a-L-rhamnopyranosyl-(1->6)]-b-D-glucopyranoside]	Flavonoids	Flavones	C34H42O21	785.217	786.222	3.1575	[M-H]-	2.72352	3	0.9363	rp	-	14309660	HMDB0038254	-	-	6.79758e+06	6.06223e+06	6.50188e+06	5.9534e+06	4.55132e+06	5.50556e+06	5.72284e+06	5.70517e+06	5.70285e+06	-
ME0138907	T3_negative	5,7-dihydroxy-2-(4-hydroxy-3-methoxyphenyl)-6-[(2R,3S,4S,6S)-4-hydroxy-6-methyl-5-oxo-3-[(2S,3R,4R,5R,6S)-3,4,5-trihydroxy-6-methyloxan-2-yl]oxyoxan-2-yl]chromen-4-one	Flavonoids	Flavones	C28H30O14	625.135	590.164	0.7651	[M+Cl]-	4.14138	3	0.9065	rp	-	101427463	HMDB0037420	-	-	281990	164636	367158	265722	184309	121212	243492	249103	249483	-
ME0133903	T3_negative	Odoricarpan	Flavonoids	Flavones	C18H18O6	389.12	330.11	2.0922	[M+CH3COO]-	9.1	3	0.725	rp	-	10314548	HMDB0128540	-	-	8222.83	45611.3	16327.6	25582.9	44106	10866.6	34869.7	34877.7	34277.1	-
ME0138546	T3_negative	Isoscoparin 2''-(6-(E)-feruloylglucoside) 4'-glucoside	Flavonoids	Flavones	C44H50O24	961.289	962.269	3.2815	[M-H]-	18.4946	3	0.6983	rp	-	131752162	HMDB0037206	-	-	28950	20982.5	29838.5	6902.91	19650.6	17310.5	23014.7	23161	23974.1	-
ME0138675	T3_negative	3''-O-L-Rhamnopyranosylastragalin	Flavonoids	Flavones	C27H30O15	593.148	594.159	1.6793	[M-H]-	4.66997	2	0.8749	rp	28447-29-2	23815431	-	-	-	80229	86962.1	82028.5	91396.6	53763.1	90486.9	79487	81438.5	79057.6	-
ME0139541	T3_negative	3-[(2S,3R,4S,5S,6R)-4,5-dihydroxy-6-(hydroxymethyl)-3-[(2S,3R,4R,5R,6S)-3,4,5-trihydroxy-6-methyloxan-2-yl]oxyoxan-2-yl]oxy-2-(3,4-dihydroxyphenyl)-5-hydroxy-7-[(2S,3R,4R,5R,6S)-3,4,5-trihydroxy-6-methyloxan-2-yl]oxychromen-4-one	Flavonoids	Flavones	C33H40O20	755.206	756.211	2.8395	[M-H]-	2.26429	2	0.8383	rp	161993-01-7	10327769	-	-	-	119767	97972	179123	116644	89770.6	85662.6	107831	108904	106285	-
ME0168568	T3_negative	3-Hydroxy-3',4'-dimethoxyflavone	Flavonoids	Flavones	C17H14O5	297.083	298.084	0.6678	[M-H]-	14.95	2	0.7861	rp	6889-80-1	97143	-	44439	-	38326.4	39355.8	53350.9	31748.2	40059.8	40526	37068.5	37083.6	36116.3	-
ME0154377	T3_negative	Neoschaftoside	Flavonoids	Flavones	C26H28O14	563.139	564.148	1.2701	[M-H]-	2.50382	3	0.8048	rp	61328-41-4	442619	-	-	C10110	1.0495e+06	811669	1.045e+06	667247	821256	643076	763527	765507	763991	-
ME0151803	T3_negative	Isochamaejasmin	Flavonoids	Flavones	C30H22O10	601.143	542.121	1.3091	[M+CH3COO]-	13.8072	3	0.7296	rp	93859-63-3	390361	-	-	C09758	8909.61	15802.8	16567.2	10591.4	55243.4	17926.1	9911.31	10335.2	10396.5	-
ME0142123	T3_negative	2',7-Dihydroxy-4',5'-methylenedioxyisoflavone	Flavonoids	Flavones	C16H10O6	297.047	298.048	5.0702	[M-H]-	16.15	3	0.7223	rp	21495-84-1	23724666	-	-	-	12276.9	10361.3	15123.1	13091.6	31783	13874.7	17845.8	17365.3	15533.5	-
ME0139750	T3_negative	Spinosin	Flavonoids	Flavones	C28H32O15	667.183	608.174	1.8556	[M+CH3COO]-	7.674	3	0.696	rp	72063-39-9	155692	-	-	C17834	27824.3	39326.4	28198.5	20229.1	20521.3	20420.4	22048	22511.9	22484.1	-
ME0144009	T3_negative	5,7-Dihydroxy-8-prenylflavone	Flavonoids	Flavones	C20H18O4	321.119	322.12	2.5475	[M-H]-	13.475	3	0.6799	rp	34125-75-2	5281903	-	-	-	72174.4	86902.9	83822.3	56510.2	14796	66111	59462.4	58849.4	58914.1	-
ME0137256	T3_negative	Acacetin diacetate	Flavonoids	Flavones	C20H16O7	349.068	368.09	1.6793	[M-H2O-H]-	8.25	3	0.6169	rp	5892-39-7	4303567	-	43623	-	50254.2	48448	51779.8	55798.2	41534.4	43278.8	51421.8	51429.5	51734.3	-
ME0168258	T3_negative	Dihydrorobinetin	Flavonoids	Flavones	C15H12O7	607.123	304.058	0.9102	[2M-H]-	22.2365	3	0.5087	rp	4382-33-6 | 93432-80-5	20399	-	44402	-	26256.9	17968.7	26193.6	23530.9	17508	22023.8	27055.8	27091.1	27104.6	-
ME0138744	T3_negative	Laricitrin 3-galactoside	Flavonoids	Flavones	C22H22O13	493.099	494.106	3.0866	[M-H]-	0.527278	2	0.7766	rp	-	44259474	-	50886	-	1027.59	2774.66	6822.66	600.46	49264.6	4353.61	14652.6	14699	15097.5	-
ME0144008	T3_negative	8-(3,3-DMA)-3-methylgalangin	Flavonoids	Flavones	C21H20O5	351.123	352.131	2.5827	[M-H]-	3.175	3	0.832	rp	-	5281947	-	-	-	25769.1	20826.9	33847.3	24192.5	45105.4	38462.5	37970.5	35243.6	37522.6	-
ME0144058	T3_negative	8-Geranylchrysin	Flavonoids	Flavones	C25H26O4	449.202	390.183	2.8	[M+CH3COO]-	11.554	3	0.6985	rp	-	5281944	-	-	C11575	72439.4	30299.7	26332.5	23890.6	70153.8	27743.6	34855.5	38328.7	37706.5	-
ME0143745	T3_negative	6,8-Di-DMA-chrysin	Flavonoids	Flavones	C25H26O4	389.181	390.183	3.2976	[M-H]-	13.225	3	0.6929	rp	-	443279	-	-	C11573	495211	719289	1.02267e+06	582477	436441	533346	594093	592476	588830	-
ME0154307	T3_negative	Naringenin-7-O--D-Glucuronide	Flavonoids	Flavones	C21H20O11	447.093	448.101	3.0781	[M-H]-	1.4762	2	0.7583	rp	-	-	-	44838	-	16648.4	14705.4	11400.5	31017.8	16513.3	11190	20969.5	21395.4	19368.4	-
ME0193335	T3_negative	Luteolin-7-O-(6'''-malonyl)sophoroside-5-O-arabinoside	Flavonoids	Flavones	C35H40O18	747.211	748.221	0.7651	[M-H]-	8.73437	3	0.5731	rp	-	-	-	-	-	5408.13	3977.34	18690.5	24554.8	7248.35	4874.78	21595.5	20615.3	21473.7	-
ME0134072	T3_positive	Isorhamnetin 3-galactoside	Flavonoids	Flavonols	C22H22O12	479.118	478.111	3.5372	[M+H]+	0.897482	2	0.9699	rp	6743-92-6	13245586	HMDB0126573	-	-	146537	104960	116150	136408	86335.2	128962	125975	126324	126328	-
ME0132722	T3_positive	Rhamnazin	Flavonoids	Flavonols	C17H14O7	331.081	330.074	3.7557	[M+H]+	0.125	2	0.9421	rp	552-54-5	5320945	HMDB0133830	-	-	35301.4	42334	30540.5	38719.4	29475.5	36390.8	26441.5	27493.7	27380.5	-
ME0139053	T3_positive	Myricitrin	Flavonoids	Flavonols	C21H20O12	465.1	464.096	0.8862	[M+H]+	6.19218	2	0.9072	rp	17912-87-7	5281673	HMDB0034360	50852	C10108	81487.1	55862.7	51914.1	105946	202254	142561	98377.8	98249.8	95609.2	-
MEDL01817	T3_positive	Quercetagetin	Flavonoids	Flavonols	C15H10O8	319.044	318.038	2.6489	[M+H]+	1.175	3	0.9227	rp	90-18-6	5281680	HMDB0126560	-	-	1435.1	784.57	2673.7	52.89	15320.2	490.73	4629.02	4658.07	4633.28	-
mws0059	T3_positive	Rutin	Flavonoids	Flavonols	C27H30O16	611.153	610.153	3.4181	[M+H]+	12.2554	3	0.8949	rp	153-18-4	5280805	HMDB0003249	3677	C05625	2772.04	6148.11	10898.3	10415.9	7607.54	21464.5	4274.53	3605.2	4378.01	ko00944,ko01100,ko01110
ME0138670	T3_positive	kaempferol 7-O-glucoside	Flavonoids	Flavonols	C21H20O11	449.108	448.101	2.8816	[M+H]+	0.133598	2	0.9382	rp	-	10095180	HMDB0303599	-	-	6173.59	6041.49	8389.3	6953.05	3488.71	3216.23	5580.87	5426.18	5592.84	-
ME0134154	T3_positive	myricetin-3-O-hexoside	Flavonoids	Flavonols	C21H20O13	481.098	480.09	2.6452	[M+H]+	0.39493	2	0.7396	rp	-	12311099	HMDB0125203	-	-	394.27	778.83	1688.5	250.99	10165.9	420.15	2193.28	2126.27	2187.58	-
ME0139516	T3_positive	Quercetin 3-O-(6''-acetyl-glucoside)	Flavonoids	Flavonols	C23H22O13	548.152	506.106	0.9439	[M+CH3CN+H]+	21.4544	3	0.697	rp	-	10006384	HMDB0029271	-	-	16885.6	9090.6	3319.14	12422.8	2382.39	11428.8	10789.4	10994.1	8246.03	-
ME0165494	T3_positive	Hyperoside	Flavonoids	Flavonols	C21H20O12	465.102	463.088	3.0197	[M+H]+	0.817024	3	0.9512	rp	-	90657624	-	-	-	77088.9	49684.3	190239	269648	74672.6	56969.4	77557.5	77471.4	77723.6	-
MEDL02519	T3_negative	Morin	Flavonoids	Flavonols	C15H10O7	301.036	302.043	4.0633	[M-H]-	0.625	3	0.9227	rp	480-16-0	5281670	HMDB0030796	-	C10105	35121.3	17863.3	31933.4	34000.5	2216.77	1.10885e+06	74489.8	73590.1	74555.9	-
MEDL02666	T3_negative	Icaritin	Flavonoids	Flavonols	C21H20O6	735.257	368.126	2.27	[2M-H]-	17.0283	3	0.7921	rp	118525-40-9	5318980	HMDB0139407	-	-	374061	245801	321252	77812.8	170719	201707	193613	193745	196245	-
ME0168570	T3_negative	3-Hydroxyflavone	Flavonoids	Flavonols	C15H10O3	237.062	238.063	0.6483	[M-H]-	15.025	3	0.6715	rp	577-85-5	11349	HMDB0031816	-	C01495	78279.8	60219.6	65751.6	60802.5	53767.9	57224	64165.8	61752.7	61282.6	-
ME0138338	T3_negative	3-[(2R,3R,4R,5S)-3,4-dihydroxy-5-(hydroxymethyl)oxolan-2-yl]oxy-2-(3,4-dihydroxyphenyl)-5,7-dihydroxychromen-4-one	Flavonoids	Flavonols	C20H18O11	471.032	434.085	0.5601	[M+K-2H]-	3.84261	3	0.67	rp	22255-13-6	10252339	HMDB0033795	-	-	25201.4	19122.6	16875	18767.7	24257.4	13349.6	14826.5	14454.2	15723.8	-
ME0137432	T3_negative	kaempferol 3-O-beta-D-galactopyranosyl-7-O-alpha-L-rhamnopyranoside	Flavonoids	Flavonols	C27H30O15	615.131	594.159	2.2305	[M+Na-2H]-	3.36512	3	0.651	rp	38784-79-1	57390614	HMDB0037426	-	-	45941.4	34765.3	40888	49590.5	59304.4	49680.1	41418.6	39984.8	39689.9	-
ME0138674	T3_negative	kaempferol 3-O-[alpha-L-rhamnopyranosyl(1->2)-beta-D-glucopyranosyl]-7-O-alpha-L-rhamnopyranoside	Flavonoids	Flavonols	C33H40O19	739.212	740.216	3.9846	[M-H]-	4.49129	2	0.7449	rp	162062-89-7	10485148	-	-	-	75102.3	63674.6	77463.5	41095.3	28436.3	36530.9	62439	62661.2	60360.2	-
ME0159317	T3_negative	Velloquercetin	Flavonoids	Flavonols	C20H16O7	427.109	368.09	1.6793	[M+CH3COO]-	14.0481	3	0.8149	rp	139955-63-8	442663	-	-	-	104457	141874	109531	103842	88288.9	105190	93440.1	93960.9	93410.8	-
pmp000596	T3_negative	Quercetin-3-O-(2''-O-galactosyl)glucoside	Flavonoids	Flavonols	C27H30O17	661.117	626.148	1.2701	[M+Cl]-	3.67295	3	0.9161	rp	56782-99-1	-	-	-	-	13693.4	8135.95	13324.1	5741.95	6700.89	6141.71	8693.27	9210.51	8906.16	-
Lmdp004892	T3_negative	Kaempferol-3-O-(6''-malonyl)galactoside	Flavonoids	Flavonols	C24H22O14	533.088	534.101	0.8812	[M-H]-	5.53382	3	0.6291	rp	-	-	-	-	-	2180.89	1313.32	3115.88	1854.77	1797.06	682.8	2065.66	2077.63	1875.51	-
MEDP1075	T3_positive	5,6-DHET	Lipids	Free fatty acids	C20H34O4	321.242	338.246	5.6259	[M+H-H2O]+	0.775	2	0.8537	rp	213382-49-1	5283142	HMDB0002343	-	C14772	2021.6	1245.77	5606.21	1946.42	8235.35	1057.38	2403.96	2381.47	2380.66	ko00590,ko01100
ME0054899	T3_positive	Methyl linoleate	Lipids	Free fatty acids	C19H34O2	341.267	294.256	3.6167	[M+HCOO+2H]+	4.325	2	0.7364	rp	112-63-0	5284421	HMDB0034381	-	-	47428.2	134097	127383	92080.8	81035.5	121559	122727	120135	122933	-
ME0012704	T3_positive	18-Hydroxy-5Z,8Z,11Z,14Z-eicosatetraenoic acid	Lipids	Free fatty acids	C20H32O3	321.242	320.235	3.4268	[M+H]+	0.85	2	0.7296	rp	133268-58-3	6442778	HMDB0062302	-	-	19183.3	30459.3	25001.3	48695.4	37350.7	71707.9	42640.7	42494.9	41933.7	-
ME0012184	T3_positive	12-HETE	Lipids	Free fatty acids	C20H32O3	303.231	320.235	3.4295	[M+H-H2O]+	1.1	2	0.7198	rp	54397-83-0	5283155	HMDB0006111	-	C14777	3314.22	8330.32	8384.12	14203	8652.24	20318.4	12976.4	13014.3	12529	ko00590
ME0052830	T3_positive	9-Pohsa	Lipids	Free fatty acids	C34H64O4	554.514	536.481	4.93	[M+NH4]+	1.00989	3	0.6805	rp	1481636-43-4	126456515	HMDB0112108	-	-	2594.65	2673.75	3341.52	12087.8	4787.68	3870.58	7350.91	7487.35	7340.01	-
MEDN0685	T3_positive	Undecanedioic acid	Lipids	Free fatty acids	C11H20O4	301.103	216.136	1.9087	[M+K+HCOOH]+	5.225	3	0.6422	rp	1852-04-6	15816	HMDB0000888	5846	-	7942.97	5948.33	5111.72	12167.8	12108.9	10731.8	8748.95	8611.24	8964.38	-
ME0169411	T3_positive	Ethyl alpha-linolenate	Lipids	Free fatty acids	C20H34O2	353.268	306.256	4.83	[M+HCOO+2H]+	0.575	2	0.8476	rp	-	5367460	HMDB0302158	-	-	7590.49	22080.9	28200.6	24741.6	77968.7	27066.4	23353.3	23225.6	23098.8	-
ME0168937	T3_positive	cis-12-Octadecenoic acid methyl ester	Lipids	Free fatty acids	C19H36O2	343.283	296.272	3.6368	[M+HCOO+2H]+	2.7	2	0.7341	rp	2733-86-0	12963317	-	45222	-	4260.84	23009.7	22575.5	11953.4	13694.7	30125	19229.4	18848.8	19257.8	-
ME0017134	T3_positive	cis-11-Methyl-2-dodecenoic acid	Lipids	Free fatty acids	C13H24O2	289.091	212.178	3.3982	[M-H+2K]+	13.825	3	0.6977	rp	677354-23-3	11469920	-	44999	C18206	9654.75	12373.9	11618	14318.8	10735.9	9027.19	11814.4	11869.3	11382.2	-
ME0054900	T3_positive	Methyl linolenate	Lipids	Free fatty acids	C19H32O2	339.253	292.24	3.4295	[M+HCOO+2H]+	0.7	3	0.6936	rp	301-00-8	5319706	-	44776	-	32234.3	44314.9	33121.2	88153.3	63643.8	163304	61928.2	57320.7	60800.5	-
ME0154729	T3_positive	Oleoyl Ethanolamide-d4	Lipids	Free fatty acids	C20H35D4NO2	330.336	329.323	4.4609	[M+H]+	14.525	2	0.8392	rp	-	312636340	-	96544	-	13513	12662.9	6872.08	10711.7	16025.4	13263.1	13731.7	13864.3	13858.3	-
ME0141396	T3_positive	13((2R,3S)-3-Pentyloxiranyl)-8Z-tridecenoic acid	Lipids	Free fatty acids	C20H36O3	325.273	324.266	3.5773	[M+H]+	1.375	2	0.7507	rp	-	35028448	-	45269	-	40267	68119.7	94015.5	37385.4	40562.1	59821.6	56372.9	56334.7	56246.8	-
ME0012491	T3_positive	15-OxoEDE	Lipids	Free fatty acids	C20H34O3	323.258	322.251	3.6401	[M+H]+	0.5	2	0.7233	rp	-	53394271	-	45658	-	76820	202025	138334	62066	120301	106609	106641	106648	107085	-
ME0163214	T3_positive	Colnelenate	Lipids	Free fatty acids	C18H27O3-	330.164	291.196	1.7093	[M+K]+	2.4505	3	0.6923	rp	-	25245649	-	-	-	930.01	576.17	397.72	278.47	576.13	2992.83	1489.57	1498.07	1425.82	-
MEDN1422	T3_positive	8-Hydroxyeicosa-9,11,14-trienoic acid	Lipids	Free fatty acids	C20H34O3	323.258	322.251	3.3857	[M+H]+	0.75	3	0.627	rp	-	53394269	-	-	-	31369	69432	60032.6	89377.2	42674.1	110743	74731.6	75388.2	75005.2	-
ME0013162	T3_positive	dimethyl (2E,6E,11Z)-19-(2-amino-2-oxoethyl)-9,13-dihydroxy-8-methoxy-10,12,14-trimethyl-15-oxohenicosa-2,6,11-trienedioate	Lipids	Free fatty acids	C29H47NO9	571.362	553.325	3.5571	[M+NH4]+	7.08024	3	0.6009	rp	-	102571677	-	-	-	5366.42	2788.5	3912.9	2223.72	7124.45	5958.4	4538.13	4534.69	4465.52	-
ME0141383	T3_negative	13-Hpode	Lipids	Free fatty acids	C18H32O4	311.223	312.23	4.8095	[M-H]-	0.65	2	0.8858	rp	23017-93-8	6437847	HMDB0003871	64784	C04717	44041.8	18122	93651.4	21972	301977	17366.5	77477.7	77695	77163.6	ko00591,ko01100
ME0012269	T3_negative	13(S)-Hydroperoxylinolenic acid	Lipids	Free fatty acids	C18H30O4	309.207	310.214	4.8487	[M-H]-	0.275	2	0.8701	rp	67597-26-6	5497123	HMDB0301803	-	C04785	11026.1	6621.3	38641.7	8725.77	92614.5	15212.7	30030.4	29737	30072.9	ko00592,ko01100,ko01110
ME0011621	T3_negative	(S)-14-Methylhexadecanoic acid	Lipids	Free fatty acids	C17H34O2	269.249	270.256	4.6208	[M-H]-	0.8	2	0.776	rp	5746-59-8	22207	HMDB0031067	-	-	3139.37	32264.6	10596.3	2617.06	16947.3	9454.55	9878.59	14042.9	13329.4	-
ME0052448	T3_negative	Docosahexaenoic acid	Lipids	Free fatty acids	C22H32O2	365.181	328.24	2.9588	[M+K-2H]-	19.325	2	0.7603	rp	6217-54-5	445580	HMDB0002183	3457	C06429	540632	393957	896902	371653	420173	964529	737433	737446	739038	ko01040
MEDL01857	T3_negative	Coriolic acid	Lipids	Free fatty acids	C18H32O3	277.218	296.235	5.8399	[M-H2O-H]-	1.15	3	0.9352	rp	73804-64-5 | 18104-45-5	5282947	HMDB0112194	-	-	47249.7	41550	44748.1	35489.3	65790.4	122974	48667.7	51375.7	49206.5	-
MEDN0374	T3_negative	(±)9-HpODE	Lipids	Free fatty acids	C18H32O4	311.223	312.23	4.4379	[M-H]-	0.15	3	0.8602	rp	5502-91-0	5282856	HMDB0062434	-	C14827	1705.2	419.91	9510.84	1210.96	11531.9	1282.9	6393.99	6889.16	5100.2	ko00591,ko01100
MEDP0904	T3_negative	FFA(18:1)	Lipids	Free fatty acids	C18H34O2	281.249	282.256	5.6749	[M-H]-	0.8	3	0.8308	rp	112-80-1	445639	HMDB0000207	-	C00712	55604.8	41939	22922.5	54625.5	38194.6	79064.6	27906.9	18881.4	21141	ko00061,ko00073,ko01040
MEDN0380	T3_negative	FFA(16:1)	Lipids	Free fatty acids	C16H30O2	313.238	254.225	4.8879	[M+CH3COO]-	0.95	3	0.6765	rp	373-49-9	445638	HMDB0003229	-	C08362	27786.2	12924.8	17895	17185.1	51081.6	16789.9	21801.8	22053.3	21595.8	ko00061,ko01100
ME0168942	T3_negative	FAA(18:1)	Lipids	Free fatty acids	C18H34O2	281.241	282.256	4.9271	[M-H]-	19.2	3	0.6706	rp	506-17-2	5282761	HMDB0240219	-	C21944	57701.4	66916.9	17224.7	48551.7	49760.9	67782.9	45440.5	44098.6	44256.6	-
MEDN1144	T3_negative	alpha-Dimorphecolic acid	Lipids	Free fatty acids	C18H32O3	277.218	296.235	5.0951	[M-H2O-H]-	0.9	3	0.6693	rp	73543-67-6	5312830	HMDB0004670	-	C14767	72293.9	38894.7	16996.9	41106.8	48630.5	93647.7	52792.7	47583.8	50241	ko00591
MEDL01999	T3_negative	Floionolic acid	Lipids	Free fatty acids	C18H36O5	391.269	332.256	3.6513	[M+CH3COO]-	1.925	3	0.669	rp	17705-68-9	5282938	HMDB0034295	-	C19621	62131.9	110066	47559.4	287656	331374	813591	272266	281931	277709	ko00073
ME0015451	T3_negative	Dimorphecolic acid	Lipids	Free fatty acids	C18H32O3	277.217	296.235	4.5552	[M-H2O-H]-	0.65	3	0.6241	rp	15514-85-9 | 115185-06-3	5282945	HMDB0010223	-	-	138778	222477	94362.2	439021	225519	332491	79136.1	79744.9	61198.9	-
ME0010818	T3_negative	(10E,12Z)-9-HODE	Lipids	Free fatty acids	C18H32O3	355.249	296.235	4.4398	[M+CH3COO]-	0.85	3	0.6165	rp	98524-19-7	5282944	HMDB0062652	-	-	1133.18	6839.95	19450.9	4294.57	52509.8	48597.2	20603.1	20806	20595.5	-
MEDN0610	T3_negative	2,3-Dinor-TXB2	Lipids	Free fatty acids	C18H30O6	379.16	342.204	2.7802	[M+K-2H]-	16.9	3	0.5895	rp	63250-09-9	5283138	HMDB0002904	3829	-	179041	139909	97820	110541	73121.1	78735.4	90204.8	93808.5	91042.1	-
ME0012262	T3_negative	3,4-Dimethyl-5-pentyl-2-furantridecanoic acid	Lipids	Free fatty acids	C24H42O3	377.29	378.313	3.847	[M-H]-	38.4885	3	0.573	rp	57818-43-6	71443942	HMDB0061649	-	-	24586.8	128222	83157.6	134451	172527	391163	169599	173946	173847	-
MEDN0754	T3_negative	17-HDoHE	Lipids	Free fatty acids	C22H32O3	381.175	344.235	3.1575	[M+K-2H]-	20.6	3	0.5562	rp	90780-52-2	6439179	HMDB0010213	-	-	159767	100939	83379.9	150995	74138	59563.3	90758.8	88683.5	88469.9	-
ME0012177	T3_negative	Vernolic acid	Lipids	Free fatty acids	C18H32O3	295.228	296.235	5.2078	[M-H]-	0.4	2	0.9494	rp	-	5356421	HMDB0004702	-	C14826	13089.5	4604.96	15400.8	6649.79	23140.5	11524	17829.6	17899.5	16903.9	ko00591,ko01100
ME0168453	T3_negative	17-Octadecynoic acid	Lipids	Free fatty acids	C18H32O2	279.233	280.24	4.6187	[M-H]-	0.075	2	0.8841	rp	-	1449	HMDB0244776	-	-	9109.34	30087.8	26204.7	11553.1	35588.6	18924.1	24885.3	36771.9	34126.9	-
ME0168445	T3_negative	10-Hydroxydecanoic acid	Lipids	Free fatty acids	C10H20O3	375.275	188.141	3.9453	[2M-H]-	0.7	2	0.7746	rp	-	74300	HMDB0244272	-	C02774	21995.5	195786	125866	208297	254741	580289	251370	251213	251329	-
ME0054331	T3_negative	(5S,6R,7E,9E,11Z,14Z)-6-[(2S)-2-[[(4S)-4-amino-4-carboxybutanoyl]amino]-2-carboxyethyl]sulfanyl-5-hydroxyicosa-7,9,11,14-tetraenoic acid	Lipids	Free fatty acids	C28H44N2O8S	567.266	568.282	2.0357	[M-H]-	13.7914	3	0.7509	rp	-	90476574	HMDB0062488	-	-	2505.28	5103.99	5943.21	4644.37	8536.77	4999.83	5562.9	5765.18	5745.83	-
MEDN0768	T3_negative	13-Oxo-9,11-octadecadienoic acid	Lipids	Free fatty acids	C18H30O3	293.212	294.219	4.8188	[M-H]-	0.025	3	0.7224	rp	-	160205	HMDB0246143	-	-	1646.25	663.12	5910.17	490.49	40647.1	2234.96	4871.98	4991.89	4986.56	-
ME0012152	T3_negative	11S,15S-dihydroxy-14R-(S-glutathionyl)-5Z,8Z,12E-eicosatrienoic acid	Lipids	Free fatty acids	C30H49N3O10S	642.319	643.314	3.8205	[M-H]-	6.42653	3	0.6126	rp	-	52921902	HMDB0062478	-	-	2504.85	7071.75	4334.51	15024	12055.9	13773.6	10436.4	9683.88	10583.6	-
ME0015475	T3_negative	9-Octadecynoic acid	Lipids	Free fatty acids	C18H32O2	279.233	280.24	5.9125	[M-H]-	0.325	2	0.8959	rp	506-24-1	68167	-	24104	C08459	24646.5	31574.8	21755.9	25247.5	26544.6	51051.2	18078.8	17087	17408.4	-
pmn001694	T3_negative	9,10,13-Trihydroxy-11-octadecenoic acid	Lipids	Free fatty acids	C18H34O5	329.233	330.241	4.2414	[M-H]-	1.56075	3	0.9625	rp	29907-57-1	5282965	-	-	-	345974	83242.8	234986	92526.7	743520	219960	250543	250919	255939	-
ME0151757	T3_negative	Iodofiltic acid (123I)	Lipids	Free fatty acids	C22H35IO2	457.155	458.168	1.8753	[M-H]-	13.4854	3	0.7548	rp	123748-56-1	636427	-	-	-	32693.3	28022.1	34093.7	52379.9	88465.5	68990.8	51169.7	51274.8	50588	-
ME0143503	T3_negative	eicosa-5Z,8Z,14Z-trienoic acid	Lipids	Free fatty acids	C20H34O2	365.267	306.256	5.927	[M+CH3COO]-	7.45	3	0.6762	rp	90105-02-5	9548811	-	45191	-	7702.91	18825.8	6503.33	6907.84	11088.5	15183.6	11107.5	11813.8	12782.2	-
ME0012312	T3_negative	9s,13r-12-Oxophytodienoic Acid	Lipids	Free fatty acids	C18H28O3	344.208	292.204	4.1047	[M+Cl+NH3]-	21.275	3	0.6693	rp	71606-07-0 | 67204-66-4	14037063	-	45401	-	22485.9	13979	16183.1	14379	37850.9	15899.6	18525.3	19120.1	18870.2	-
ME0154695	T3_negative	9-Octadecenedioic acid, (9Z)-	Lipids	Free fatty acids	C18H32O4	349.176	312.23	2.6419	[M+K-2H]-	6.65	3	0.6173	rp	20701-68-2 | 4494-16-0	9543674	-	-	C19618	49879.8	42890.8	37930	28184.1	39937.6	22319.6	35885.7	36102.4	36065.8	ko00073
ME0012592	T3_negative	17R-hydroxy-4Z,7Z,10Z,13Z,15E,19Z-docosahexaenoic acid	Lipids	Free fatty acids	C22H32O3	381.175	344.235	2.5827	[M+K-2H]-	22.1	3	0.588	rp	155976-53-7	53477502	-	44897	-	59834.7	110114	60367.1	87399.2	88841.6	125042	77180.6	77253	78439.1	-
pmn001691	T3_negative	9,12,13-Trihydroxy-10,15-octadecadienoic acid	Lipids	Free fatty acids	C18H32O5	327.218	328.225	4.4016	[M-H]-	4.93575	3	0.8907	rp	-	5312876	-	-	-	22088.6	20672.2	98340.6	25700.5	349750	48396.3	106933	105674	106026	-
ME0014921	T3_negative	3-Oxo-5,5-dimethyl-6-[3-(beta-D-glucopyranosyloxy)butyl]-1-cyclohexene-1-carboxylic acid	Lipids	Free fatty acids	C19H30O9	437.16	402.189	3.098	[M+Cl]-	0.0430146	3	0.7489	rp	-	57509445	-	-	-	19436	17626.8	25465.6	6804.18	30336.8	35436.6	14214.9	11100.9	15386.2	-
ME0053732	T3_negative	2,3-Dihydroxypropyl 2-[(octadec-9-enoyl)amino]ethyl hydrogen phosphate	Lipids	Free fatty acids	C23H46NO7P	478.284	479.301	5.0057	[M-H]-	20.0504	3	0.6897	rp	-	53393982	-	45335	-	8704.46	18582.7	6519.16	9204.19	669.06	14823.2	12171.5	11898	11790.2	-
ME0140482	T3_negative	10S-hydroperoxy-8E-octadecenoic acid	Lipids	Free fatty acids	C18H34O4	373.259	314.246	3.9453	[M+CH3COO]-	1.525	3	0.6042	rp	-	56935841	-	-	C20702	10342.6	93293.3	33710.2	43310.8	100426	228536	73106.3	75938.9	68257.2	-
ME0141505	T3_negative	17-(4-Hydroxyphenyl)heptadecanoic acid	Lipids	Free fatty acids	C23H38O3	361.295	362.282	4.1623	[M-H]-	49.762	3	0.5415	rp	-	20264585	-	-	C21446	291.57	6731.85	10333.3	12246.5	25929	27907.5	14211.5	14275.1	14199.8	-
pmp001271	T3_negative	1-Linoleoyl-sn-glycerol-diglucoside	Lipids	Free fatty acids	C33H58O14	677.376	678.383	4.9719	[M-H]-	1.97985	3	0.9529	rp	-	-	-	-	-	294901	449995	263481	485846	1.23844e+06	828063	656953	664136	657310	-
ME0113222	T3_negative	5-Hexenyl glucosinolate	Others	Glucosinolates	C13H23NO9S2	400.07	401.081	1.9739	[M-H]-	3.9321	3	0.6608	rp	76265-24-2	131752364	HMDB0038416	-	-	11539.3	13708.2	19428.8	11274.7	21918.1	17284.1	12609.3	11975.8	12795.5	-
ME0016119	T3_positive	beta-Glycerophosphoric acid	GP	GP	C3H9O6P	382.998	172.014	0.5873	[2M+K]+	19.1	3	0.6915	rp	17181-54-3	2526	HMDB0002520	6708	C02979	234254	242366	180732	162556	139949	168277	171495	169132	171619	-
[truncated: 1,290 more rows]
