# Supplementary material for: Transcriptomic and Metabolomic Insights into the Enhanced Quality of Anoectochilus roxburghii Seedlings in Sugar-Free Versus Conventional Tissue Culture Systems
Source: Metabolites. 2026 May 29;16(6):374. doi: 10.3390/metabo16060374 (PMC13304064; doi:10.3390/metabo16060374)
Supplement: Supplementary file 1 [file metabolites-16-00374-s001.zip › Supplementary Table S4.xlsx]

## Sheet: Sheet1
Supplementary Table S4. GO Functional Enrichment Analysis and Statistical Analysis of Differential Genes in Anoectochilus roxburghii.
GO	GO_Term_English	class
GO:0036377	arbuscular mycorrhizal association	Biotic Interaction & Stress
GO:0005975	carbohydrate metabolic process	Primary Metabolism
GO:0030154	cell differentiation	Development & Differentiation
GO:0045165	cell fate commitment	Development & Differentiation
GO:0000902	cell morphogenesis	Development & Differentiation
GO:0042545	cell wall modification	Cell Wall & Cuticle
GO:0071555	cell wall organization	Cell Wall & Cuticle
GO:0030245	cellulose catabolic process	Cell Wall & Cuticle
GO:0015995	chlorophyll biosynthetic process	Primary Metabolism
GO:0035017	cuticle pattern formation	Cell Wall & Cuticle
GO:0009813	flavonoid biosynthetic process	Secondary Metabolism
GO:0051555	flavonol biosynthetic process	Secondary Metabolism
GO:0048437	floral organ development	Development & Differentiation
GO:0009740	gibberellic acid mediated signaling pathway	Hormone Signaling
GO:0030203	glycosaminoglycan metabolic process	Primary Metabolism
GO:0009755	hormone-mediated signaling pathway	Hormone Signaling
GO:0008153	para-aminobenzoic acid biosynthetic process	Secondary Metabolism
GO:0045490	pectin catabolic process	Cell Wall & Cuticle
GO:0010088	phloem development	Development & Differentiation
GO:0015979	photosynthesis	Photosynthesis
GO:0010601	positive regulation of auxin biosynthetic process	Hormone Signaling
GO:0006468	protein phosphorylation	Primary Metabolism
GO:2000012	regulation of auxin polar transport	Hormone Signaling
GO:1901957	regulation of cutin biosynthetic process	Cell Wall & Cuticle
GO:0010075	regulation of meristem growth	Development & Differentiation
GO:0080092	regulation of pollen tube growth	Development & Differentiation
GO:0009635	response to herbicide	Biotic Interaction & Stress
GO:0009609	response to symbiotic bacterium	Biotic Interaction & Stress
GO:0009610	response to symbiotic fungus	Biotic Interaction & Stress
GO:0006949	syncytium formation	Development & Differentiation
GO:0005993	trehalose catabolic process	Primary Metabolism
