# Supplementary material for: Transcriptomic and Metabolomic Insights into the Enhanced Quality of Anoectochilus roxburghii Seedlings in Sugar-Free Versus Conventional Tissue Culture Systems
Source: Metabolites. 2026 May 29;16(6):374. doi: 10.3390/metabo16060374 (PMC13304064; doi:10.3390/metabo16060374)
Supplement: Supplementary file 1 [file metabolites-16-00374-s001.zip › Supplementary Table S5.xlsx]

## Sheet: Sheet1
Supplementary Table S5. Differential Metabolites Screening of Anoectochilus roxburghii Plantlets Under Different Cultivation Regimes.
Index	Mode	Compounds	Class I	Class II	Formula	Q1 (Da)	Molecular weight (Da)	RT (min)	Adduct	Mass error	Level	score	LC mode	CAS	PubChem CID	HMDB	Metlin	cpd_ID	TD-1	TD-2	TD-3	CK-1	CK-2	CK-3	QC01	QC02	QC03	kegg_map	TD-1_vs_CK-1_Fold_Change	TD-1_vs_CK-1_Log2FC	TD-1_vs_CK-1_Type	TD-2_vs_CK-2_Fold_Change	TD-2_vs_CK-2_Log2FC	TD-2_vs_CK-2_Type	TD-3_vs_CK-3_Fold_Change	TD-3_vs_CK-3_Log2FC	TD-3_vs_CK-3_Type	TD_vs_CK_VIP	TD_vs_CK_P-value	TD_vs_CK_Fold_Change	TD_vs_CK_Log2FC	TD_vs_CK_Type
ME0112030	T3_positive	2-[4-(3-Hydroxypropyl)-2-methoxyphenoxy]-1,3-propanediol 1-xyloside	Alcohol and amines	Alcohols	C18H28O9	406.2051	388.1733	2.9603	[M+NH4]+	0.83175000000324	3	0.7296	rp	-	131753165	HMDB0041552	-	-	966.54	3332.49	3175.84	645.26	580.95	745.38	751.18	719.2	746.68	-	1.49791	0.582949	insig	5.73628	2.52011	up	4.2607	2.09109	up	1.50442	0.137776	3.79129	1.92269	up
ME0110550	T3_positive	(R)-(-)-2-Phenylglycinol	Alcohol and amines	Alcohols	C8H11NO	138.0906	137.0841	1.1184	[M+H]+	1.8999999999636	2	0.788	rp	56613-80-0	2724025	-	45040	-	3927.08	2624.4	3823.94	2059.57	339	1394.25	1875.66	1214.75	1637.62	-	1.90675	0.931114	insig	7.74159	2.95263	up	2.74265	1.45557	up	1.34284	0.0296214	2.73554	1.45183	up
ME0125375	T3_positive	N-(3-phenylpropyl)quinazolin-4-amine	Alcohol and amines	Amines	C17H17N3	302.1159	263.1422	2.6849	[M+K]+	9.38099999999054	3	0.5628	rp	153810-67-4	44288306	-	-	-	6780.11	2650.18	3374	494.66	1144.17	2225.51	2442.18	2545.78	2568.41	-	13.7066	3.7768	up	2.31625	1.21179	up	1.51606	0.600324	insig	1.40155	0.131016	3.31345	1.72833	up
ME0123045	T3_negative	N-(benzenesulfonyl)-2-[4-(4,9-diethoxy-3-oxo-1H-benzo[f]isoindol-2-yl)phenyl]acetamide	Alcohol and amines	Amines	C30H28N2O6S	543.1713	544.1668	1.3091	[M-H]-	4.02907920145815	3	0.9088	rp	439288-66-1	5312130	-	45169	-	13723.18	13376.06	18553.05	9209.7	7208.06	6288.02	8765.36	9270.41	9514.93	-	1.49008	0.575389	insig	1.85571	0.89197	insig	2.95054	1.56098	up	1.68768	0.0268808	2.0106	1.00763	up
ZINC13346526	T3_negative	N-[(E)-2-[(2S,3R)-2-acetamido-3-(3,4-dihydroxyphenyl)-2,3-dihydro-1,4-benzodioxin-6-yl]ethenyl]acetamide	Alcohol and amines	Amines	C20H20N2O6	419.1093	384.1321	0.7458	[M+Cl]-	2.1587499999498	3	0.6988	rp	-	16072146	-	-	-	422.83	148.13	1840.01	29.63	29.63	29.63	120.17	85.92	85.92	-	14.2703	3.83495	up	4.99933	2.32173	up	62.0996	5.95651	up	1.63133	0.277811	27.1231	4.76145	up
ME0156087	T3_negative	Prolyl-2-naphthylamide	Alcohol and amines	Amines	C15H16N2O	221.103	240.1263	2.349	[M-H2O-H]-	13.3999999999901	3	0.6965	rp	-	439971	-	-	C03305	73052.01	134343.53	81972.63	30593.73	56368.46	18410.03	55753.7	55823.17	56678.39	-	2.38781	1.25569	up	2.38331	1.25297	up	4.45261	2.15465	up	1.50579	0.0641567	2.74615	1.45741	up
MEDN0037	T3_positive	Dopamine	Alkaloids	Phenolamine	C8H11NO2	136.0751	153.079	1.0212	[M+H-H2O]+	1.45000000003392	3	0.8548	rp	62-31-7	681	HMDB0000073	64	C03758	13782.97	23618.26	31590.44	4106.92	5947.65	8652.4	14630.87	14545.17	14339.16	ko00350,ko00950,ko00965,ko01100,ko01110	3.35604	1.74676	up	3.97102	1.98951	up	3.65106	1.86832	up	1.62523	0.0746969	3.68802	1.88285	up
ME0000462	T3_negative	1-(1,2,3,4,5-Pentahydroxypent-1-yl)-1,2,3,4-tetrahydro-beta-carboline-3-carboxylate	Alkaloids	Alkaloids	C17H22N2O7	365.1367	366.1427	3.2776	[M-H]-	3.25000000003683	3	0.6245	rp	-	21125948	HMDB0012492	-	-	50228.75	77898.67	124138.67	41919.49	30891.95	45019.32	57945.47	57922.41	57820.52	-	1.19822	0.260892	insig	2.52165	1.33437	up	2.75745	1.46334	up	1.42672	0.168937	2.14092	1.09823	up
MEDN0031	T3_positive	Pyroglutamic acid	Amino acids and derivatives	Amino acids and derivatives	C5H7NO3	130.0493	129.0426	0.8077	[M+H]+	1.47499999997081	2	0.9102	rp	98-79-3	7405	HMDB0000267	-	C01879	69110.91	37287.93	66746.5	37207.42	17217.07	27421.97	43855.71	44667.21	43907.58	ko00480,ko01100	1.85745	0.893323	insig	2.16575	1.11487	up	2.43405	1.28336	up	1.43849	0.0770493	2.11549	1.08099	up
ME0106523	T3_positive	o-Tyrosine	Amino acids and derivatives	Amino acids and derivatives	C9H11NO3	182.081	181.0739	1.4511	[M+H]+	0.475000000008663	2	0.8551	rp	2370-61-8	91482	HMDB0006050	-	-	95040.59	176581.1	180436.06	28016.33	32699.8	57127.01	83538.67	85191.78	85421.96	-	3.39233	1.76228	up	5.40007	2.43298	up	3.15851	1.65924	up	1.65537	0.046142	3.8361	1.93964	up
ME0106675	T3_positive	Ethyl N-acetyl-L-tyrosinate	Amino acids and derivatives	Amino acids and derivatives	C13H17NO4	520.2597	251.1158	3.4376	[2M+NH4]+	10.9943882105342	2	0.7722	rp	840-97-1	13289	HMDB0000866	44264	C01657	1654.91	986.79	4024.83	248.56	724.94	189.75	837.74	1065.91	1054.47	-	6.65799	2.73509	up	1.3612	0.444882	insig	21.2112	4.40676	up	1.54226	0.18131	5.73095	2.51877	up
MEDN0006	T3_positive	L-Tyrosine	Amino acids and derivatives	Amino acids and derivatives	C9H11NO3	182.0808	181.0739	1.0212	[M+H]+	0.974999999954207	3	0.9777	rp	60-18-4	6057	HMDB0000158	34	C00082	43525.72	73406.85	118408.59	15053.97	23488.57	27118.69	51954.61	52237	51155.71	ko00130,ko00261,ko00350,ko00360,ko00400,ko00460,ko00730,ko00940,ko00950,ko00965,ko00966,ko00970,ko00999,ko01100,ko01110,ko01210,ko01230,ko01240	2.89131	1.53172	up	3.12522	1.64396	up	4.36631	2.12641	up	1.59707	0.118019	3.58417	1.84164	up
MEDL00326	T3_positive	DL-Arginine	Amino acids and derivatives	Amino acids and derivatives	C6H14N4O2	175.1186	174.1117	0.7684	[M+H]+	0.950000000017326	3	0.9428	rp	-	232	HMDB0251511	-	C02385	27489.75	31272.92	52716.79	11817.01	14750.67	28276.23	26652.45	26207.15	25985.69	-	2.32629	1.21803	up	2.1201	1.08413	up	1.86435	0.898673	insig	1.35426	0.125433	2.03267	1.02337	up
MEDP1025	T3_positive	2-[(2-Amino-3-phenylpropanoyl)amino]-3-methylbutanoic acid	Amino acids and derivatives	Amino acids and derivatives	C14H20N2O3	306.1806	264.1474	1.9484	[M+CH3CN+H]+	1.4749999998287	3	0.7168	rp	-	4096934	HMDB0029134	-	-	18727.07	24051.56	13915.89	12319.55	4000.87	5609.59	11390.49	11422.3	11335.72	-	1.52011	0.604176	insig	6.01158	2.58774	up	2.48073	1.31077	up	1.48304	0.0414663	2.58525	1.3703	up
ME0158235	T3_positive	Trp-Pro-Tyr	Amino acids and derivatives	Amino acids and derivatives	C25H28N4O5	465.2163	464.206	3.4572	[M+H]+	6.51314181133278	2	0.7188	rp	62690-32-8	71383786	-	22583	-	8394.86	7114.55	6858.45	4416.98	2622.02	3598.47	3795.28	4143.42	3413.33	-	1.90059	0.926446	insig	2.71339	1.44009	up	1.90594	0.930499	insig	1.66983	0.00524862	2.10274	1.07227	up
ME0156746	T3_positive	Ser-Glu-Tyr	Amino acids and derivatives	Amino acids and derivatives	C17H23N3O8	397.1497	397.1485	2.724	[M+]+	4.22499999999104	2	0.8461	rp	-	145457747	-	18439	-	4147.88	5051.33	5051.34	961.97	2420.89	2304.8	4348.88	4402.52	4338.05	-	4.31186	2.10831	up	2.08656	1.06113	up	2.19166	1.13202	up	1.53992	0.0103946	2.50552	1.32511	up
ME0109603	T3_positive	Ser-Ala-Lys	Amino acids and derivatives	Amino acids and derivatives	C12H24N4O5	322.2122	304.1747	1.9087	[M+NH4]+	9.0749999999673	2	0.7623	rp	-	145457656	-	22975	-	131204.82	156146.73	96199.44	52357.59	34418.12	46534.37	76461.41	76215.46	76521.67	-	2.50594	1.32535	up	4.53676	2.18166	up	2.06728	1.04773	up	1.70334	0.0319383	2.87713	1.52463	up
ME0105764	T3_positive	Asn-Arg	Amino acids and derivatives	Amino acids and derivatives	C10H20N6O4	615.2739	288.1546	2.9408	[2M+K]+	2.43794455913272	2	0.7621	rp	-	14299174	-	23896	-	7049.59	9331.11	5317.26	2944.53	892.3	2590.07	4192.32	4064.64	4179.82	-	2.39413	1.2595	up	10.4574	3.38645	up	2.05294	1.03769	up	1.52919	0.0294175	3.37612	1.75536	up
ME0146243	T3_positive	Asp-Pro-Phe	Amino acids and derivatives	Amino acids and derivatives	C18H23N3O6	422.1306	377.1587	1.8089	[M-H+2Na]+	1.44505250634174	2	0.7574	rp	-	145454539	-	22971	-	12028.68	7475.82	6229.1	2978.91	2509.84	4763.85	5011.69	4789.37	4940.4	-	4.03795	2.01362	up	2.9786	1.57464	up	1.30758	0.386896	insig	1.54317	0.0845949	2.50996	1.32766	up
ME0155270	T3_positive	Phe-Lys-Glu	Amino acids and derivatives	Amino acids and derivatives	C20H30N4O6	862.4553	422.2165	3.5372	[2M+NH4]+	13.5193584691131	2	0.7474	rp	-	86298435	-	16284	-	581.17	671.31	2565.58	344.1	1171.98	48.43	501.14	487.94	505.66	-	1.68896	0.756132	insig	0.5728	-0.803897	insig	52.975	5.72724	up	1.01038	0.378526	2.44042	1.28713	up
ME0156892	T3_positive	Ser-Pro-His	Amino acids and derivatives	Amino acids and derivatives	C14H21N5O5	340.1583	339.1543	3.0661	[M+H]+	8.17499999996585	2	0.7255	rp	-	145457858	-	23175	-	8733.13	25499.09	24619.27	6767.93	11951.62	8534.07	17530.78	17660.66	18335.2	-	1.29037	0.367784	insig	2.13353	1.09324	up	2.88482	1.52848	up	1.21723	0.186323	2.1594	1.11063	up
ME0108157	T3_positive	Met-His-Lys	Amino acids and derivatives	Amino acids and derivatives	C17H30N6O4S1	456.243	414.2049	2.9319	[M+CH3CN+H]+	9.38105384828865	2	0.7222	rp	-	145456954	-	18880	-	11184.24	7070.58	18943.43	3292.92	1464.32	13489.32	9383.15	9224.97	9214.32	-	3.39645	1.76403	up	4.82858	2.2716	up	1.40433	0.48988	insig	1.06744	0.284315	2.03864	1.02761	up
ME0153525	T3_positive	Met-Cys-His	Amino acids and derivatives	Amino acids and derivatives	C14H23N5O4S2	390.1205	389.1191	1.6198	[M+H]+	14.8749999999609	3	0.6974	rp	-	145456895	-	17405	-	11477.9	8502.93	9347.67	1167.85	2886.36	2552.44	6290.33	6332.22	6007.38	-	9.82823	3.29693	up	2.9459	1.55871	up	3.66225	1.87273	up	1.69507	0.00390831	4.43924	2.15031	up
ME0152795	T3_positive	2-Amino-6-[(1S,2S)-1,2-dihydroxypropyl]-5,6,7,8-tetrahydropteridine-4(3H)-one	Amino acids and derivatives	Amino acids and derivatives	C9H15N5O3	259.1531	241.1175	2.9213	[M+NH4]+	3.77649999997232	3	0.664	rp	-	135474330	-	-	C20264	2848.68	1653.76	5487.13	1297.56	227.48	3006.94	2249.76	2328.2	2227.14	ko00790,ko01100,ko01240	2.19541	1.13449	up	7.26991	2.86194	up	1.82482	0.867756	insig	1.00876	0.26806	2.20424	1.14028	up
ME0155964	T3_positive	Pro-Phe-Ser	Amino acids and derivatives	Amino acids and derivatives	C17H23N3O5	314.1443	349.1638	1.2158	[M+H-2H2O]+	13.9250000000857	3	0.6599	rp	-	145457559	-	21276	-	7096.69	10273.63	1270.38	633.34	181.54	4537.45	1543.06	1486.8	804.9	-	11.2052	3.48609	up	56.5916	5.82251	up	0.279977	-1.83662	down	1.06188	0.232829	3.48273	1.80022	up
ME0158948	T3_positive	Val-Asp-Tyr	Amino acids and derivatives	Amino acids and derivatives	C18H25N3O7	396.1864	395.1693	1.1281	[M+H]+	24.6250000000714	3	0.6325	rp	-	44634142	-	17228	-	11519.6	16940.45	11625.49	1991.64	3403.66	10834.48	9724.92	9946.19	9006.01	-	5.78398	2.53206	up	4.97713	2.31531	up	1.07301	0.101662	insig	1.32354	0.0824964	2.46988	1.30444	up
ME0146240	T3_positive	Asp-Pro-Ile	Amino acids and derivatives	Amino acids and derivatives	C15H25N3O6	382.1348	343.1743	2.5258	[M+K]+	5.83924999986607	3	0.6234	rp	-	145454536	-	16930	-	7442.02	10782.34	11874.09	2204.4	2320.11	7521.4	8023.93	7880.94	8008.6	-	3.37598	1.75531	up	4.64734	2.21641	up	1.57871	0.658744	insig	1.40635	0.0564394	2.49864	1.32115	up
ME0145957	T3_positive	Asn-Val-Met	Amino acids and derivatives	Amino acids and derivatives	C14H26N4O5S1	763.2868	362.1624	2.857	[2M+K]+	1.54594338049229	3	0.6088	rp	-	145454325	-	22404	-	8755.29	5824.89	11957.88	3105.1	365.27	6558.86	4364.43	5151.82	5031.46	-	2.81965	1.49552	up	15.9468	3.9952	up	1.82316	0.866445	insig	1.14698	0.0943076	2.64607	1.40385	up
ME0144750	T3_positive	Ala-Thr-Met	Amino acids and derivatives	Amino acids and derivatives	C12H23N3O5S1	304.1309	321.1358	2.6653	[M+H-H2O]+	4.09999999988031	3	0.5877	rp	-	145453680	-	19375	-	564.13	947.82	1411	422.66	236.8	162.89	649.92	622.09	535.47	-	1.33471	0.41653	insig	4.00262	2.00094	up	8.66229	3.11475	up	1.58255	0.0923712	3.55439	1.8296	up
ME0152275	T3_positive	Leu-Cys-Glu	Amino acids and derivatives	Amino acids and derivatives	C14H25N3O6S1	363.1546	363.1464	2.6055	[M+]+	21.7250000000035	3	0.5833	rp	-	145456381	-	20082	-	3573.04	648.28	3413.09	1105.91	297.35	851.21	1013.98	876.13	488.35	-	3.23086	1.69192	up	2.18019	1.12445	up	4.00969	2.00349	up	1.15504	0.19408	3.38634	1.75973	up
ME0145503	T3_positive	Arg-Ser-Thr	Amino acids and derivatives	Amino acids and derivatives	C13H26N6O6	385.1795	362.1914	3.2656	[M+Na]+	9.04324999993378	3	0.5681	rp	-	145453942	-	20769	-	713.94	1596.92	986.75	344.84	408.75	353.84	1033.97	990.33	975.99	-	2.07035	1.04988	up	3.90684	1.966	up	2.78869	1.47959	up	1.64937	0.106745	2.97771	1.57421	up
ME0150025	T3_positive	Glu-His-His	Amino acids and derivatives	Amino acids and derivatives	C17H23N7O6	460.1447	421.171	2.6849	[M+K]+	9.54092716805781	3	0.5603	rp	-	145455392	-	22437	-	1299.13	28422.13	13095.94	260.18	1537.66	5379.19	790.1	577.45	827.36	-	4.9932	2.31996	up	18.484	4.20821	up	2.43456	1.28366	up	1.03336	0.267364	5.96587	2.57673	up
ME0151164	T3_positive	His-HoPhe-OH	Amino acids and derivatives	Amino acids and derivatives	C22H22N4O6	439.1587	438.1539	3.1492	[M+H]+	5.76098213400766	2	0.8605	rp	-	-	-	65346	-	1438.31	6655.36	4616.48	1497.69	1700.19	1552.27	3773.23	3769.74	3575.98	-	0.960352	-0.0583644	insig	3.91448	1.96882	up	2.97402	1.57241	up	1.19622	0.222427	2.67574	1.41994	up
ME0151156	T3_positive	His-Val-Thr-Glu-Glu	Amino acids and derivatives	Amino acids and derivatives	C25H39N7O11	614.2699	613.2708	2.9408	[M+H]+	13.2838864535961	2	0.8402	rp	-	-	-	264775	-	16263.47	20392.29	11095.67	8087.59	4237.59	4259.65	10185.51	10147.51	9794.69	-	2.01092	1.00785	up	4.81224	2.26671	up	2.60483	1.38119	up	1.61418	0.0428614	2.87922	1.52568	up
ME0155415	T3_positive	Phe-Val-Ser-Glu-Ala	Amino acids and derivatives	Amino acids and derivatives	C25H37N5O9	552.265	551.2591	3.3586	[M+H]+	2.58932993632725	2	0.7533	rp	-	-	-	264151	-	24862.8	40429.98	37377.98	15987.6	2588.59	19174.03	20190.55	20180.09	19948.01	-	1.55513	0.637035	insig	15.6185	3.96519	up	1.94941	0.963035	insig	1.26156	0.0361705	2.71974	1.44347	up
ME0145927	T3_positive	Asn-Tyr-Asp-Arg	Amino acids and derivatives	Amino acids and derivatives	C23H34N8O9	566.2438	566.2449	3.3185	[M+]+	1.00663252517428	2	0.7522	rp	-	-	-	199133	-	46951.97	56430.63	53862.99	30257	7271.04	23347.16	35182.53	34789.31	35199.7	-	1.55177	0.633917	insig	7.76101	2.95624	up	2.30705	1.20605	up	1.41775	0.0282612	2.58308	1.36909	up
ME0155179	T3_positive	Phe-Glu-His-Phe-Leu	Amino acids and derivatives	Amino acids and derivatives	C35H45N7O8	692.3478	691.333	3.2185	[M+H]+	10.8905987932331	2	0.7498	rp	-	-	-	264821	-	2632.79	6215.56	2255.26	2328.55	825.08	1765.28	2671.49	2805.62	2834.36	-	1.13066	0.177161	insig	7.53328	2.91328	up	1.27757	0.353397	insig	1.19909	0.2389	2.25733	1.17462	up
ME0158406	T3_positive	Tyr-Asp-Ala-Asp	Amino acids and derivatives	Amino acids and derivatives	C20H26N4O10	524.1966	482.1649	1.0405	[M+CH3CN+H]+	3.9870378158834	2	0.7421	rp	-	-	-	256281	-	26455.14	119284.51	69994.18	13851.94	3866.8	22881.5	20670.98	20741.99	19424.37	-	1.90985	0.93346	insig	30.8484	4.94712	up	3.05899	1.61305	up	1.41218	0.15665	5.31361	2.40969	up
ME0158610	T3_positive	Tyr-Ser-Phe-Val-Phe	Amino acids and derivatives	Amino acids and derivatives	C35H43N5O8	661.3143	661.3112	2.9603	[M+]+	5.50422096631335	2	0.7387	rp	-	-	-	264114	-	6910.56	9710.73	4974.71	1904.38	1742.4	1818.04	3456.95	3588.75	3604.47	-	3.62877	1.85948	up	5.57319	2.4785	up	2.7363	1.45223	up	1.73878	0.0594239	3.95182	1.98252	up
ME0158525	T3_positive	Tyr-Leu-Phe-Asp	Amino acids and derivatives	Amino acids and derivatives	C28H36N4O8	556.2605	556.2533	3.7361	[M+]+	13.8246492631855	2	0.7188	rp	-	-	-	259161	-	5860.75	3127.56	7145.38	1216.06	1873.94	3038.12	3755.85	3776.75	3778.96	-	4.81946	2.26887	up	1.66898	0.738963	insig	2.35191	1.23383	up	1.46015	0.0893362	2.63273	1.39656	up
ME0144675	T3_positive	Ala-Met-Gly-Ile-Met	Amino acids and derivatives	Amino acids and derivatives	C21H39N5O6S2	585.2363	521.2342	2.724	[M+CH3CN+Na]+	23.3746270269366	3	0.6722	rp	-	-	-	264876	-	2766.57	1455.63	3275.44	743.6	739.47	611.96	1249.81	1123.81	1171.47	-	3.72051	1.8955	up	1.96848	0.97708	insig	5.35238	2.42018	up	1.69571	0.0789832	3.57877	1.83947	up
ME0155972	T3_positive	Pro-Pro-Asp	Amino acids and derivatives	Amino acids and derivatives	C14H21N3O6	327.1479	327.143	2.4116	[M+]+	13.3999999999901	3	0.6319	rp	-	-	-	19777	-	27919.95	38482.98	24069.07	13144.29	2960.23	10676.47	25296.48	25791.75	25163.76	-	2.12411	1.08686	up	13	3.70044	up	2.2544	1.17275	up	1.47585	0.019467	3.37822	1.75626	up
ME0149644	T3_positive	Gln-Asp-Cys-Tyr-Ser	Amino acids and derivatives	Amino acids and derivatives	C24H34N6O11S	614.1916	614.2006	2.1246	[M+]+	13.8879814305222	3	0.5909	rp	-	-	-	264619	-	10072.66	13588.48	22411.77	3277.7	5592.55	8533.72	9870.32	9859.05	9821.33	-	3.07309	1.61969	up	2.42975	1.28081	up	2.62626	1.39301	up	1.4673	0.106142	2.64726	1.4045	up
ME0105002	T3_negative	(2R)-3-(5-acetamido-2-hydroxyphenyl)sulfanyl-2-azaniumylpropanoate	Amino acids and derivatives	Amino acids and derivatives	C11H14N2O4S	329.0875	270.0674	2.5044	[M+CH3COO]-	15.6749999999306	2	0.7188	rp	-	40428953	HMDB0240217	-	-	185604.57	187769.79	174508.09	100440.24	39542.01	102865.63	105799.75	103502.67	94647.48	-	1.84791	0.885895	insig	4.74862	2.24751	up	1.69647	0.762533	insig	1.47984	0.0348484	2.25607	1.17381	up
MADN0549	T3_negative	N-Acetyl-DL-tryptophan	Amino acids and derivatives	Amino acids and derivatives	C13H14N2O3	245.0933	246.1004	3.5927	[M-H]-	0.399999999984857	3	0.9119	rp	-	2002	HMDB0255052	-	-	189792.94	377862.28	259029.12	36118.36	61045.56	50187.56	154565.62	156066.56	156126.06	-	5.25475	2.39362	up	6.18984	2.6299	up	5.16122	2.36771	up	1.74322	0.0518663	5.61029	2.48808	up
ME0106257	T3_negative	Cys-His	Amino acids and derivatives	Amino acids and derivatives	C9H14N4O3S1	298.0932	258.0787	2.0528	[M-H+CH3CN]-	10.4500000000485	3	0.6945	rp	-	11608582	-	23915	-	65184.42	72875.34	64372.86	38074.5	1582.66	45287.31	44208.91	44563.21	44573.39	-	1.71202	0.775702	insig	46.0461	5.52501	up	1.42143	0.507346	insig	1.04981	0.0961541	2.38312	1.25285	up
ME0148043	T3_negative	Cys-Met-Ala	Amino acids and derivatives	Amino acids and derivatives	C11H21N3O4S2	322.0902	323.0973	2.1448	[M-H]-	13.3692500000393	3	0.5062	rp	-	145454825	-	18892	-	1969.62	940.85	3354.64	918.3	1072.34	836.5	2475.04	1724.9	2457.28	-	2.14485	1.10088	up	0.87738	-0.188726	insig	4.01033	2.00372	up	1.24517	0.242154	2.21606	1.148	up
ME0151620	T3_negative	Ile-Tyr-Arg-Glu	Amino acids and derivatives	Amino acids and derivatives	C26H41N7O8	578.2872	579.3017	3.8274	[M-H]-	12.3812378180533	2	0.7585	rp	-	-	-	167362	-	406535.53	198465	289576	171669.48	17090.13	186595.42	204681.2	203179	201771.6	-	2.36813	1.24375	up	11.6128	3.53765	up	1.55189	0.634028	insig	1.10176	0.100241	2.38328	1.25295	up
ME0157638	T3_negative	Thr-Glu-Phe-Asp	Amino acids and derivatives	Amino acids and derivatives	C22H30N4O10	509.1811	510.1962	2.9786	[M-H]-	15.2988412610494	2	0.7434	rp	-	-	-	232761	-	145119.93	116850.92	89156.82	42755.26	40639.83	44651.34	53426.56	60905.26	58959.54	-	3.3942	1.76307	up	2.87528	1.5237	up	1.99673	0.997642	insig	1.73952	0.0434653	2.74219	1.45533	up
ME0158570	T3_negative	Tyr-Phe-His-Glu	Amino acids and derivatives	Amino acids and derivatives	C29H34N6O8	593.2452	594.2438	3.3377	[M-H]-	14.6484578298927	2	0.7231	rp	-	-	-	257202	-	97674.73	134482.95	151627.13	61415.23	29153.99	65751.34	90235.99	88974.56	90285.7	-	1.5904	0.669389	insig	4.61285	2.20566	up	2.30607	1.20544	up	1.54462	0.0216041	2.45511	1.29579	up
ME0157590	T3_negative	Thr-Asp-Lys-Arg	Amino acids and derivatives	Amino acids and derivatives	C20H38N8O8	517.2651	518.2813	4.083	[M-H]-	17.1282544360574	3	0.6711	rp	-	-	-	232453	-	46695.01	123611.69	44084.32	34757.67	25701.46	37135.39	38690.55	38207.8	38096.15	-	1.34344	0.425937	insig	4.80952	2.26589	up	1.18712	0.247471	insig	1.23885	0.27306	2.19675	1.13537	up
ME0146130	T3_negative	Asp-His-Phe-Asp	Amino acids and derivatives	Amino acids and derivatives	C23H28N6O9	553.1585	532.1918	2.8992	[M+Na-2H]-	14.4260368053665	3	0.6565	rp	-	-	-	121962	-	5525.12	3615.83	46103.75	7068.13	1358.71	318.05	7048.87	6966.13	7047.8	-	0.781695	-0.355323	insig	2.66122	1.41209	up	144.958	7.17949	up	1.17544	0.379602	6.31737	2.65932	up
ME0156704	T3_negative	Ser-Gln-Asp-Val-Ser	Amino acids and derivatives	Amino acids and derivatives	C20H34N6O11	533.2237	534.2286	3.2976	[M-H]-	4.57461285474437	3	0.6478	rp	-	-	-	264475	-	52723.58	92577.21	112904.26	28524.89	29511.96	44314.76	54148.58	53831.79	54156.66	-	1.84834	0.886227	insig	3.13694	1.64936	up	2.54778	1.34924	up	1.56106	0.0889999	2.52273	1.33498	up
ME0145731	T3_negative	Asn-Gln-Tyr-Glu	Amino acids and derivatives	Amino acids and derivatives	C23H32N6O10	589.1587	552.218	2.8152	[M+K-2H]-	13.3917980652782	3	0.6298	rp	-	-	-	197062	-	34105.66	54835.23	63277.34	9484.52	25424.31	16338.75	36402.53	36166.78	35090.48	-	3.59593	1.84636	up	2.1568	1.10889	up	3.87284	1.95339	up	1.56355	0.0405634	2.97025	1.57059	up
ME0158449	T3_negative	Tyr-Glu-Arg-Arg	Amino acids and derivatives	Amino acids and derivatives	C26H42N10O8	621.3134	622.3187	3.2375	[M-H]-	3.20290271182683	3	0.6281	rp	-	-	-	256973	-	19655.99	37434.23	27846.57	2489.01	2538.57	6210.72	12748.72	12549.37	13178.18	-	7.89711	2.98133	up	14.7462	3.88227	up	4.48363	2.16467	up	1.71259	0.0350123	7.5578	2.91797	up
ME0159269	T3_negative	Val-HoPhe-OH	Amino acids and derivatives	Amino acids and derivatives	C20H22N2O6	385.1499	386.1478	3.2621000000000002	[M-H]-	23.5250000000065	3	0.5991	rp	-	-	-	65342	-	226691.77	275435.84	347696.8	120605.14	115898.25	88665.11	174967.2	179467.74	179317.74	-	1.87962	0.910441	insig	2.37653	1.24886	up	3.92146	1.97139	up	1.74459	0.0303966	2.61349	1.38598	up
ME0151054	T3_negative	His-Phe-Tyr-Asp	Amino acids and derivatives	Amino acids and derivatives	C28H32N6O8	579.2083	580.2282	3.1973	[M-H]-	21.6843019086151	3	0.5953	rp	-	-	-	153461	-	35862.32	53786.08	13554.81	18830.62	22306.3	7026.84	39344.1	39983.38	39586.59	-	1.90447	0.929388	insig	2.41125	1.26978	up	1.92901	0.947857	insig	1.00813	0.251711	2.14276	1.09947	up
ME0144203	T3_negative	Abu-His-OH	Amino acids and derivatives	Amino acids and derivatives	C15H16N4O6	367.1084	348.107	1.8556	[M+F]-	6.30000000001019	3	0.5597	rp	-	-	-	65210	-	31286.48	58867.66	57534.9	4941.15	12576.54	20330.03	19845.72	23862.77	23493.68	-	6.33182	2.66262	up	4.68075	2.22674	up	2.83005	1.50082	up	1.52906	0.0369253	3.90219	1.96428	up
ME0156774	T3_negative	Ser-His-Glu-Ala-Glu	Amino acids and derivatives	Amino acids and derivatives	C22H33N7O11	570.2059	571.2238	3.0866	[M-H]-	10.1626699440296	3	0.5508	rp	-	-	-	264727	-	57670.15	51326.59	45527.76	16204.91	4284.96	32967.46	36028.87	37192.34	35415.55	-	3.55881	1.83139	up	11.9783	3.58235	up	1.38099	0.465704	insig	1.34292	0.0403461	2.89061	1.53138	up
ME0003306	T3_positive	2-O-Galloyl-1,4-galactarolactone	Benzene and substituted derivatives	Benzene and substituted derivatives	C13H12O11	345.0525	344.038	0.5873	[M+H]+	2.40349999998557	3	0.9434	rp	-	85198141	HMDB0037199	-	-	14212.36	21826.33	11346.49	8307.39	6077.16	7923.32	9667.72	9643.99	9449.29	-	1.71081	0.774679	insig	3.59153	1.8446	up	1.43204	0.518069	insig	1.54833	0.109909	2.12415	1.08688	up
ME0113592	T3_positive	6-{[(16R)-5,11-dihydroxy-8,8,10,16-tetramethyl-3-[1-(2-methyl-1,3-thiazol-4-yl)prop-1-en-2-yl]-12-methylidene-9-oxo-17-oxa-4-azabicyclo[14.1.0]heptadec-4-en-7-yl]oxy}-3,4,5-trihydroxyoxane-2-carboxylic acid	Benzene and substituted derivatives	Benzene and substituted derivatives	C33H48N2O11S	703.282	680.2979	3.6401	[M+Na]+	13.0551868396881	3	0.7603	rp	-	131833942	HMDB0127604	-	-	7127.98	16456.31	25643.21	892.35	4302.86	6831.78	12123.67	12125.04	11821.92	-	7.98787	2.99781	up	3.82451	1.93527	up	3.75352	1.90824	up	1.33639	0.135915	4.09309	2.03319	up
ME0146553	T3_positive	Beiwutine	Benzene and substituted derivatives	Benzene and substituted derivatives	C33H45NO12	648.3113	647.2942	2.3286	[M+H]+	15.1472737652714	3	0.7116	rp	76918-93-9	21627927	-	-	C08663	15706.13	11485.98	10992.39	5875.31	3934.91	1346.51	5405.95	4845.09	5297.04	-	2.67324	1.41859	up	2.91899	1.54547	up	8.16362	3.02921	up	1.54135	0.0110127	3.42255	1.77507	up
ME0009174	T3_positive	N-phenyl-1H-pyrazole-3-carboxamide	Benzene and substituted derivatives	Benzene and substituted derivatives	C10H9N3O	210.0606	187.0746	0.9247	[M+Na]+	6.09500000003038	3	0.6187	rp	124828-46-2	680935	-	-	-	1868.77	848.48	412.35	507.62	77.08	189	582.75	500.91	634.65	-	3.68143	1.88027	up	11.0078	3.46045	up	2.18175	1.12548	up	1.32203	0.204112	4.04498	2.01613	up
ME0142349	T3_positive	2-Formyl-1-indanone	Benzene and substituted derivatives	Benzene and substituted derivatives	C10H8O2	143.0528	160.0524	0.6472	[M+H-H2O]+	9.17499999999905	3	0.5864	rp	56794-24-2	441318	-	-	C07719	53089.01	41798.77	34010.19	8192.44	26295.77	26676.64	14452.04	17393.41	16233.36	-	6.48024	2.69605	up	1.58956	0.66863	insig	1.27491	0.35039	insig	1.29335	0.0524013	2.10739	1.07545	up
ME0115167	T3_positive	Primeverin	Benzene and substituted derivatives	Benzene and substituted derivatives	C20H28O13	499.144	476.153	1.8687	[M+Na]+	8.41907186076914	3	0.5782	rp	154-60-9	3038513	-	-	-	3682.36	3995.35	3737.28	2230.58	2098.91	482.15	3147.78	3088.31	3151.8	-	1.65085	0.723212	insig	1.90354	0.928682	insig	7.75128	2.95443	up	1.35136	0.0556932	2.37237	1.24633	up
ME0114815	T3_negative	Melilotoside	Benzene and substituted derivatives	Benzene and substituted derivatives	C15H18O8	325.0934	326.1002	2.8794	[M-H]-	1.32499999992319	2	0.798	rp	618-67-7	5280759	HMDB0033581	-	C05158	5668081.18	6222320.73	5711426.94	2608961.25	855773.47	1867988.9	3490591.52	3491042.52	3476475.65	ko00999,ko01110	2.17254	1.11938	up	7.27099	2.86215	up	3.05753	1.61237	up	1.61696	0.00886495	3.30072	1.72278	up
ME0002121	T3_negative	[2,3,5-Trihydroxy-6-(hydroxymethyl)oxan-4-yl] 3,4,5-trihydroxybenzoate	Benzene and substituted derivatives	Benzene and substituted derivatives	C13H16O10	331.0677	332.0743	1.895	[M-H]-	1.62500000001842	3	0.79990000000000006	rp	-	15608603	HMDB0133117	-	-	262017.63	225342.11	403800.65	124827.36	105737.15	163625.7	200883.86	201383.78	200831.85	-	2.09904	1.06973	up	2.13115	1.09163	up	2.46783	1.30324	up	1.60707	0.081878	2.26074	1.17679	up
ME0134165	T3_negative	5,7-dihydroxy-6-(3-methylbut-2-en-1-yl)-2-(2,4,5-trihydroxyphenyl)-3,4-dihydro-2H-1-benzopyran-4-one	Benzene and substituted derivatives	Benzene and substituted derivatives	C20H20O7	409.07	372.1209	2.8749	[M+K-2H]-	1.22228618850385	3	0.7487	rp	-	131836674	HMDB0132519	-	-	13577.15	16683.79	15520.59	5010.83	1932.58	1652.96	8669.26	8694.4	8782.75	-	2.70956	1.43806	up	8.63291	3.10985	up	9.38957	3.23106	up	1.70522	0.00104022	5.32568	2.41297	up
ME0130063	T3_negative	2-(2,5-dihydroxy-4-methoxyphenyl)-5,7-dihydroxy-3,6-dimethoxy-3,4-dihydro-2H-1-benzopyran-4-one	Benzene and substituted derivatives	Benzene and substituted derivatives	C18H18O9	437.11130000000003	378.0951	3.0427	[M+CH3COO]-	5.53637803018135	3	0.7315	rp	-	131836454	HMDB0130280	-	-	84440	77584.76	76530.2	23726.53	14364.9	15831.01	53161.77	52691.36	50596.13	-	3.55889	1.83143	up	5.401	2.43323	up	4.8342	2.27328	up	1.78581	0.000102669	4.42404	2.14536	up
ME0133788	T3_negative	5-(6-{2,4-dihydroxy-3-[(1E)-3-methylbut-1-en-1-yl]benzoyl}-5-(2,6-dihydroxyphenyl)-3-methylcyclohex-3-en-1-yl)benzene-1,2,4-triol	Benzene and substituted derivatives	Benzene and substituted derivatives	C31H32O8	591.2289	532.2097	2.7257	[M+CH3COO]-	9.09977329715425	3	0.6682	rp	-	131832903	HMDB0126486	-	-	35495.62	99253.43	96521.85	3732.74	17017.09	22468.08	45883.67	45965.74	46646.54	-	9.50927	3.24933	up	5.83257	2.54413	up	4.29595	2.10298	up	1.47109	0.0860655	5.35127	2.41988	up
ME0113457	T3_negative	6-[2-(2-carboxyeth-1-en-1-yl)-5-methoxyphenoxy]-3,4,5-trihydroxyoxane-2-carboxylic acid	Benzene and substituted derivatives	Benzene and substituted derivatives	C16H18O10	369.0819	370.09	2.8102	[M-H]-	1.99999999992428	3	0.6299	rp	-	131839247	HMDB0135747	-	-	108973.93	127764.52	185889.52	12671.82	129348.41	29725.83	100878.02	99153.78	100860.32	-	8.59971	3.10429	up	0.987755	-0.0177751	insig	6.25347	2.64466	up	1.26146	0.13715	2.46077	1.29911	up
ME0113507	T3_negative	6-[4-(2-{[3-(3,4-dimethoxyphenyl)-1-hydroxyprop-2-en-1-ylidene]amino}ethyl)-2-methoxyphenoxy]-3,4,5-trihydroxyoxane-2-carboxylic acid	Benzene and substituted derivatives	Benzene and substituted derivatives	C26H31NO11	532.1762	533.1897	1.8601	[M-H]-	11.6689313350474	3	0.6114	rp	-	131839072	HMDB0135495	-	-	104083.99	263723.52	196585	43315.84	68966.02	87012.83	106379.86	107170	107194.51	-	2.40291	1.26478	up	3.82396	1.93507	up	2.25926	1.17585	up	1.49675	0.110467	2.83195	1.5018	up
ME0006101	T3_negative	Aurintricarboxylic acid	Benzene and substituted derivatives	Benzene and substituted derivatives	C22H14O9	457.0201	422.0638	2.2641	[M+Cl]-	30.2859133138027	3	0.61	rp	-	2259	HMDB0248731	-	-	10241.99	10419.88	9206.62	4002.95	4085.86	5845.92	7416.37	7282.6	7256.06	-	2.55861	1.35536	up	2.55023	1.35063	up	1.57488	0.655242	insig	1.71317	0.00327878	2.14346	1.09994	up
ME0113604	T3_negative	6-{[(1S,16R)-5,11-dihydroxy-8,8,10,12,16-pentamethyl-3-[1-(2-methyl-1,3-thiazol-4-yl)prop-1-en-2-yl]-9-oxo-17-oxa-4-azabicyclo[14.1.0]heptadec-4-en-7-yl]oxy}-3,4,5-trihydroxyoxane-2-carboxylic acid	Benzene and substituted derivatives	Benzene and substituted derivatives	C33H50N2O11S	663.2871	682.3135	3.2576	[M-H2O-H]-	12.8600274359574	3	0.5759	rp	-	131833875	HMDB0127537	-	-	14304.62	17184.87	22954.97	5707.24	7568.4	4836.06	7716.94	6442.72	8195.26	-	2.5064	1.32562	up	2.27061	1.18308	up	4.74663	2.2469	up	1.73479	0.0318739	3.00604	1.58786	up
ME0127819	T3_negative	(1'x,2S)-2-(1,2-Dihydroxy-1-methylethyl)-2,3-dihydro-7H-furo[3,2-g][1]benzopyran-7-one 2'-glucoside	Benzene and substituted derivatives	Benzene and substituted derivatives	C20H24O10	423.1296	424.1369	2.6715	[M-H]-	9.30627892666891	3	0.564	rp	-	131752523	HMDB0031757	-	-	3728.87	8933.17	5201.77	2080.18	1595.19	2645.83	4800.68	3304.75	4493.67	-	1.79257	0.84203	insig	5.60007	2.48544	up	1.96603	0.975282	insig	1.55446	0.12608	2.82602	1.49877	up
ME0001243	T3_negative	Urea, tetraphenyl-	Benzene and substituted derivatives	Benzene and substituted derivatives	C25H20N2O	399.1294	364.1576	2.9689	[M+Cl]-	6.0999999999467	3	0.7595	rp	632-89-3	222572	-	96364	-	81685.25	36832.57	69786.82	23083.15	32806.64	37161.65	39491.35	40017.61	39869.89	-	3.53874	1.82324	up	1.12272	0.166994	insig	1.87793	0.90914	insig	1.39409	0.131666	2.02366	1.01697	up
ZINC95918804	T3_negative	(2R,3R,4S,5S,6R)-2-[3-[2-(3,4-dimethoxyphenyl)-7-methoxy-1-benzofuran-5-yl]propoxy]-6-[[(2S,3R,4S,5R)-3,4,5-trihydroxyoxan-2-yl]oxymethyl]oxane-3,4,5-triol	Benzene and substituted derivatives	Benzene and substituted derivatives	C31H40O14	671.1966	636.2418	3.1575	[M+Cl]-	13.8411556773927	3	0.7503	rp	-	101966709	-	-	-	403013.67	275454.5	254356.89	165720.59	10060.48	162576.29	220581.23	219330.66	220002.05	-	2.43189	1.28208	up	27.3799	4.77504	up	1.56454	0.645737	insig	1.1427	0.0464075	2.75692	1.46306	up
ME0136880	T3_negative	5-[[4,5-Dihydroxy-6-(hydroxymethyl)-3-[(3,4,5-trihydroxy-2-oxanyl)oxy]-2-oxanyl]oxy]-7,8-dimethoxy-3-(4-methoxyphenyl)-1-benzopyran-4-one	Benzene and substituted derivatives	Benzene and substituted derivatives	C29H34O15	621.1814	622.1898	3.7493	[M-H]-	14.0965410385954	3	0.7471	rp	-	23900084	-	-	-	44651.01	11103.59	17894.38	8770.81	3687.59	6247.16	15850.18	15590.22	16284.9	-	5.09087	2.34791	up	3.01107	1.59028	up	2.8644	1.51823	up	1.44957	0.213694	3.93728	1.9772	up
ME0136937	T3_negative	7-Benzyloxy-2-(2,2-diphenyl-1,3-benzodioxol-5-yl)-5-hydroxy-H-1-benzopyran-4-one	Benzene and substituted derivatives	Benzene and substituted derivatives	C35H24O6	539.1384	540.1573	0.6874	[M-H]-	15.3450251690078	3	0.7321	rp	-	71313832	-	-	-	66997.33	25353.23	86267.74	22723.48	37430.23	26630.15	47933.3	47974.58	48665.84	-	2.94837	1.55992	up	0.677346	-0.562034	insig	3.23948	1.69576	up	1.13967	0.226553	2.0582	1.04138	up
ME0165019	T3_negative	1-O-beta-D-Glucopyranosyl anthranilate	Benzene and substituted derivatives	Benzene and substituted derivatives	C13H17NO7	334.0698	299.1005	2.0429	[M+Cl]-	1.25499999995782	3	0.7196	rp	-	70684367	-	-	-	8765.57	6839.3	8675.73	3401.14	539.77	4384.71	4405.39	4100.59	4248.06	-	2.57724	1.36583	up	12.6708	3.66343	up	1.97863	0.984504	insig	1.30398	0.0256344	2.91637	1.54417	up
ME0141330	T3_negative	12-Deoxyaklanonic acid	Benzene and substituted derivatives	Benzene and substituted derivatives	C21H18O7	417.0768	382.1053	3.0185	[M+Cl]-	3.13250000004928	3	0.6775	rp	-	53297358	-	-	C12420	15341.83	10641.24	8355.92	6103.53	1764.51	2529.44	4072.84	4278.32	4307.72	ko01100,ko01110	2.5136	1.32975	up	6.03071	2.59233	up	3.30347	1.72398	up	1.54368	0.0390053	3.30263	1.72361	up
ME0134512	T3_negative	5-Hydroxy-3-(5-hydroxy-2,4-dimethoxyphenyl)-6-methoxy-7-[3,4,5-trihydroxy-6-(hydroxymethyl)oxan-2-yl]oxychromen-4-one	Benzene and substituted derivatives	Benzene and substituted derivatives	C24H26O13	557.1088	522.1373	0.8038	[M+Cl]-	12.1446533532504	3	0.5224	rp	-	45359626	-	-	-	6023.41	8738.42	11836.65	4524.55	4078.04	1841.69	7212.15	7170.92	6705.34	-	1.33127	0.412806	insig	2.1428	1.0995	up	6.42706	2.68416	up	1.51145	0.0658508	2.5467	1.34863	up
ME0000673	T3_negative	(3-Ethoxyphenyl)-(2,3,4-trihydroxyphenyl)methanone	Benzene and substituted derivatives	Benzene and substituted derivatives	C15H14O5	326.0887	274.0841	2.2601	[M+Cl+NH3]-	21.575000000098	3	0.5165	rp	-	4000243	-	44638	-	84444.23	72498.6	79282.39	21255.57	10170.15	30319.73	49621.37	49226.26	49131.28	-	3.9728	1.99016	up	7.12857	2.83361	up	2.61488	1.38674	up	1.64893	0.00241908	3.82579	1.93576	up
ME0129708	T3_negative	[(2R,3S,4S,5R,6R)-6-[1,7-bis(4-hydroxyphenyl)-5-oxoheptan-3-yl]oxy-3,4,5-trihydroxyoxan-2-yl]methyl (E)-3-(4-hydroxyphenyl)prop-2-enoate	Benzene and substituted derivatives	Benzene and substituted derivatives	C34H38O11	621.2428	622.2414	3.9847	[M-H]-	13.8010445962571	3	0.5008	rp	-	45783150	-	-	-	62645.79	35104.86	33748.38	5797.29	27386.84	17084.42	20921.29	22165.18	19837.19	-	10.806	3.43377	up	1.28181	0.358188	insig	1.97539	0.982137	insig	1.33678	0.084342	2.61593	1.38732	up
ME0139107	T3_positive	Naringin dihydrochalcone	Flavonoids	Chalcones	C27H34O14	583.203	582.1949	2.8224	[M+H]+	3.6826022807467	3	0.6659	rp	18916-17-1	9894584	-	-	-	2226.75	1510.98	3683.51	1477.03	1096.55	868.61	2188.94	2291.3	2300	-	1.50759	0.59224	insig	1.37794	0.462513	insig	4.24069	2.0843	up	1.43393	0.166374	2.15596	1.10833	up
ME0169166	T3_negative	Licoisoflavone A	Flavonoids	Other Flavonoids	C20H18O6	353.1026	354.1103	3.1179	[M-H]-	1.10000000006494	2	0.7425	rp	66056-19-7	5281789	HMDB0034125	-	C10486	9716.19	14510.29	20448.84	6507.93	6751.82	8424.62	10415.05	9196.95	10197.74	-	1.49298	0.578192	insig	2.14909	1.10373	up	2.42727	1.27934	up	1.51821	0.127507	2.06025	1.04282	up
MEDL02666	T3_negative	Icaritin	Flavonoids	Flavonols	C21H20O6	735.2572	368.126	2.27	[2M-H]-	17.0283449041685	3	0.7921	rp	118525-40-9	5318980	HMDB0139407	-	-	374061.39	245801.31	321251.63	77812.76	170719.41	201707.26	193613.24	193745.21	196244.53	-	4.8072	2.2652	up	1.4398	0.525866	insig	1.59266	0.671441	insig	1.41262	0.0359246	2.09025	1.06368	up
MEDL02612	T3_negative	Licoricone	Flavonoids	Isoflavones	C22H22O6	417.1073	382.1416	1.4456	[M+Cl]-	1.59650000000511	3	0.7116	rp	51847-92-8	5319013	HMDB0029515	-	C17765	3694.56	1465.89	5433.16	2287.01	576.95	874.44	1811.36	1890.14	1670.84	-	1.61545	0.69194	insig	2.54076	1.34526	up	6.2133	2.63536	up	1.28239	0.174488	2.83373	1.5027	up
MEDL02650	T3_negative	Cyclomorusin	Flavonoids	Other Flavonoids	C25H22O6	453.1093	418.1416	2.7061	[M+Cl]-	3.25582396441089	3	0.67490000000000006	rp	62596-34-3	5481969	HMDB0030687	-	C17867	7857.04	5550.32	2430.97	1105.68	1958.81	3348.15	3346.52	3999.35	4208.49	-	7.10607	2.82905	up	2.83352	1.50259	up	0.726064	-0.461832	insig	1.21678	0.173395	2.46986	1.30443	up
FDATN00288	T3_negative	Rotenone	Flavonoids	Other Flavonoids	C23H22O6	413.1387	394.1416	2.8794	[M+F]-	4.45369026243614	3	0.5295	rp	83-79-4	6758	HMDB0034436	-	C07593	45817.81	26638.05	29410.06	11251.6	6000.52	12827.42	11046.61	9680.89	10803.49	ko00943,ko01110	4.07212	2.02578	up	4.43929	2.15033	up	2.29275	1.19708	up	1.64369	0.04517	3.38655	1.75982	up
ME0117142	T3_negative	1-Hydroxy-3,6,7-trimethoxy-2-(2-hydroxy-3-methyl-3-butenyl)-8-(3-methyl-2-butenyl)-xanthone	Flavonoids	Other Flavonoids	C26H30O7	453.1914	454.1992	2.2502	[M-H]-	9.14475060277954	3	0.5665	rp	-	101193828	HMDB0039919	-	-	753.24	1608.26	588	392.56	454.41	449.24	1513.5	1531.42	1388.05	-	1.91879	0.940196	insig	3.53923	1.82343	up	1.30888	0.38833	insig	1.37174	0.223074	2.27548	1.18617	up
ME0138674	T3_negative	kaempferol 3-O-[alpha-L-rhamnopyranosyl(1->2)-beta-D-glucopyranosyl]-7-O-alpha-L-rhamnopyranoside	Flavonoids	Flavonols	C33H40O19	739.2124	740.2164	3.9846	[M-H]-	4.49128682243815	2	0.7449	rp	162062-89-7	10485148	-	-	-	75102.29	63674.64	77463.48	41095.3	28436.29	36530.95	62438.96	62661.22	60360.19	-	1.82752	0.869883	insig	2.2392	1.16299	up	2.12049	1.0844	up	1.7247	0.00307097	2.0388	1.02772	up
ME0068177	T3_positive	TG(14:1(9Z)/14:1(9Z)/18:4(6Z,9Z,12Z,15Z))	GL	TG	C49H82O6	784.6387	766.6111	0.7077	[M+NH4]+	1.48797954625013	3	0.7142	rp	-	131758743	HMDB0047902	-	-	2076.51	750.68	3877.07	372.52	1092.94	554.51	1176.67	1181.91	1131.8	-	5.57422	2.47877	up	0.686845	-0.541944	insig	6.99188	2.80568	up	1.28058	0.222824	3.31899	1.73074	up
ME0069737	T3_negative	TG(15:0/22:0/24:1(15Z))	GL	TG	C64H122O6	1021.8989	986.9241	3.9255	[M+Cl]-	7.96194671970949	3	0.8358	rp	-	131754246	HMDB0043118	-	-	10651.41	32893.94	24160.74	11094.66	5555.19	12528.54	14426.42	13799.75	14360.03	-	0.960048	-0.058821	insig	5.9213	2.56591	up	1.92846	0.947446	insig	1.24427	0.177133	2.32042	1.21439	up
ME0017244	T3_negative	CL(10:0/10:0/10:0/a-17:0)	GL	CL	C56H108O17P2	1149.6898	1114.7062	3.7298	[M+Cl]-	12.401320511082	3	0.769	rp	-	131831171	HMDB0124575	-	-	23862.46	16337.75	18227.2	1918.41	7031.43	19614.07	13025.85	13991.42	13442.12	-	12.4387	3.63676	up	2.32353	1.21632	up	0.929292	-0.105796	insig	1.11489	0.189884	2.0455	1.03245	up
ME0016486	T3_negative	CDP-DG(18:2(9Z,11Z)/i-15:0)	GL	DG	C45H79N3O15P2	962.4871	963.4986	3.7298	[M-H]-	4.81912705208188	3	0.6429	rp	-	131822711	HMDB0116055	-	-	12477.81	9983.54	7180.97	648.24	5711.05	2614.34	5585.59	5725.05	5393.29	-	19.2488	4.26669	up	1.74811	0.805795	insig	2.74676	1.45773	up	1.36284	0.031637	3.30327	1.72389	up
ME0058807	T3_negative	PE(22:4(7Z,10Z,13Z,16Z)/P-18:1(11Z))	GP	PE	C45H80NO7P	812.5403	777.5672	4.8291	[M+Cl]-	6.12007634018524	3	0.8682	rp	-	53479907	HMDB0009611	-	-	20582.29	18854.1	14958.49	3546.66	750.65	723.65	8165.02	8051.11	7005.63	-	5.80329	2.53687	up	25.117	4.65059	up	20.6709	4.36953	up	1.69787	0.00270508	10.8336	3.43744	up
ME0061113	T3_negative	PG(16:1(9Z)/18:3(9Z,12Z,15Z))	GP	PG	C40H71O10P	741.4758	742.4785	5.9298	[M-H]-	19.5479283979887	3	0.6881	rp	-	52926478	HMDB0010592	-	-	69071.25	55022.61	39951.42	24100.87	30367.6	4250.48	27500.45	31029.9	29381.62	-	2.86592	1.519	up	1.81189	0.857492	insig	9.39927	3.23255	up	1.31591	0.0383108	2.79374	1.4822	up
ME0011879	T3_negative	PE(18:3(9Z,12Z,15Z)/18:3(9Z,12Z,15Z))	GP	PE	C41H70NO8P	734.4741	735.4839	5.9098	[M-H]-	2.84777684415248	3	0.6836	rp	-	52924890	HMDB0009161	-	-	5334.54	5318.87	3703.91	1933.99	1268.5	1474.25	1091.18	1496.66	1251.25	-	2.75831	1.46378	up	4.19304	2.068	up	2.5124	1.32907	up	1.73506	0.0175948	3.06994	1.61821	up
ME0139227	T3_positive	Oxyresveratrol	Heterocyclic compounds	Heterocyclic compounds	C14H12O4	308.0911	244.0736	1.4511	[M+CH3CN+Na]+	4.34999999995966	2	0.7525	rp	29700-22-9 | 4721-07-7	5281717	HMDB0128505	-	-	245816.05	260869.27	228614.49	161727.87	2375.32	112240.65	107204.92	107907.97	104788.2	-	1.51994	0.604011	insig	109.825	6.77906	up	2.03682	1.02632	up	1.05171	0.0779052	2.66081	1.41187	up
ME0137266	T3_positive	Acteoside	Heterocyclic compounds	Heterocyclic compounds	C29H36O15	642.2457	624.2054	0.8862	[M+NH4]+	2.27601873752762	3	0.6962	rp	61276-17-3 | 22323-52-0	5281800	HMDB0034843	-	-	2433.53	3733.07	4121.25	2852.1	1449.8	736.65	1984.77	2073.72	2147.36	-	0.853241	-0.228974	insig	2.57489	1.36451	up	5.59458	2.48403	up	1.30838	0.0977366	2.04183	1.02986	up
ME0109281	T3_positive	Pirimiphos-methyl	Heterocyclic compounds	Heterocyclic compounds	C11H20N3O3PS	328.0898	305.0963	0.5873	[M+Na]+	3.24824999992757	3	0.675	rp	29232-93-7	34526	-	72211	C18403	2745.36	884.11	4250.31	859.24	1334.21	1343.59	879.7	335.04	732.33	-	3.1951	1.67586	up	0.662647	-0.593688	insig	3.1634	1.66148	up	1.00793	0.273929	2.22779	1.15561	up
ME0147726	T3_positive	Colchicoside	Heterocyclic compounds	Heterocyclic compounds	C27H33NO11	547.1988	547.2054	3.1392	[M+]+	11.0744630448781	3	0.6036	rp	477-29-2	92763	-	-	C17963	17336.06	13560.36	11884.15	10482.75	2440.83	6861.67	11487.33	11106.88	11014.25	-	1.65377	0.725759	insig	5.55563	2.47395	up	1.73196	0.792407	insig	1.30045	0.0607458	2.16225	1.11253	up
ME0118215	T3_positive	2-Amino-4-(4-methoxy-phenyl)-6-phenyl-nicotinonitrile	Heterocyclic compounds	Heterocyclic compounds	C19H15N3O	319.1572	301.1215	2.783	[M+NH4]+	13.7804999999958	3	0.501	rp	38477-51-9	743247	-	-	-	3489.83	5906.36	1060.79	648.77	763.47	610.66	1576.75	1408.74	1585.92	-	5.37915	2.42738	up	7.7362	2.95163	up	1.73712	0.796698	insig	1.45959	0.182042	5.1693	2.36997	up
ME0138536	T3_negative	Isorhoifolin	Heterocyclic compounds	Heterocyclic compounds	C27H30O14	577.151	578.1636	3.2375	[M-H]-	9.11364974196266	2	0.7654	rp	552-57-8	9851181	HMDB0037349	-	-	15351.64	28899.24	28857.81	6493.1	8879.21	6626.98	13158.85	13594.38	13640.41	-	2.3643	1.24141	up	3.25471	1.70253	up	4.35459	2.12254	up	1.69732	0.0596171	3.32323	1.73259	up
ME0053789	T3_negative	Graecunin E	Heterocyclic compounds	Heterocyclic compounds	C51H82O22	1081.4873	1046.5298	3.7298	[M+Cl]-	0.214996225622164	3	0.7447	rp	74350-30-4	156783	HMDB0039515	-	-	15287.06	6235.49	31587.18	7165.24	3901.5	10266.29	7624.77	7737.31	8088.21	-	2.1335	1.09322	up	1.59823	0.676474	insig	3.07679	1.62142	up	1.07228	0.287341	2.48955	1.31589	up
ME0109456	T3_negative	Pyridinoline	Heterocyclic compounds	Heterocyclic compounds	C18H28N4O8	427.1802	428.1907	2.5827	[M-H]-	3.00332561092509	3	0.6803	rp	63800-01-1	105068	HMDB0000851	5814	-	5517.38	14725.89	1377.03	89.69	926.82	3331.96	2226.25	2408.54	2082.8	-	61.5161	5.94289	up	15.8886	3.98992	up	0.413279	-1.27481	down	1.09436	0.279487	4.97193	2.31381	up
ME0166027	T3_negative	(R)-3,4-dihydroxymandelonitrile beta-D-glucoside	Heterocyclic compounds	Heterocyclic compounds	C14H17NO8	362.0615	327.0954	2.27	[M+Cl]-	3.54150000006825	3	0.6689	rp	-	90659260	-	-	-	8303.39	6731.64	4424.37	1531.32	1998.23	3420.01	3022.22	3250.92	2826.68	-	5.42237	2.43892	up	3.3688	1.75224	up	1.29367	0.371471	insig	1.55809	0.0465577	2.80009	1.48547	up
ME0148141	T3_positive	Dalpanin	Lignans and Coumarins	Lignans	C26H30O12	535.181	534.1737	1.7888	[M+H]+	0.0560557983982677	3	0.655	rp	37376-13-9	442769	-	-	C10416	14060.64	16165.87	5693.21	3901.58	3535.02	6375.4	4747.1	4404.32	4821.07	-	3.60383	1.84953	up	4.57306	2.19316	up	0.892997	-0.163274	insig	1.36478	0.139446	2.60062	1.37885	up
ME0160416	T3_negative	5-Methoxypodophyllotoxin	Lignans and Coumarins	Lignans	C23H24O9	479.1167	444.142	0.7263	[M+Cl]-	11.1843601329376	3	0.7858	rp	128443-52-7	3035544	-	-	-	34875.75	53943.34	26532.18	7033.33	12179.27	13677.84	30357.28	29913.9	29521.4	-	4.95864	2.30994	up	4.42911	2.14702	up	1.93979	0.955903	insig	1.6326	0.0695041	3.50714	1.81029	up
pmn001375	T3_negative	1-Hydroxypinoresinol-1-O-Glucoside	Lignans and Coumarins	Lignans	C26H32O12	535.1829	536.1894	0.765	[M-H]-	4.43259534455972	3	0.6506	rp	81495-71-8	13995449	-	-	-	26122.01	9231.36	5652.03	3596.69	3097.63	1578.55	3191.27	2025.27	3447.1	-	7.26279	2.86052	up	2.98014	1.57538	up	3.58052	1.84017	up	1.48227	0.22518	4.95661	2.30935	up
MEDP0442	T3_positive	Choline Alfoscerate	Lipids	PC	C8H20NO6P	258.1098	257.1028	0.7985	[M+H]+	0.799999999969714	3	0.9614	rp	28319-77-9	657272	HMDB0000086	370	C00670	65433.35	20421.19	34457.97	18421.86	1373.72	8604.05	22738.54	23235.57	23194.41	ko00564,ko00565	3.55194	1.82861	up	14.8656	3.89391	up	4.00485	2.00175	up	1.32373	0.135678	4.23641	2.08284	up
ME0054340	T3_positive	Licoricesaponin A3	Nucleotides and derivatives	Nucleotides and derivatives	C48H72O21	1023.4083	984.4566	3.7659	[M+K]+	10.7774321801271	3	0.5417	rp	118325-22-7	14187172	HMDB0038451	-	-	3987.97	5124.83	6021.56	2238	1048.35	2399.21	2776.11	2753.97	2678.97	-	1.78193	0.833445	insig	4.88847	2.28938	up	2.50981	1.32758	up	1.58137	0.015046	2.66189	1.41245	up
ME0159852	T3_positive	Riboflavine 5'-phosphate	Nucleotides and derivatives	Nucleotides and derivatives	C17H21N4O9P	479.0892	456.1046	0.9439	[M+Na]+	5.73424365607845	3	0.6254	rp	26193-20-4	710	-	-	-	2179.27	2371.38	957.18	227.83	227.14	721.05	1327.81	1356.55	1270.92	-	9.56533	3.25782	up	10.4402	3.38407	up	1.32748	0.408691	insig	1.54082	0.0683604	4.68345	2.22757	up
MADP0532	T3_positive	6-Methylthioguanine	Nucleotides and derivatives	Nucleotides and derivatives	C6H7N5S	385.0816	181.0422	1.7888	[2M+Na]+	19.6499999999844	3	0.5459	rp	1198-47-6	70976	-	502	-	2425.92	1170.67	309.91	18.93	350.13	555.99	1502.06	1292.44	1389.8	-	128.152	7.00171	up	3.34353	1.74137	up	0.557402	-0.84321	insig	1.06154	0.243399	4.22301	2.07827	up
MEDN1006	T3_negative	Uric acid	Nucleotides and derivatives	Nucleotides and derivatives	C5H4N4O3	335.0444	168.0283	1.777	[2M-H]-	12.4499999999728	3	0.8278	rp	69-93-2	1175	HMDB0000289	88	C00366	46363.69	58975.76	29221.08	7503.53	34343.13	339.2	29820.21	30357.68	30337.43	ko00230,ko01100	6.17892	2.62735	up	1.71725	0.780101	insig	86.1471	6.42873	up	1.18326	0.0864069	3.18971	1.67342	up
MEDP0154	T3_negative	5,6-dihydrothymine	Nucleotides and derivatives	Nucleotides and derivatives	C5H8N2O2	163.0252	128.0586	2.6617	[M+Cl]-	11.0562499999389	3	0.5377	rp	-	93556	HMDB0304210	-	C00906	15502.76	6130.23	5356.53	929.1	1674.81	1722.79	5336.69	5341.07	5273.32	-	16.6858	4.06055	up	3.66025	1.87194	up	3.10922	1.63655	up	1.65291	0.145634	6.2379	2.64106	up
ME0113139	T3_positive	4-O-beta-D-glucosyl-4-coumaric acid	Organic acids	Organic acids	C15H18O8	344.1351	326.1002	2.8224	[M+NH4]+	2.57500000003574	2	0.9023	rp	14364-05-7	9840292	HMDB0039509	-	C04415	38809.77	55495.23	17977.41	11126.15	23803.97	13587.54	19886	21059.63	22716.63	-	3.48816	1.80247	up	2.33134	1.22116	up	1.32308	0.403901	insig	1.25704	0.180326	2.31426	1.21055	up
ME0013843	T3_positive	3,5,7-Octatriyn-1-ol	Organic acids	Organic acids	C8H6O	119.0486	118.0419	1.0793	[M+H]+	2.16200000000555	3	0.6988	rp	6071-20-1	85868636	HMDB0038998	-	-	3445.55	8194.18	9400.33	589.45	39.31	3338.2	1791.53	1150.17	1739.62	-	5.84536	2.54729	up	208.45	7.70356	up	2.81599	1.49364	up	1.2836	0.0682278	5.30382	2.40703	up
ME0139006	T3_positive	Trigallic Acid	Organic acids	Organic acids	C21H14O13	512.9961	474.0434	0.5671	[M+K]+	26.2444861201341	3	0.6346	rp	2131-66-0	90470472	HMDB0030559	-	-	4027.64	4686.5	3414.49	375.72	666.07	696.2	2686.15	1960.08	2481.56	-	10.7198	3.4222	up	7.03605	2.81477	up	4.90447	2.2941	up	1.76981	0.00743696	6.97854	2.80292	up
MEDN0841	T3_positive	Ureidopropionic acid	Organic acids	Organic acids	C4H8N2O3	133.0601	132.0535	0.7979	[M+H]+	11.2304999999679	3	0.5352	rp	462-88-4	111	HMDB0000026	-	C02642	9295.79	9311.92	31325.13	482.95	1567.94	946.62	6503.53	6375.87	6786.64	ko00240,ko00410,ko00770,ko01100	19.2479	4.26663	up	5.93895	2.57021	up	33.0916	5.04839	up	1.70774	0.166512	16.6581	4.05815	up
ME0168472	T3_positive	2-(N-Morpholino)ethanesulfonic acid	Organic acids	Organic acids	C6H13NO4S	391.12	195.0565	2.3183	[2M+H]+	0.900000000001455	2	0.7605	rp	-	78165	HMDB0246678	-	-	17947.73	10707.55	16830.91	6254.12	3018.91	5164.69	9553.42	9661.45	9831.66	-	2.86975	1.52092	up	3.54683	1.82653	up	3.25884	1.70436	up	1.6541	0.0297839	3.15051	1.65559	up
ME0135043	T3_positive	6-(4-{8,8-dimethyl-2-oxo-2H,8H-pyrano[2,3-f]chromen-3-yl}-3-hydroxyphenoxy)-3,4,5-trihydroxyoxane-2-carboxylic acid	Organic acids	Organic acids	C26H24O11	513.1379	512.1319	3.3982	[M+H]+	2.45547426160583	3	0.6071	rp	-	131839230	HMDB0135725	-	-	20212.42	26696.76	23509.51	762.33	4567.17	7898.53	4894.26	1561.43	4360.9	-	26.514	4.72868	up	5.84536	2.54729	up	2.97644	1.57359	up	1.47852	0.0024637	5.32344	2.41236	up
ME0136213	T3_positive	6-{2-[5,7-dihydroxy-3-(5-hydroxy-3,7-dimethylocta-2,6-dien-1-yl)-6-(3-methylbut-2-en-1-yl)-4-oxo-3,4-dihydro-2H-1-benzopyran-2-yl]-5-hydroxyphenoxy}-3,4,5-trihydroxyoxane-2-carboxylic acid	Organic acids	Organic acids	C36H44O13	684.2716	684.2782	3.0395	[M+]+	8.89989559643827	3	0.5759	rp	-	131836038	HMDB0129814	-	-	3651.11	2825	2549.45	1231.82	408.52	406.29	2353.03	2567.98	2417.17	-	2.964	1.56754	up	6.91521	2.78977	up	6.27495	2.6496	up	1.6523	0.00622655	4.40996	2.14077	up
ME0111581	T3_positive	{4-[3-(5-methoxy-2,2-dimethyl-2H-chromen-6-yl)oxirane-2-carbonyl]phenyl}oxidanesulfonic acid	Organic acids	Organic acids	C21H20O8S	433.0996	432.0879	0.9439	[M+H]+	9.51556612940635	3	0.5607	rp	-	131832348	HMDB0125882	-	-	3929.49	7028.79	2754.67	1266.35	1765.94	3102.58	2512.18	2407.63	2526.19	-	3.103	1.63367	up	3.9802	1.99284	up	0.887864	-0.171589	insig	1.2875	0.175837	2.23525	1.16043	up
ME0115006	T3_negative	GcNeu	Organic acids	Organic acids	C11H19NO10	649.179	325.1009	2.9839	[2M-H]-	23.8757413996702	2	0.7689	rp	1113-83-3	123802	HMDB0000833	3580	C03410	78235.29	141611.64	166186.67	2282.92	89706.3	5721.8	84988.6	81822.71	84261.41	ko00520	34.2698	5.09887	up	1.57861	0.658659	insig	29.0445	4.86019	up	1.34856	0.0687901	3.95077	1.98213	up
ME0168950	T3_negative	Citric acid	Organic acids	Organic acids	C6H8O7	191.0206	192.027	0.7651	[M-H]-	2.25000000000364	3	0.9565	rp	77-92-9	311	HMDB0000094	124	C00158	5037309.64	2805715.57	4514741.08	2273469.73	1497965	1194478.51	2737208.9	2771600.64	2738824.67	ko00020,ko00250,ko00630,ko01100,ko01110,ko01200,ko01210,ko01230,ko01240	2.21569	1.14776	up	1.87302	0.905365	insig	3.77968	1.91826	up	1.60223	0.0488834	2.48852	1.31529	up
MEDL01821	T3_negative	3-Furoic acid	Organic acids	Organic acids	C5H4O3	111.0091	112.016	0.7651	[M-H]-	0.900000000001455	3	0.7938	rp	488-93-7	10268	HMDB0000444	5433	-	846912.39	505179.98	717994.52	378530.81	261209.44	205339.83	454306.69	460700.14	455033.54	-	2.23737	1.1618	up	1.934	0.95159	insig	3.49662	1.80596	up	1.63376	0.0359107	2.44957	1.29253	up
ME0130516	T3_negative	2-[(4,5-dihydroxy-2-{[5-hydroxy-2-(4-hydroxyphenyl)-4-oxo-7-{[3,4,5-trihydroxy-6-(hydroxymethyl)oxan-2-yl]oxy}-4H-chromen-3-yl]oxy}-6-(hydroxymethyl)oxan-3-yl)oxy]-4,5-dihydroxy-6-(hydroxymethyl)oxan-3-yl 3-(3,4-dihydroxyphenyl)prop-2-enoate	Organic acids	Organic acids	C42H46O24	969.2153	934.2379	3.2776	[M+Cl]-	5.45607513259636	3	0.8806	rp	-	131839395	HMDB0136154	-	-	5392.67	12686.8	14369.55	4817.03	2925.24	188.03	3320.97	3163.86	3018.49	-	1.1195	0.162856	insig	4.33701	2.1167	up	76.4216	6.25591	up	1.27434	0.0787014	4.09178	2.03273	up
ME0054099	T3_negative	Isolimonic acid glucoside	Organic acids	Organic acids	C32H44O15	703.2494	668.268	3.7884	[M+Cl]-	5.95416237710411	3	0.8713	rp	-	131752617	HMDB0039365	-	-	22985.12	143754.27	149117.43	3727.28	26571.79	6780.14	66827.56	65688.68	68541.55	-	6.16673	2.62451	up	5.41003	2.43564	up	21.9933	4.45899	up	1.4495	0.148971	8.51843	3.09059	up
ME0128093	T3_negative	(3-{3,7-dihydroxy-4-[3,5,7-trihydroxy-2-(3-hydroxyphenyl)-3,4-dihydro-2H-1-benzopyran-8-yl]-3,4-dihydro-2H-1-benzopyran-2-yl}phenyl)oxidanesulfonic acid	Organic acids	Organic acids	C30H26O12S	645.0702	610.1145	1.056	[M+Cl]-	10.6492620978786	3	0.7936	rp	-	131838802	HMDB0135136	-	-	51987.63	49081.23	34630.9	25347.82	9287.83	30165.51	36038.19	37370.17	37858.02	-	2.05097	1.03631	up	5.28447	2.40176	up	1.14803	0.19916	insig	1.3161	0.0476843	2.09409	1.06633	up
ME0128110	T3_negative	(3-{5,7-dihydroxy-4-oxo-6-[3,4,5-trihydroxy-6-(hydroxymethyl)oxan-2-yl]-4H-chromen-2-yl}phenyl)oxidanesulfonic acid	Organic acids	Organic acids	C21H20O13S	511.0619	512.0625	0.9396	[M-H]-	13.18840025014	3	0.7902	rp	-	131833740	HMDB0127384	-	-	110911.57	50691.81	93528.74	53771.95	25571.81	47893.72	66584.81	62907.65	64555.84	-	2.06263	1.04448	up	1.98233	0.987198	insig	1.95284	0.965573	insig	1.31997	0.124863	2.00516	1.00372	up
ME0128448	T3_negative	[(2-{2-[2-(2,4-dihydroxyphenyl)-5,7-dihydroxy-6-(3-methylbut-2-en-1-yl)-4-oxo-4H-chromen-3-yl]ethylidene}-6-methylhept-5-en-1-yl)oxy]sulfonic acid	Organic acids	Organic acids	C30H34O10S	585.183	586.1873	3.2576	[M-H]-	5.17789424673405	3	0.7632	rp	-	131835982	HMDB0129750	-	-	45048.85	60070.22	55484.84	11784.34	12452.98	12481.13	28134.45	27455.13	28061.41	-	3.82277	1.93462	up	4.82376	2.27016	up	4.4455	2.15235	up	1.80778	0.0112269	4.37393	2.12893	up
ME0128193	T3_negative	(4-{3-[2,4-dihydroxy-5-(3-methylbut-2-en-1-yl)phenyl]-2-hydroxy-3-oxopropyl}-2-hydroxy-6-(3-methylbut-2-en-1-yl)phenyl)oxidanesulfonic acid	Organic acids	Organic acids	C25H30O9S	505.1462	506.1611	2.3329	[M-H]-	14.9459446752214	3	0.7407	rp	-	131837187	HMDB0133248	-	-	3051.33	7419.78	19137.58	2949.19	2509.06	2171.65	6933.07	7898.16	7967.94	-	1.03463	0.0491194	insig	2.9572	1.56423	up	8.81246	3.13954	up	1.32478	0.266498	3.88061	1.95628	up
ME0112380	T3_negative	3,4,5-trihydroxy-6-(2-methyl-3-oxo-1-phenylpropoxy)oxane-2-carboxylic acid	Organic acids	Organic acids	C16H20O8	339.109	340.1158	3.8905	[M-H]-	2.04424999992625	3	0.7014	rp	-	131837492	HMDB0133639	-	-	2517.54	10234.1	7098.73	2361.69	836.74	4368.64	5915.55	6154.36	6128.08	-	1.06599	0.0921951	insig	12.2309	3.61246	up	1.62493	0.700377	insig	1.1183	0.201509	2.62326	1.39136	up
ME0135845	T3_negative	6-{[2-(3,5-dihydroxyphenyl)-3,5-dihydroxy-4-oxo-4H-chromen-7-yl]oxy}-3,4,5-trihydroxyoxane-2-carboxylic acid	Organic acids	Organic acids	C21H18O13	499.0544	478.0747	2.8794	[M+Na-2H]-	9.93889503208892	3	0.6983	rp	-	131831786	HMDB0125261	-	-	22784.56	27359.04	21833.11	13674.03	6614.44	8168.32	15433.71	16085.58	15559.42	-	1.66627	0.736618	insig	4.13626	2.04833	up	2.6729	1.41841	up	1.65164	0.00697894	2.52933	1.33876	up
ME0113680	T3_negative	6-{[5-(3,4-dihydroxyphenyl)pentanoyl]oxy}-3,4,5-trihydroxyoxane-2-carboxylic acid	Organic acids	Organic acids	C17H22O10	407.0957	386.1213	2.8794	[M+Na-2H]-	0.736926916455915	3	0.6887	rp	-	131834088	HMDB0127759	-	-	41271.8	49139.24	40269.78	27774.09	10630.52	4568.35	33627.04	34655.64	33286.22	-	1.48598	0.571417	insig	4.62247	2.20866	up	8.81495	3.13995	up	1.46337	0.0376492	3.041	1.60455	up
ME0113435	T3_negative	6-[(4,6-dihydroxy-7-methoxy-2,2-dimethyl-3,4-dihydro-2H-1-benzopyran-5-yl)oxy]-3,4,5-trihydroxyoxane-2-carboxylic acid	Organic acids	Organic acids	C18H24O11	415.1239	416.1319	2.3095	[M-H]-	1.58988425073901	3	0.6761	rp	-	131832285	HMDB0125819	-	-	31703.02	17754.2	22319.24	10787.32	14908.49	9406.4	16500.43	17777.18	17956.32	-	2.93892	1.55528	up	1.19088	0.252026	insig	2.37277	1.24657	up	1.56132	0.0811337	2.04478	1.03195	up
ME0104933	T3_negative	3,5-Di-O-galloyl-1,4-galactarolactone	Organic acids	Organic acids	C20H16O15	495.0346	496.0489	1.056	[M-H]-	5.88655084410993	3	0.6225	rp	-	85201166	HMDB0037204	-	-	10332.42	15015.22	9553.27	2219.93	1118.03	4008.39	10201.55	9610.97	10203.16	-	4.65439	2.21859	up	13.4301	3.74739	up	2.38332	1.25297	up	1.62956	0.0180095	4.75078	2.24817	up
ME0132524	T3_negative	3,4,5-trihydroxy-6-{5-hydroxy-2-[5-hydroxy-7-methoxy-6-(3-methylbut-1-en-1-yl)-3-(3-methylbut-2-en-1-yl)-4-oxo-4H-chromen-2-yl]phenoxy}oxane-2-carboxylic acid	Organic acids	Organic acids	C32H36O12	633.1821	612.2207	3.2576	[M+Na-2H]-	20.9729894112759	3	0.596	rp	-	131836703	HMDB0132649	-	-	38921.11	77608.14	35491.61	9363.57	7201.1	3860.72	22491.54	21999.97	23349.15	-	4.15665	2.05542	up	10.7773	3.42992	up	9.193	3.20054	up	1.71673	0.0811327	7.44274	2.89583	up
ME0104578	T3_negative	2-amino-4-({1-[(carboxymethyl)-C-hydroxycarbonimidoyl]-2-{[1-(3,5-dihydroxyphenyl)-2-hydroxy-2-(4-hydroxyphenyl)ethyl]sulfanyl}ethyl}-C-hydroxycarbonimidoyl)butanoic acid	Organic acids	Organic acids	C24H29N3O10S	550.1415	551.1574	2.1189	[M-H]-	15.5775677717846	3	0.5914	rp	-	131834862	HMDB0128534	-	-	144087.69	164957.21	172151.09	98284.13	56831.54	73487.77	106069.99	104776.31	104836.1	-	1.46603	0.551917	insig	2.90256	1.53733	up	2.34258	1.2281	up	1.67376	0.00641042	2.10494	1.07378	up
ME0135440	T3_negative	6-[2,6-dihydroxy-4-(3,5,7-trihydroxy-4-oxo-3,4-dihydro-2H-1-benzopyran-2-yl)phenoxy]-3,4,5-trihydroxyoxane-2-carboxylic acid	Organic acids	Organic acids	C21H20O14	495.0841	496.0853	0.7845	[M-H]-	12.301091700623	3	0.5722	rp	-	131831779	HMDB0125254	-	-	218134.11	221802.83	192738.49	116284.95	95773.18	91723.42	161286.08	161394.21	163197.16	-	1.87586	0.907551	insig	2.31592	1.21158	up	2.1013	1.07128	up	1.77515	0.000894433	2.08267	1.05843	up
ME0129004	T3_negative	{2-[(3-methylbut-2-enoyl)oxy]-2-{9-[(3-methylbut-2-enoyl)oxy]-2-oxo-2H,8H,9H-furo[2,3-h]chromen-8-yl}propoxy}sulfonic acid	Organic acids	Organic acids	C24H26O11S	543.0837	522.1196	1.8753	[M+Na-2H]-	19.4809637840496	3	0.5604	rp	-	131835216	HMDB0128924	-	-	49129.11	10311.22	15183.81	2155.18	3844.37	4254.48	6888.33	6877.64	7021.85	-	22.7958	4.5107	up	2.68216	1.4234	up	3.5689	1.83548	up	1.57312	0.220639	7.27754	2.86345	up
ME0128424	T3_negative	[(10-{[2,2-dimethyl-7,10-bis(2-methylbut-3-en-2-yl)-8-oxo-2H,8H-pyrano[3,2-g]chromen-5-yl]oxy}-2-methyl-7-(2-methylbut-3-en-2-yl)-5-[(2-methylbut-3-en-2-yl)oxy]-8-oxo-2H,8H-pyrano[3,2-g]chromen-2-yl)methoxy]sulfonic acid	Organic acids	Organic acids	C48H54O12S	853.3087	854.3336	4.2611	[M-H]-	20.6251699965369	3	0.5527	rp	-	131837009	HMDB0133030	-	-	37843.3	35036.23	29042.43	22307.93	11546.9	10543.26	20286.49	21686.16	21504.4	-	1.69641	0.762481	insig	3.03425	1.60134	up	2.7546	1.46184	up	1.59386	0.0176411	2.29564	1.1989	up
ME0139605	T3_negative	Rotenonic acid, methyl ether	Organic acids	Organic acids	C24H26O6	429.1758	410.1729	3.0384	[M+F]-	9.22707323948934	3	0.694	rp	-	6708557	-	44195	-	111890.05	201219.18	178645.91	66028.11	76824.33	94183.93	115530.25	117069.03	115684.29	-	1.69458	0.760929	insig	2.61921	1.38913	up	1.89678	0.92355	insig	1.56672	0.0761315	2.0746	1.05283	up
ME0111698	T3_negative	1,3,5-trihydroxy-4-[(E)-3-(3-hydroxy-4-methoxyphenyl)prop-2-enoyl]oxycyclohexane-1-carboxylic acid	Organic acids	Organic acids	C17H20O9	403.0722	368.1107	1.8753	[M+Cl]-	4.3310000000929	3	0.6526	rp	-	45359539	-	-	-	11902.9	18967.11	15767.64	1798.42	6806.52	5340.11	13026.94	13000.07	12694.21	-	6.61853	2.72651	up	2.78661	1.47851	up	2.95268	1.56203	up	1.51965	0.015195	3.34439	1.74174	up
ME0112702	T3_positive	3',4'-Dimethoxyacetophenone	Others	Ketone compounds	C10H12O3	361.1638	180.0786	1.7489	[2M+H]+	1.95000000005052	2	0.7485	rp	1131-62-0	14328	HMDB0301758	-	-	5977.14	4214.03	5063.52	911.4	1749.39	1006.29	3522.24	3290.07	3447.41	-	6.5582	2.7133	up	2.40886	1.26835	up	5.03187	2.33109	up	1.74329	0.00663145	4.1599	2.05655	up
ME0107882	T3_positive	D-homoserine lactone	Others	Ketone compounds	C4H7NO2	148.0598	101.0477	0.8077	[M+HCOO+2H]+	1.57500000000255	2	0.7905	rp	51744-82-2	7057884	-	-	-	145212.5	80067.44	121793.88	79135.14	21834.69	59867.05	79261.92	79239.83	78572.36	-	1.83499	0.875775	insig	3.66698	1.87459	up	2.03441	1.02461	up	1.29741	0.072032	2.15792	1.10964	up
ME0169011	T3_positive	D-Galactosamine	Others	Saccharides	C6H13NO5	180.0874	179.0794	1.0988	[M+H]+	1.82500000001085	2	0.7533	rp	90-76-6	24154	-	-	C02262	28934.75	24051.25	29584.45	23162.12	2093.56	2324.2	18478.3	18248.15	18429.33	ko00052,ko01100	1.24923	0.321036	insig	11.4882	3.52208	up	12.7289	3.67003	up	1.36487	0.112091	2.99387	1.58201	up
ME0113767	T3_positive	6'-O--D-Apiofuranosylsweroside	Others	Saccharides	C21H30O13	529.1316	490.1686	2.229	[M+K]+	1.30812292931855	3	0.7183	rp	266678-59-5	133556542	-	-	-	6115.3	7298.24	4750.23	4587.7	1091.75	2562.98	4225.87	4196.97	4128.14	-	1.33298	0.414652	insig	6.6849	2.74091	up	1.8534	0.890175	insig	1.32543	0.0632489	2.20369	1.13992	up
ZINC85648301	T3_positive	(1S,4R,7S,10S,13S,16S)-7-ethyl-24-methoxy-10-[(4-methoxyphenyl)methyl]-4,9,13,15,29-pentamethyl-22-oxa-3,6,9,12,15,29-hexazatetracyclo[14.12.2.218,21.123,27]tritriaconta-18,20,23,25,27(31),32-hexaene-2,5,8,11,14,30-hexone	Others	Ketone compounds	C42H52N6O9	807.3423	784.3796	3.7557	[M+Na]+	19.8600394714054	3	0.6852	rp	-	24829366	-	-	-	136797.95	69249.77	58616.12	52134.7	13277.05	45038.05	34581.27	34555.99	34780.97	-	2.62393	1.39173	up	5.21575	2.38287	up	1.30148	0.380153	insig	1.23999	0.158727	2.39624	1.26077	up
ME0140466	T3_positive	(6R)-2-acetyl-6-(3-acetyl-2,4,6-trihydroxy-5-methylphenyl)-3-hydroxy-6-methylcyclohexa-2,4-dien-1-one	Others	Ketone compounds	C18H18O7	347.1211	346.1053	0.5736	[M+H]+	4.36750000005759	3	0.6519	rp	-	11954213	-	-	-	3656.53	3536.33	2303.48	1999.72	975.57	153.71	2891.05	2876.13	2889.03	-	1.82852	0.870677	insig	3.62489	1.85794	up	14.9859	3.90553	up	1.29942	0.0387409	3.03494	1.60167	up
MEDP1203	T3_positive	(1R,-6S)--6-amino-5-oxocyclohexyl-2-ene-1-carboxylic-acid-ester	Others	Lactones	C7H9NO3	156.0758	155.0582	0.7881	[M+H]+	9.39200000004803	3	0.5626	rp	-	-	-	-	C19831	13315.09	18601.39	28887.2	4164.39	4807.97	5603.63	11958.62	12076.76	12580.01	ko01100,ko01110	3.19737	1.67689	up	3.86887	1.95191	up	5.15509	2.366	up	1.72552	0.0767004	4.1715	2.06056	up
ME0120534	T3_negative	4-Hydroxy-6-methyl-2-pyrone	Others	Ketone compounds	C6H6O3	145.0297	126.0317	2.8794	[M+F]-	2.2249999999957	2	0.7827	rp	675-10-5 | 70254-61-4	54675757	-	-	C02752	166153.73	188120.32	172894.49	81841.5	26001	60458.17	110481.27	110564.51	110901.22	-	2.03019	1.02161	up	7.23512	2.85502	up	2.85974	1.51588	up	1.58915	0.00974051	3.1323	1.64722	up
ME0153975	T3_negative	Mukaadial	Others	Aldehyde compounds	C15H22O4	265.1483	266.1518	5.0254	[M-H]-	9.47499999995216	3	0.7781	rp	87420-14-2	159088	-	-	C09702	32438.06	40072.8	17333.73	6713.36	7966.22	9536.95	34072.98	30041.51	34988.24	-	4.83187	2.27258	up	5.03034	2.33066	up	1.81753	0.861982	insig	1.65424	0.0798622	3.71005	1.89144	up
ME0130468	T3_negative	2,5-Dimethyl-3,4-diphenylcyclopentadienone	Others	Ketone compounds	C19H16O	295.0829	260.1201	3.0384	[M+Cl]-	0.287999999954991	3	0.7429	rp	38883-84-0 | 26307-17-5	141277	-	-	-	24092.17	21415.09	26780.1	13843.06	5970.08	14579.13	19619.68	19617.45	19677.32	-	1.74038	0.799401	insig	3.58707	1.84281	up	1.83688	0.877257	insig	1.4657	0.0256385	2.10185	1.07166	up
MEDP0760	T3_negative	9-Fluorenone	Others	Ketone compounds	C13H8O	217.0035	180.0575	5.9496	[M+K-2H]-	6.52500000001055	3	0.6515	rp	486-25-9	10241	-	-	C06712	38394.56	30434.08	35907.01	25567.53	8669.3	17963.57	18760.58	20487.92	20203.66	ko01100	1.50169	0.586589	insig	3.51056	1.8117	up	1.99888	0.999191	insig	1.40102	0.0511112	2.00641	1.00462	up
ME0114215	T3_negative	D-Glycero-D-gulo-heptose	Others	Saccharides	C7H14O7	419.1348	210.074	3.1778	[2M-H]-	13.83783866326	3	0.6382	rp	3146-50-7 | 62475-58-5	76599	-	44743	-	34518.35	61714.34	23064.8	11737.67	14510.83	16313.73	24534.65	23685.87	24616.49	-	2.94082	1.55622	up	4.25298	2.08848	up	1.41383	0.499606	insig	1.51818	0.153608	2.8029	1.48692	up
ME0116546	T3_negative	1,2,3,8-Tetrahydro-1,2,3,3,5-pentamethyl-7H-pyrrolo[3,2-g]quinolin-7-one	Others	Ketone compounds	C16H20N2O	255.1602	256.1576	4.4495	[M-H]-	8.5917500000221	3	0.5754	rp	58336-37-1	94023	-	-	-	3275.84	2606.11	1607.23	1679.18	648.8	508.71	1655.88	1710.12	1662.44	-	1.95086	0.964108	insig	4.01682	2.00605	up	3.15942	1.65966	up	1.4369	0.0679697	2.64011	1.4006	up
ME0163638	T3_negative	9-(Methylthio)-2-oxononanoate	Others	Lactones	C10H17O3S-	252.0517	217.0898	2.0922	[M+Cl]-	2.1004999999974	3	0.9502	rp	-	44237169	-	-	-	9435.67	16879.84	73659.85	5786.49	7296.99	15437.71	19603.61	19889.7	19876.45	-	1.63064	0.705436	insig	2.31326	1.20993	up	4.77142	2.25442	up	1.06373	0.360944	3.5053	1.80954	up
ME0152044	T3_negative	2-[(2E)-3,7-dimethylocta-2,6-dienyl]-5-hydroxy-6-[hydroxy(phenyl)methylidene]-2,4-bis(3-methylbut-2-enyl)cyclohex-4-ene-1,3-dione	Others	Ketone compounds	C33H42O4	501.3076	502.3083	3.9651	[M-H]-	13.1457943800275	3	0.752	rp	-	101844743	-	-	-	75381.33	147805.29	86778.4	54923.24	32485.07	45759.85	64142.96	65044.78	64285.5	-	1.37249	0.456791	insig	4.54995	2.18585	up	1.89639	0.923254	insig	1.53691	0.110341	2.32762	1.21886	up
ME0148460	T3_negative	Diethyl (2S,3R)-2-methyl-3-hydroxysuccinate	Others	Lactones	C9H16O5	263.1137	204.0998	2.3292	[M+CH3COO]-	0.325000000032105	3	0.6067	rp	-	440396	-	-	C04587	44387.03	62685.66	40894.8	18597.55	30251.9	15259.93	30117.8	30659.93	30461.93	-	2.38671	1.25503	up	2.07212	1.05111	up	2.67988	1.42217	up	1.59051	0.0326258	2.30805	1.20667	up
ME0149184	T3_negative	Fibronectin Analog	Others	Ketone compounds	C29H51N11O11	728.3709	729.377	3.847	[M-H]-	4.04689500849489	3	0.6584	rp	-	-	-	-	-	30459.36	19360.62	20138.24	12362	10294.19	3261.19	18409.93	16371.56	18916.41	-	2.46395	1.30097	up	1.88073	0.911295	insig	6.17512	2.62647	up	1.45022	0.034338	2.69928	1.43257	up
MEDP0316	T3_positive	Homovanillic acid	Phenolic acids	Phenolic acids	C9H10O4	165.054	182.0579	1.03	[M+H-H2O]+	1.52499999998668	3	0.9362	rp	306-08-1	1738	HMDB0000118	971	C05582	15373.22	29951.58	22038.03	13377.32	4066.2	7681.84	11992.05	12171.69	12640.49	ko00350,ko01100	1.1492	0.20063	insig	7.36599	2.88088	up	2.86885	1.52047	up	1.46189	0.0579717	2.68107	1.42281	up
ME0149192	T3_positive	Finaconitine	Phenolic acids	Phenolic acids	C33H46N2O10	630.3021	630.3152	2.9213	[M+]+	20.0693383742136	3	0.5229	rp	81161-27-5	441733	-	-	C08684	1343411.27	1316061.54	904838.35	635927.37	258150.25	326921.08	734305.76	736716.82	736506.74	-	2.11252	1.07897	up	5.09804	2.34994	up	2.76776	1.46872	up	1.60882	0.0141591	2.91918	1.54556	up
ME0001029	T3_negative	{[5-(4-methoxyphenyl)-3-oxopentan-2-yl]oxy}sulfonic acid	Phenolic acids	Phenolic acids	C12H16O6S	287.0672	288.0668	3.0185	[M-H]-	19.3500000000313	3	0.7924	rp	-	131836979	HMDB0133000	-	-	45419.42	52361.33	64771.84	8492.33	48327.66	13033.29	40470.89	41218.54	41051.71	-	5.34829	2.41908	up	1.08347	0.115653	insig	4.96972	2.31317	up	1.32806	0.118247	2.32706	1.21851	up
MEDN1198	T3_negative	1-O-glucosinoyl-β-D-glucose	Phenolic acids	Phenolic acids	C17H22O10	421.0914	386.1213	3.0285	[M+Cl]-	0.742750000028991	3	0.7318	rp	-	5280550	-	-	C02919	16803.16	14419.62	18747.42	10933.17	2411.23	9106.32	8493.08	8288.82	8556.48	-	1.5369	0.620021	insig	5.98019	2.58019	up	2.05873	1.04175	up	1.29327	0.0525205	2.22577	1.15431	up
ME0054751	T3_negative	Melongoside L	Steroids	Steroidal saponins	C57H94O27	1245.5583	1210.5982	4.2611	[M+Cl]-	1.44721625631648	3	0.9651	rp	-	131752998	HMDB0040962	-	-	5641.86	6253.76	4115.56	490.08	3590.36	2253.71	4556.02	4380.09	4353.34	-	11.5121	3.52508	up	1.74182	0.800595	insig	1.82613	0.868787	insig	1.25649	0.0485951	2.52776	1.33786	up
ME0053608	T3_positive	Ginsenoside III	Terpenoids	Triterpene Saponin	C48H80O19	961.5384	960.5294	0.7077	[M+H]+	1.43754268484899	3	0.7153	rp	223710-06-3	131751552	HMDB0034351	-	-	235.71	30.32	170.04	42.03	34.01	35.79	156.16	168.5	117.16	-	5.60814	2.48752	up	0.891502	-0.165689	insig	4.75105	2.24825	up	1.17688	0.21609	3.8994	1.96325	up
ME0154940	T3_positive	Patrinoside	Terpenoids	Monoterpenoids	C21H34O11	445.204	462.2101	3.6764	[M+H-H2O]+	6.31167344442466	3	0.66	rp	53962-20-2	162135	-	-	-	11945.2	15229.81	13230.43	3311.41	83.79	8414.7	18003.2	18287.2	18271.97	-	3.60729	1.85091	up	181.762	7.5059	up	1.5723	0.652876	insig	1.13753	0.0444938	3.42132	1.77455	up
ME0055473	T3_negative	(-)-Oleoside 11-methyl ester	Terpenoids	Monoterpenoids	C17H24O11	449.128	404.1319	2.27	[M+HCOO]-	2.24879706614353	2	0.7114	rp	60539-23-3	131753164	HMDB0041550	-	-	91872.27	64547.53	76115.38	25484.02	8247.71	17977.17	53764.02	52440.94	52605.32	-	3.60509	1.85004	up	7.82612	2.9683	up	4.234	2.08202	up	1.6675	0.00527362	4.497	2.16896	up
MEDL02585	T3_negative	Veranisatin B	Terpenoids	Sesquiterpenoids	C16H20O9	355.104	356.1107	3.0384	[M-H]-	1.42499999995493	3	0.714	rp	153445-93-3	127871	HMDB0040664	-	-	7988491.32	6524211.92	6302447.93	3516268.57	1423939.7	2826403.14	4363348.8	4356692.96	4339351.41	-	2.27187	1.18388	up	4.5818	2.19592	up	2.22985	1.15695	up	1.59809	0.00623156	2.68008	1.42228	up
ME0156300	T3_negative	[(1R,2S,3R,6R,8S,12S,13S,14R,15R,16S,17S)-12,15,16-trihydroxy-9,13,17-trimethyl-4,11-dioxo-5,18-dioxapentacyclo[12.5.0.01,6.02,17.08,13]nonadec-9-en-3-yl] (2R)-2-acetyloxy-2-methylbutanoate	Terpenoids	Triterpene	C27H36O11	573.1692	536.2258	3.2676	[M+K-2H]-	9.00249620365529	3	0.6409	rp	59938-97-5	44576302	HMDB0036888	-	C08777	22877.28	38695.78	23967.46	18115.38	16111.85	6071.13	22426.33	22838.07	22598.5	-	1.26287	0.3367	insig	2.4017	1.26405	up	3.94778	1.98104	up	1.35007	0.0813538	2.12268	1.08589	up
ME0062078	T3_negative	Pisumoside A	Terpenoids	Terpene	C38H62O21	853.3674	854.3784	3.9453	[M-H]-	0.749784346287764	3	0.7316	rp	-	85229547	HMDB0037126	-	-	35027.86	13130.04	24165.71	13917.19	7483.92	10326.99	8989.1	9059.21	9080.67	-	2.51688	1.33163	up	1.75443	0.811005	insig	2.34005	1.22654	up	1.38429	0.157378	2.27948	1.18871	up
ME0155655	T3_negative	Polyphyllin B	Terpenoids	Terpene	C51H82O20	1049.5075	1014.5399	3.7817	[M+Cl]-	0.0542117609703168	3	0.7486	rp	50773-42-7	328441	-	-	-	7766.36	3857.62	6071.88	1517.42	1990.86	3661.81	7182.67	7411.03	7684.12	-	5.11813	2.35562	up	1.93767	0.954319	insig	1.65816	0.729586	insig	1.47263	0.0697367	2.46801	1.30335	up
ME0120009	T3_negative	4,4''-bis(N-feruloyl)serotonin	Tryptamines,Cholines,Pigments	Tryptamines	C40H38N4O8	701.2677	702.269	3.7884	[M-H]-	8.59435406360521	3	0.8253	rp	175702-03-1	10484893	HMDB0041433	-	-	97365.2	187731.03	228794.14	62759.91	70588.45	113449.15	127548.17	129649.22	126470.01	-	1.55139	0.633563	insig	2.65951	1.41116	up	2.01671	1.012	up	1.35385	0.135773	2.08223	1.05813	up
ME0111333	T3_positive	Triethanolamine	Alcohol and amines	Amines	C6H15NO3	172.0961	149.1052	2.3088	[M+Na]+	4.51650000002246	3	0.6489	rp	102-71-6	7618	HMDB0032538	-	C06771	302.43	880.37	770.88	1622.66	1798.16	2098.89	978.35	945.14	982.33	ko00564	0.186379	-2.42369	down	0.489595	-1.03034	down	0.36728	-1.44505	down	1.55634	0.00720029	0.353946	-1.4984	down
ME0127814	T3_positive	Isovitexin 2''-O-arabinoside	Alcohol and amines	Alcohols	C26H28O14	582.1814	564.1479	2.4549	[M+NH4]+	0.166977459877579	3	0.7458	rp	53382-71-1	44468060	-	-	-	4306.62	1278.67	3173.21	12228.85	7153.75	9010.86	4572.68	4426.62	4566.02	-	0.352169	-1.50566	down	0.178741	-2.48406	down	0.352154	-1.50572	down	1.53456	0.0277783	0.308469	-1.6968	down
ME0110740	T3_positive	2-Cyano-N-thiazol-2-yl-acetamide	Alcohol and amines	Amines	C6H5N3OS	168.0201	167.0153	0.5873	[M+H]+	5.83124999998574	3	0.6235	rp	90158-62-6	693166	-	-	-	275.04	135.81	511.19	1554.08	973.01	1538.14	1958.37	1965.19	2019.73	-	0.176979	-2.49835	down	0.139577	-2.84086	down	0.332343	-1.58926	down	1.60612	0.0153641	0.226811	-2.14044	down
ME0162146	T3_positive	beta-D-apiofuranosyl-(1->6)-D-glucose	Alcohol and amines	Alcohols	C11H20O10	335.0941	312.1056	1.2353	[M+Na]+	0.882500000045638	3	0.7284	rp	-	25200845	-	-	-	75.86	107.69	140.42	242.25	2976.45	357.87	331.52	349.76	327.94	-	0.313148	-1.67509	down	0.0361807	-4.78864	down	0.392377	-1.34969	down	1.35252	0.3485	0.0905812	-3.46464	down
ME0015126	T3_negative	7,8-Dehydro-beta-micropteroxanthin	Alcohol and amines	Alcohols	C27H38O2	429.2619	394.2872	3.5731	[M+Cl]-	12.0484999999348	3	0.7737	rp	148031-76-9	131752385	HMDB0038506	-	-	6754.74	4831.59	908.7	41587.87	85021.98	95154.12	56020.37	58663.09	57893.3	-	0.162421	-2.62219	down	0.0568275	-4.13727	down	0.00954977	-6.71032	down	1.68854	0.0498351	0.0563438	-4.1496	down
ME0126749	T3_negative	Thalidomide	Alcohol and amines	Amines	C13H10N2O4	277.0568	258.0641	2.563	[M+F]-	15.3999999999144	3	0.748	rp	50-35-1	5426	HMDB0015175	-	C07910	9980.5	9706.63	15764.15	16936.46	73525.43	22529.91	28187.78	27799.81	27818.39	-	0.589291	-0.762948	insig	0.132017	-2.9212	down	0.699699	-0.515194	insig	1.28496	0.286952	0.313751	-1.67231	down
ME0128011	T3_negative	Dilobenol F	Alcohol and amines	Alcohols	C37H48O16	747.2924	748.2942	3.9453	[M-H]-	2.98787104498513	3	0.9306	rp	-	71614465	-	-	-	15650.86	11032.13	9865.87	33228.66	45077.22	17182.09	18769.86	18831.68	16835.31	-	0.471005	-1.08619	down	0.244738	-2.03069	down	0.574195	-0.800387	insig	1.47841	0.129844	0.382759	-1.38549	down
ME0159849	T3_negative	Enterochellin	Alcohol and amines	Amines	C30H27N3O15	704.1104	669.1442	3.9873	[M+Cl]-	1.81934205390054	3	0.7065	rp	-	692	-	-	-	1096.69	1976	2331.02	9253.83	4382.95	10596.24	8888.91	7226.59	9774.78	-	0.118512	-3.07689	down	0.450838	-1.14932	down	0.219986	-2.18452	down	1.6421	0.0747595	0.22299	-2.16495	down
MEDL00019	T3_positive	Theophylline	Alkaloids	Alkaloids	C7H8N4O2	378.1677	180.0647	3.0197	[2M+NH4]+	10.8500000000333	3	0.9053	rp	58-55-9	2153	HMDB0001889	1458	C07130	1980.59	1639.39	1586.46	1493.63	4570.98	8494.23	3836.93	3978.05	3855.67	ko00232,ko01100,ko01110	1.32602	0.407107	insig	0.358652	-1.47934	down	0.186769	-2.42067	down	1.15233	0.263438	0.357614	-1.48353	down
MEDP1808	T3_positive	Trans-Zeatin	Alkaloids	Alkaloids	C10H13N5O	220.1191	219.112	2.4608	[M+H]+	0.524999999953479	3	0.8707	rp	1637-39-4	449093	HMDB0012204	-	C00371	8959.18	1152.64	1669.08	47543.81	53262.88	47380.9	25554.21	25796.62	25532.85	ko00908,ko01100,ko01110,ko04075	0.188441	-2.40782	down	0.0216406	-5.53012	down	0.0352269	-4.82718	down	1.67535	0.000207655	0.0794999	-3.6529	down
MEDP1476	T3_positive	5-Methoxytryptamine	Alkaloids	Plumerane	C11H14N2O	237.1227	190.1106	1.9287	[M+HCOO+2H]+	1.6499999999553	3	0.6813	rp	608-07-1	1833	HMDB0004095	7015	C05659	678.81	670.66	890.05	623.82	2484.88	5826.67	2313.33	2326.5	2362.52	ko00380	1.08815	0.121878	insig	0.269896	-1.88952	down	0.152754	-2.71071	down	1.1476	0.280068	0.250635	-1.99634	down
MEDL01838	T3_positive	Nonivamide	Alkaloids	Phenolamine	C17H27NO3	338.1721	293.1991	2.3876	[M-H+2Na]+	4.27500000000691	3	0.6378	rp	2444-46-4	2998	HMDB0029846	-	-	190.55	357.96	82.17	438.12	3985.85	7169.6	969.59	1031.17	1055.97	-	0.434927	-1.20116	down	0.0898077	-3.47702	down	0.0114609	-6.44714	down	1.48845	0.200733	0.0543991	-4.20027	down
ME0141777	T3_positive	Cyperquat	Alkaloids	Pyridine alkaloids	C12H12N+	171.1117	170.097	2.7633	[M+H]+	7.56400000000212	3	0.5925	rp	48134-75-4	39484	HMDB0033123	-	-	564.76	100.2	882.87	1029.12	3295.58	5175.29	1633.06	1717.16	1647.99	-	0.54878	-0.865701	insig	0.0304044	-5.03958	down	0.170593	-2.55137	down	1.39081	0.153319	0.16293	-2.61768	down
ME0124732	T3_positive	Coclaurine	Alkaloids	Isoquinoline alkaloids	C17H19NO3	250.1185	285.1365	1.4507	[M+H-2H2O]+	10.224999999906	2	0.7782	rp	-	281691	HMDB0303359	-	C06348	1756.89	1727.18	983.62	4282.62	3072.78	7393.54	3203.06	3201.79	3169.5	-	0.410237	-1.28547	down	0.56209	-0.831126	insig	0.133038	-2.91009	down	1.61982	0.111764	0.302916	-1.72301	down
ME0063689	T3_positive	Strictosidine	Alkaloids	Alkaloids	C27H34N2O9	530.234	530.2264	2.0887	[M+]+	15.2199270978225	2	0.7765	rp	20824-29-7	161336	-	-	C03470	695.5	81.47	712.05	783.99	5990.22	947.08	753.29	618.28	695.44	ko00901,ko00996,ko01100,ko01110	0.887129	-0.172785	insig	0.0136005	-6.2002	down	0.751837	-0.411508	insig	1.1242	0.347865	0.192846	-2.37448	down
ME0117085	T3_positive	Indole-4-carboxaldehyde	Alkaloids	Plumerane	C9H7NO	308.1335	145.0528	1.9239	[2M+NH4]+	14.8000000000081	2	0.7113	rp	1074-86-8	333703	-	96392	-	226.58	715.57	2970.5	16473.33	3611.57	15288.1	7583.25	7231.45	7752.88	-	0.0137544	-6.18397	down	0.198133	-2.33546	down	0.194301	-2.36363	down	1.47526	0.119672	0.110611	-3.17643	down
MEDP0734	T3_positive	2-Aminophenol	Alkaloids	Phenolamine	C6H7NO	110.0644	109.0528	3.0847	[M+H]+	10.8499999999978	3	0.7508	rp	95-55-6	5801	-	-	C01987	4464.17	17942.29	19312.8	27850.48	36301.95	24303.29	31498.07	31273.63	30794.32	ko00380,ko01100	0.160291	-2.64124	down	0.494251	-1.01668	down	0.794658	-0.331594	insig	1.23297	0.0628665	0.47164	-1.08424	down
ME0105630	T3_positive	Anisodine	Alkaloids	Tropan alkaloids	C17H21NO5	320.1443	319.142	0.8732	[M+H]+	0.0677500000278997	3	0.7483	rp	52646-92-1	11616712	-	-	-	1796.12	1970.38	356.82	1367.18	8380.94	4968.94	3054.34	3057.09	2990.06	-	1.31374	0.393681	insig	0.235103	-2.08864	down	0.0718101	-3.79967	down	1.18275	0.218712	0.280173	-1.83561	down
ME0127959	T3_positive	1-Cinnamoylpiperidine	Alkaloids	Piperidine alkaloids	C14H17NO	233.1638	215.131	1.8244	[M+NH4]+	2.77499999995712	3	0.5906	rp	5422-81-1	764160	-	263514	-	17225.83	3111.45	7102.72	31634.49	136667.51	27253.14	30601.93	30594.93	30550.06	-	0.544527	-0.876925	insig	0.0227666	-5.45694	down	0.26062	-1.93998	down	1.44819	0.25668	0.140318	-2.83322	down
ME0010050	T3_positive	Veratramine	Alkaloids	Steroid alkaloids	C27H39NO2	410.311	409.2981	3.5172	[M+H]+	13.6971150608965	3	0.5631	rp	60-70-8	6070	-	-	C10829	213.77	711.89	271.25	3272.67	3196.45	8634.4	2377.53	2539.02	2535.92	-	0.0653198	-3.93634	down	0.222713	-2.16674	down	0.031415	-4.9924	down	1.71456	0.122401	0.0792471	-3.6575	down
ME0126082	T3_negative	Petasitenine	Alkaloids	Alkaloids	C19H27NO7	380.1712	381.1788	4.0633	[M-H]-	0.624999999985221	3	0.929	rp	60102-37-6	5281741	HMDB0030328	-	C10359	254577.86	301289.78	204973.75	396607.67	786906.78	382077.49	351787.3	352793.78	353255.59	-	0.641888	-0.639606	insig	0.382879	-1.38504	down	0.536472	-0.898426	insig	1.44281	0.175851	0.485977	-1.04104	down
MEDN0261	T3_negative	Indole-3-propionic acid	Alkaloids	Plumerane	C11H11NO2	189.0771	189.079	4.1821	[M-]-	5.94999999997015	3	0.7058	rp	830-96-6	3744	HMDB0002302	6602	-	34593.1	14969.04	12579.09	72346.87	99660.16	32948.41	39805.08	39570.42	39118.41	-	0.478156	-1.06445	down	0.150201	-2.73504	down	0.381781	-1.38918	down	1.4435	0.120767	0.303194	-1.72169	down
ME0049205	T3_negative	Deltaline	Alkaloids	Terpenoid alkaloids	C27H41NO8	542.2501	507.2832	2.9786	[M+Cl]-	4.64728045021539	2	0.8224	rp	1803152	441728	-	44191	C08679	933.57	1367.98	372.2	5791.11	3575.23	2401.02	723.27	863.96	808.68	-	0.161207	-2.63301	down	0.382627	-1.38599	down	0.155017	-2.6895	down	1.57005	0.0828236	0.227217	-2.13785	down
ME0152836	T3_negative	Lycorenine	Alkaloids	Plumerane	C18H23NO4	316.1511	317.1627	1.8358	[M-H]-	10.7750000000806	3	0.7573	rp	477-19-0	160472	-	-	C08530	4192.33	1660.79	3302.01	1576.82	19900.41	33867.67	7076.3	5671.83	6865.27	-	2.65872	1.41073	up	0.0834551	-3.58286	down	0.0974974	-3.35849	down	1.0081	0.240844	0.16542	-2.5958	down
ME0146554	T3_negative	Belladine	Alkaloids	Alkaloids	C19H25NO3	314.172	315.1834	1.4651	[M-H]-	10.3500000000167	3	0.7373	rp	501-06-4	441586	-	-	C08518	4574.69	4612.35	6724.29	19829.51	70872.47	28606.76	21035.41	20981.64	21034.77	-	0.230701	-2.1159	down	0.0650796	-3.94165	down	0.235059	-2.0889	down	1.66986	0.159963	0.133363	-2.90657	down
ME0148988	T3_negative	Erythratidine	Alkaloids	Alkaloids	C19H25NO4	330.167	331.1784	1.9392	[M-H]-	10.1500000000954	3	0.7238	rp	41431-22-5	442220	-	-	C09424	5475.57	1376.17	7071.73	7658.19	26971.6	30926.4	11266.33	11562.62	11538.72	-	0.714995	-0.483994	insig	0.0510229	-4.29271	down	0.228663	-2.1287	down	1.38669	0.13242	0.21239	-2.23521	down
ME0146825	T3_negative	Bonafousine	Alkaloids	Alkaloids	C35H40N4O3	563.2988	564.31	5.7368	[M-H]-	6.99446269326368	3	0.6622	rp	60820-65-7	441994	-	-	C09050	7579.19	308.32	672.63	2044.69	8989.43	16435.52	4636	4644.7	4645.12	-	3.70677	1.89016	up	0.0342981	-4.86573	down	0.0409254	-4.61086	down	1.12121	0.274482	0.311622	-1.68213	down
ME0000082	T3_negative	Jatrorrhizine	Alkaloids	Isoquinoline alkaloids	C20H20NO4+	337.135	338.1392	1.7965	[M-H]-	9.41699999998491	3	0.5622	rp	3621-38-3 | 960383-96-4	72323	-	-	C09553	6.37	6.37	6.37	168.97	6.37	1014.89	27.67	46.76	50.55	-	0.037699	-4.72933	down	-	-	-	0.00627654	-7.31581	down	1.26543	0.338113	0.0160557	-5.96077	down
ME0161920	T3_negative	Morphine(1+)	Alkaloids	Isoquinoline alkaloids	C17H20NO3+	285.1454	286.1443	3.0285	[M-H]-	6.70349999992936	3	0.6076	rp	-	23253564	-	-	-	843.63	2639.29	2921.1	2543.98	4579.29	7138.29	3118.85	3274.48	3074.73	-	0.331618	-1.59241	down	0.576354	-0.794974	insig	0.409216	-1.28907	down	1.18917	0.177828	0.449041	-1.15508	down
MEDL00795	T3_positive	N-(N-Glycyl-3-phenyl-L-alanyl)-3-phenyl-L-alanine	Amino acids and derivatives	Amino acids and derivatives	C20H23N3O4	433.1923	369.1689	1.8489	[M+CH3CN+Na]+	17.6368202880979	2	0.7572	rp	13116-21-7	83153	HMDB0029006	15750	-	704.02	242.86	804.72	904.75	7588.01	1422.77	1523.68	1418.73	1551.98	-	0.778138	-0.361903	insig	0.0320058	-4.96552	down	0.565601	-0.822144	insig	1.23693	0.332324	0.176652	-2.50102	down
ME0153865	T3_positive	Met-Leu	Amino acids and derivatives	Amino acids and derivatives	C11H22N2O3S	280.1716	262.1351	3.2185	[M+NH4]+	6.47499999999468	2	0.7482	rp	14486-16-9	444206	HMDB0028977	23650	-	704.78	907.63	2122.05	1032.14	3530.67	9183.82	3131.59	3089.92	3129.74	-	0.682834	-0.550394	insig	0.25707	-1.95977	down	0.231064	-2.11364	down	1.10139	0.299268	0.271664	-1.88011	down
MEDL00860	T3_positive	D-Ornithine	Amino acids and derivatives	Amino acids and derivatives	C5H12N2O2	155.0809	132.0899	1.7367	[M+Na]+	4.30000000001485	3	0.894	rp	348-66-3	71082	HMDB0003374	6910	C00515	3531.46	880.57	14390.37	20588.99	22961.58	23319.14	14811.52	14903.95	14773.95	ko00470,ko01100,ko01110	0.171522	-2.54354	down	0.0383497	-4.70464	down	0.617106	-0.696411	insig	1.34448	0.0552109	0.28118	-1.83044	down
ME0158312	T3_positive	Trp-Trp	Amino acids and derivatives	Amino acids and derivatives	C22H22N4O3	459.1704	390.1692	1.8289	[M+Na+HCOOH]+	14.1997232011506	3	0.5729	rp	20696-60-0	88656	HMDB0029094	65025	-	29149.81	17784.44	24630.06	43177.45	54461.86	54224.51	38690.48	38629.9	38468.18	-	0.675117	-0.566792	insig	0.326549	-1.61463	down	0.454224	-1.13852	down	1.67332	0.00601111	0.47124	-1.08547	down
ME0107745	T3_positive	Leu-Phe	Amino acids and derivatives	Amino acids and derivatives	C15H22N2O3	342.1744	278.163	2.724	[M+CH3CN+Na]+	11.1000000001127	2	0.7415	rp	424904	6992310	-	24020	-	398.33	169.25	368.58	788.62	4585.64	689.61	398.53	468.33	516.07	-	0.505098	-0.985366	insig	0.0369087	-4.7599	down	0.534476	-0.903803	insig	1.35629	0.314038	0.154383	-2.69541	down
MEDP1675	T3_positive	Leu-Leu-Gly	Amino acids and derivatives	Amino acids and derivatives	C14H27N3O4	302.2072	301.2002	2.1486	[M+H]+	0.649999999922102	3	0.7484	rp	4464-36-2	7019089	-	17297	-	896.08	1256.22	2314.22	1223.29	8423.31	7897.74	3616.96	3626.37	3638.09	-	0.732516	-0.449067	insig	0.149136	-2.7453	down	0.293023	-1.77091	down	1.16881	0.197454	0.254585	-1.97378	down
MEDP1682	T3_positive	Leu-Gly-Phe	Amino acids and derivatives	Amino acids and derivatives	C17H25N3O4	420.1472	335.1845	1.9287	[M+K+HCOOH]+	14.1377022673438	3	0.7088	rp	17608-53-6	6994674	-	19333	-	113.36	227.45	410.22	863.51	2334.99	725.91	927.15	983.4	975.93	-	0.131278	-2.9293	down	0.0974094	-3.3598	down	0.565111	-0.823393	insig	1.52081	0.173199	0.191374	-2.38553	down
ME0108024	T3_positive	Lys-Trp-Lys	Amino acids and derivatives	Amino acids and derivatives	C23H36N6O4	529.2745	460.2798	2.3681	[M+Na+HCOOH]+	0.0188937879374319	3	0.6778	rp	38579-27-0	161970	-	19515	-	493.65	230.83	122.47	403.74	580.53	2797.99	781.14	785.82	738.26	-	1.22269	0.290062	insig	0.397619	-1.33054	down	0.0437707	-4.51389	down	1.24853	0.331283	0.223927	-2.1589	down
ME0109142	T3_positive	Phe-Val	Amino acids and derivatives	Amino acids and derivatives	C14H20N2O3	265.1544	264.1474	2.5094	[M+H]+	0.724999999874854	2	0.9325	rp	-	7359122	-	24030	-	5224.85	7604.87	5193.83	6912.17	8505.93	28170.91	11396.72	11372.83	11329.89	-	0.755891	-0.403749	insig	0.894067	-0.161545	insig	0.184369	-2.43934	down	1.13894	0.33843	0.413488	-1.27408	down
ME0145564	T3_positive	Arg-Val-Ile	Amino acids and derivatives	Amino acids and derivatives	C17H34N6O4	387.271	386.2642	2.0284	[M+H]+	1.12499999985971	2	0.9078	rp	-	145453990	-	16634	-	990.91	666.49	1293.39	1054.99	6914.2	8490.17	3065.95	3058.36	3049.74	-	0.93926	-0.0904034	insig	0.0963944	-3.37491	down	0.15234	-2.71464	down	1.31887	0.184037	0.179277	-2.47974	down
ME0159241	T3_positive	Val-Val-Ile	Amino acids and derivatives	Amino acids and derivatives	C16H31N3O4	330.2385	329.2315	2.9899	[M+H]+	0.65000000006421	2	0.9006	rp	-	145459085	-	18891	-	1901.17	2020.54	3590.91	2239.28	17149.59	12126.47	7267.57	7261.03	7213.13	-	0.84901	-0.236147	insig	0.117819	-3.08536	down	0.296122	-1.75574	down	1.21314	0.207754	0.23838	-2.06867	down
ME0151647	T3_positive	Ile-Val-Ile	Amino acids and derivatives	Amino acids and derivatives	C17H33N3O4	344.2539	343.2471	3.2783	[M+H]+	1.27500000004943	2	0.8906	rp	-	53765802	-	18001	-	1993.39	3239.43	3857.45	3819.26	19370.6	15437.19	8685.4	8779.25	8775.76	-	0.521931	-0.938069	insig	0.167234	-2.58006	down	0.24988	-2.00069	down	1.39099	0.167788	0.235334	-2.08722	down
ME0151113	T3_positive	His-Trp-His	Amino acids and derivatives	Amino acids and derivatives	C23H26N8O4	479.2149	478.2077	5.6847	[M+H]+	0.208674603205029	2	0.8828	rp	-	145455992	-	16970	-	3663.46	1712.89	1836.83	4379.92	3191.51	6884.88	3109.1	2956.18	3121.24	-	0.836422	-0.257698	insig	0.536702	-0.897807	insig	0.266792	-1.90621	down	1.35201	0.144803	0.498964	-1.00299	down
ME0151443	T3_positive	Ile-His-Ala	Amino acids and derivatives	Amino acids and derivatives	C15H25N5O4	378.1543	339.1907	1.4904	[M+K]+	1.12499999985971	2	0.7901	rp	-	11359732	-	18065	-	10456.32	7663.21	12755.67	21992.66	76088.75	20220.96	25336.85	24956.54	25101.93	-	0.475446	-1.07265	down	0.100714	-3.31166	down	0.630814	-0.664713	insig	1.42054	0.252413	0.260985	-1.93796	down
ME0107700	T3_positive	Leu-Ala-Arg	Amino acids and derivatives	Amino acids and derivatives	C15H30N6O4	359.2397	358.2329	1.4904	[M+H]+	1.12499999985971	2	0.7833	rp	-	9885148	-	15668	-	519.16	411.51	986.34	662.42	7765.97	8269.64	3179.23	3086.23	3103.31	-	0.783732	-0.351567	insig	0.0529889	-4.23817	down	0.119272	-3.06767	down	1.3051	0.182082	0.114805	-3.12275	down
ME0155901	T3_positive	Pro-Ile-Ser	Amino acids and derivatives	Amino acids and derivatives	C14H25N3O5	316.1858	315.1794	1.6695	[M+H]+	2.30000000001951	2	0.7712	rp	-	145457499	-	21750	-	3867.42	3164.93	4190.02	10443.15	37528.08	19220.36	11308.21	11326.67	11312.31	-	0.370331	-1.43311	down	0.084335	-3.56772	down	0.217999	-2.19761	down	1.65553	0.144125	0.16702	-2.5819	down
ME0145261	T3_positive	Arg-Arg-Ile	Amino acids and derivatives	Amino acids and derivatives	C18H37N9O4	443.2964	443.2969	3.1988	[M+]+	0.112791364033223	2	0.7534	rp	-	25218131	-	16170	-	57.78	1206.64	1512.51	3668.31	8951.66	14797.28	3896.04	2849.2	3517.86	-	0.0157511	-5.9884	down	0.134795	-2.89116	down	0.102215	-3.29032	down	1.41957	0.122462	0.101284	-3.30352	down
ME0149796	T3_positive	Gln-Pro-Val	Amino acids and derivatives	Amino acids and derivatives	C15H26N4O5	325.1868	342.1903	2.6055	[M+H-H2O]+	0.54999999989036	2	0.7517	rp	-	145455195	-	18328	-	25463.48	5191.72	8504.52	42895.33	17957.25	23981.42	10176.89	10478.39	8452.87	-	0.593619	-0.752391	insig	0.289116	-1.79028	down	0.35463	-1.49562	down	1.19255	0.197129	0.461604	-1.11527	down
ME0147978	T3_positive	Cys-Arg-Ala	Amino acids and derivatives	Amino acids and derivatives	C12H24N6O4S1	349.1607	348.158	1.9682	[M+H]+	11.4249999998606	2	0.75	rp	-	145454635	-	22995	-	465.26	152.87	1727.57	2000.86	3098.59	993.56	1453.72	1460.39	1467.75	-	0.23253	-2.10451	down	0.0493353	-4.34123	down	1.73877	0.798065	insig	1.13639	0.186185	0.384982	-1.37714	down
ME0153690	T3_positive	Met-Trp-Leu	Amino acids and derivatives	Amino acids and derivatives	C22H32N4O4S1	449.2231	448.2144	1.8188	[M+H]+	3.04971889941417	2	0.7469	rp	-	145457083	-	20416	-	2985.55	2698.85	5329.66	6185.09	6892.31	16473.42	5146.36	4931.77	4878.28	-	0.482701	-1.0508	down	0.391574	-1.35264	down	0.323531	-1.62802	down	1.42446	0.198337	0.372716	-1.42385	down
ME0152379	T3_positive	Leu-Ile-Leu	Amino acids and derivatives	Amino acids and derivatives	C18H35N3O4	357.2632	357.2628	3.4544	[M+]+	2.34999999989327	2	0.7445	rp	-	118060603	-	22071	-	5231.12	11655.73	10978.24	20469.71	13867.59	33629.5	16659.29	16585.2	16660.71	-	0.255554	-1.9683	down	0.840501	-0.250678	insig	0.326447	-1.61508	down	1.41877	0.136725	0.409981	-1.28637	down
ME0159055	T3_positive	Val-Leu-Asn	Amino acids and derivatives	Amino acids and derivatives	C15H28N4O5	345.2123	344.206	2.1285	[M+H]+	2.42499999984602	2	0.7381	rp	-	145458962	-	17794	-	1717.93	700.17	1361.39	884.17	9499.62	4087.42	2687.98	2663.91	2621.63	-	1.94299	0.958276	insig	0.0737051	-3.76209	down	0.333068	-1.58611	down	1.02707	0.291368	0.261173	-1.93692	down
ME0153021	T3_positive	Lys-Ile-Val	Amino acids and derivatives	Amino acids and derivatives	C17H34N4O4	359.2648	358.258	1.9682	[M+H]+	1.27500000004943	2	0.7273	rp	-	145456696	-	20258	-	1061.99	1155.96	739.17	854.82	4601.05	11165.23	2418.07	2442.46	2423.97	-	1.24236	0.313078	insig	0.251238	-1.99287	down	0.0662028	-3.91696	down	1.20386	0.269648	0.177914	-2.49075	down
ME0149767	T3_positive	Gln-Met-Ile	Amino acids and derivatives	Amino acids and derivatives	C16H30N4O5S1	391.2021	390.1937	2.7876	[M+H]+	2.77499999995712	2	0.726	rp	-	145455156	-	23158	-	1258.98	1313.71	3065.36	4890.12	3844.25	2947.84	3398.08	3164.16	3538.45	-	0.257454	-1.95761	down	0.341734	-1.54906	down	1.03987	0.0563983	insig	1.38159	0.0693547	0.482618	-1.05105	down
ME0151556	T3_positive	Ile-Pro-Asp	Amino acids and derivatives	Amino acids and derivatives	C15H25N3O6	344.1803	343.1743	2.783	[M+H]+	3.34999999992647	2	0.7236	rp	-	145456246	-	16685	-	5110.4	1935.08	3008.94	3340.93	6366.71	15894.41	4989.67	5127.33	4973.11	-	1.52963	0.613186	insig	0.303937	-1.71815	down	0.189308	-2.40119	down	1.12475	0.302544	0.392719	-1.34843	down
ME0149825	T3_positive	Gln-Thr-Trp	Amino acids and derivatives	Amino acids and derivatives	C20H27N5O6	434.201	433.1961	1.5299	[M+H]+	5.59645509927705	2	0.7202	rp	-	145455228	-	15957	-	1556.54	495.73	1919.39	1528.45	5233.01	4019.86	5001.33	6803.48	6870.92	-	1.01838	0.0262733	insig	0.0947313	-3.40001	down	0.477477	-1.0665	down	1.21811	0.161956	0.368383	-1.44072	down
ME0150890	T3_positive	His-Cys-Tyr	Amino acids and derivatives	Amino acids and derivatives	C18H23N5O5S1	422.1542	421.142	2.3088	[M+H]+	11.630956432487	2	0.7141	rp	-	145455809	-	17837	-	2066.49	8378	3764.12	15519.43	7354.47	5987.63	4250.52	4932.59	5162.09	-	0.133155	-2.90882	down	1.13917	0.187985	insig	0.628649	-0.669672	insig	1.11987	0.249946	0.492303	-1.02238	down
ME0110226	T3_positive	Tyr-Tyr-Arg	Amino acids and derivatives	Amino acids and derivatives	C24H32N6O6	501.2362	500.2383	3.4252	[M+H]+	18.8131315977935	2	0.7031	rp	-	9805993	-	18162	-	1584.22	2297.6	3667.6	13837.99	16193.45	16077.58	8748.91	9544.03	9709.12	-	0.114483	-3.12679	down	0.141885	-2.81721	down	0.228119	-2.13214	down	1.75373	0.000260694	0.16373	-2.61061	down
ME0144593	T3_positive	Ala-His-Leu	Amino acids and derivatives	Amino acids and derivatives	C15H25N5O4	340.1964	339.1907	1.4904	[M+H]+	1.63600000007591	3	0.7107	rp	-	71351407	-	21948	-	545.89	311.05	266.39	1112.33	3625.18	4815.42	1277.39	1330.74	1419.24	-	0.490763	-1.0269	down	0.0858026	-3.54283	down	0.0553202	-4.17605	down	1.64762	0.12265	0.11759	-3.08816	down
MEDP1678	T3_positive	Thr-Val-Leu	Amino acids and derivatives	Amino acids and derivatives	C15H29N3O5	332.2172	331.2107	2.7045	[M+H]+	2.04999999994016	3	0.7067	rp	-	49864481	-	-	-	1897.67	1799.47	3113.37	1426.67	13063.82	22003.54	7098.44	7199.63	7074.63	-	1.33014	0.411577	insig	0.137745	-2.85993	down	0.141494	-2.82119	down	1.07099	0.238171	0.18662	-2.42183	down
ME0155139	T3_positive	Phe-Asp-Tyr	Amino acids and derivatives	Amino acids and derivatives	C22H25N3O7	444.1707	443.1693	0.9028	[M+H]+	13.170438646418	3	0.6979	rp	-	11719199	-	19440	-	254831.43	193969.93	230570.69	393689.98	717849.63	546088.72	308917.48	286869.64	313145.18	-	0.64729	-0.627517	insig	0.27021	-1.88785	down	0.422222	-1.24393	down	1.66673	0.0687694	0.409846	-1.28685	down
ME0105516	T3_positive	Alanylglycyllysine	Amino acids and derivatives	Amino acids and derivatives	C11H22N4O4	313.1212	274.1641	1.7762	[M+K]+	2.7632500000152	3	0.6855	rp	-	14299170	-	-	-	720.51	500.22	714.76	552.09	2665.78	3630.77	1462.35	1526.26	1441.86	-	1.30506	0.384115	insig	0.187645	-2.41392	down	0.196862	-2.34474	down	1.19481	0.212798	0.282609	-1.82312	down
ME0159047	T3_positive	Val-Ile-Ser	Amino acids and derivatives	Amino acids and derivatives	C14H27N3O5	359.227	317.1951	2.7045	[M+CH3CN+H]+	4.67499999999177	3	0.685	rp	-	145458957	-	18730	-	2354.78	2489.41	3609.82	4363.06	25248.98	23496.09	13145.7	12899.33	12876.83	-	0.539708	-0.889748	insig	0.0985945	-3.34235	down	0.153635	-2.70242	down	1.47478	0.155557	0.159185	-2.65123	down
ME0156057	T3_positive	Pro-Val-Val	Amino acids and derivatives	Amino acids and derivatives	C15H27N3O4	336.1906	313.2002	2.9014	[M+Na]+	2.89124999994783	3	0.6827	rp	-	15199694	-	22872	-	590.2	1502.29	1199.07	849.62	4788.33	8730.19	2516.05	2455.56	2516.86	-	0.694663	-0.525614	insig	0.31374	-1.67236	down	0.137348	-2.8641	down	1.13811	0.244994	0.229087	-2.12603	down
ME0155856	T3_positive	Pro-Glu-Leu	Amino acids and derivatives	Amino acids and derivatives	C16H27N3O6	442.1659	357.19	2.4465	[M+K+HCOOH]+	16.4646795758051	3	0.682	rp	-	145457461	-	22988	-	2747.78	3827.75	2217.68	7471.02	6556.64	4597.29	4212.66	4026.36	3905.18	-	0.367792	-1.44304	down	0.583797	-0.77646	insig	0.482389	-1.05173	down	1.58247	0.0404203	0.47212	-1.08277	down
ME0155821	T3_positive	Pro-Cys-Glu	Amino acids and derivatives	Amino acids and derivatives	C13H21N3O6S1	389.1445	347.1151	2.8915	[M+CH3CN+H]+	11.0250000000178	3	0.6814	rp	-	145457430	-	21014	-	3940.49	6148.95	5918.18	19495.76	34158.5	9238.27	12126.78	12134.32	11962.62	-	0.20212	-2.30671	down	0.180012	-2.47383	down	0.640616	-0.642469	insig	1.51125	0.162051	0.254523	-1.97413	down
ME0145851	T3_positive	Asn-Phe-Asn	Amino acids and derivatives	Amino acids and derivatives	C17H23N5O6	462.1595	393.1648	2.5856	[M+Na+HCOOH]+	0.0432751012168878	3	0.6778	rp	-	145454218	-	19568	-	16461.65	15081.27	27883.74	31956.66	113741.65	32931.1	46641.98	46247.18	45271.3	-	0.515124	-0.957008	insig	0.132592	-2.91493	down	0.84673	-0.240027	insig	1.28741	0.279058	0.332681	-1.58779	down
ME0149719	T3_positive	Gln-Ile-Ile	Amino acids and derivatives	Amino acids and derivatives	C17H32N4O5	373.2447	372.2373	2.857	[M+H]+	3.1757499999685	3	0.6766	rp	-	145455105	-	18650	-	484.78	1053.93	1263.57	3419.14	21250.03	5407.85	5352.63	5381.24	5367.39	-	0.141784	-2.81823	down	0.0495966	-4.33361	down	0.233655	-2.09755	down	1.56632	0.248234	0.0931701	-3.42399	down
ME0106907	T3_positive	Glu-Ile-Arg	Amino acids and derivatives	Amino acids and derivatives	C17H32N6O6	485.2336	416.2383	1.6591	[M+Na+HCOOH]+	1.19530200152819	3	0.6391	rp	-	25217474	-	15850	-	3172.07	2555.08	3545.1	5690.41	3688.96	18355.8	6286.29	6006.22	6248.02	-	0.557441	-0.843108	insig	0.692629	-0.529846	insig	0.193132	-2.37234	down	1.2289	0.31196	0.334314	-1.58073	down
ME0155786	T3_positive	Pro-Arg-Trp	Amino acids and derivatives	Amino acids and derivatives	C22H31N7O4	457.2319	457.2438	5.7044	[M+]+	24.822673708126	3	0.6276	rp	-	145457394	-	20562	-	9771.16	4865.95	4826.25	10822.76	8196.48	21145.08	7986.71	7811.37	7825.96	-	0.902834	-0.147467	insig	0.593663	-0.752283	insig	0.228245	-2.13135	down	1.28477	0.216258	0.484593	-1.04515	down
ME0153209	T3_positive	Lys-Val-Trp	Amino acids and derivatives	Amino acids and derivatives	C22H33N5O4	516.2279	431.2533	1.325	[M+K+HCOOH]+	11.6616521563073	3	0.6197	rp	-	145456822	-	23365	-	564.51	694.69	1512.59	1735.17	2055.28	2803.97	1666.05	1690.12	1745.99	-	0.325334	-1.62001	down	0.338003	-1.56489	down	0.539446	-0.89045	insig	1.48073	0.0427762	0.420324	-1.25043	down
ME0144714	T3_positive	Ala-Pro-Leu	Amino acids and derivatives	Amino acids and derivatives	C14H25N3O4	317.2178	299.1845	0.8668	[M+NH4]+	6.26599999989708	3	0.6155	rp	-	7408512	-	21590	-	708.33	234.18	605.04	519.05	9904.85	2693.24	2276.41	2347.35	2342.2	-	1.36467	0.448548	insig	0.023643	-5.40245	down	0.224651	-2.15424	down	1.21058	0.306837	0.117979	-3.0834	down
ME0152968	T3_positive	Lys-Glu-Trp	Amino acids and derivatives	Amino acids and derivatives	C22H31N5O6	500.1964	461.2274	1.2744	[M+K]+	11.5356019362602	3	0.6083	rp	-	9804338	-	18246	-	10509.24	1096.78	3443.93	6759.1	26093.3	16761.09	8075.7	7325.94	7823.51	-	1.55483	0.636755	insig	0.042033	-4.57233	down	0.205472	-2.28299	down	1.24645	0.164011	0.303344	-1.72097	down
ME0159143	T3_positive	Val-Pro-Ile	Amino acids and derivatives	Amino acids and derivatives	C16H29N3O4	328.2226	327.2158	2.6529	[M+H]+	1.27499999990732	3	0.6037	rp	-	59982957	-	18329	-	1250.34	1949.48	1271.3	1056.46	10834.06	18778.76	7071.89	7017.5	7020.62	-	1.18352	0.243082	insig	0.17994	-2.47441	down	0.0676988	-3.88473	down	1.15401	0.230328	0.145785	-2.77809	down
ME0149723	T3_positive	Gln-Ile-Ser	Amino acids and derivatives	Amino acids and derivatives	C14H26N4O6	388.2181	346.1852	1.9287	[M+CH3CN+H]+	2.32499999995639	3	0.5934	rp	-	145455110	-	15898	-	1668.53	1419.43	1377.95	1573.84	9819.83	7715.21	4124.2	4014.69	3996.78	-	1.06016	0.0842887	insig	0.144547	-2.79039	down	0.178602	-2.48518	down	1.32587	0.187046	0.233709	-2.09722	down
ME0158431	T3_positive	Tyr-Gln-Asp	Amino acids and derivatives	Amino acids and derivatives	C18H24N4O8	509.1343	424.1594	1.9087	[M+K+HCOOH]+	12.2955317880302	3	0.5738	rp	-	145458617	-	18160	-	2696.66	966.58	1058.81	2651.51	2689.87	4946.74	1504.78	1842.66	1851.4	-	1.01703	0.0243594	insig	0.359341	-1.47658	down	0.214042	-2.22403	down	1.36471	0.126861	0.458981	-1.12349	down
ME0156665	T3_positive	Ser-Asn-Phe	Amino acids and derivatives	Amino acids and derivatives	C16H22N4O6	411.1262	366.1539	2.9014	[M-H+2Na]+	2.35937843074056	3	0.5643	rp	-	145457681	-	17935	-	1460.25	1058.88	1250.34	7122.36	13449.33	2795.06	5931.89	5638.38	5935.38	-	0.205023	-2.28614	down	0.0787311	-3.66692	down	0.447339	-1.16056	down	1.56721	0.168955	0.161318	-2.63202	down
ME0159469	T3_positive	Benzyloxycarbonyl-Tyr-Leu-NHOH	Amino acids and derivatives	Amino acids and derivatives	C23H29N3O6	444.2062	443.2056	2.7436	[M+H]+	15.1729033377085	3	0.5553	rp	-	46173719	-	-	C02203	4136.97	10441.62	3148.49	27029.22	20320.87	26578.62	20644.58	20876.57	20878.44	-	0.153055	-2.70787	down	0.513837	-0.960617	insig	0.118459	-3.07753	down	1.65604	0.00403328	0.239786	-2.06018	down
ME0152965	T3_positive	Lys-Glu-Ser-Thr-Leu	Amino acids and derivatives	Amino acids and derivatives	C24H44N6O10	577.3188	576.3119	3.4181	[M+H]+	0.675536179431069	2	0.9474	rp	-	-	-	264672	-	7776.77	19774.22	17289.97	32765.89	25585.94	37076.26	27369.43	27411.9	26693.31	-	0.237343	-2.07495	down	0.772855	-0.37173	insig	0.466335	-1.10056	down	1.45278	0.0276008	0.469893	-1.0896	down
ME0152962	T3_positive	Lys-Glu-Phe-Lys	Amino acids and derivatives	Amino acids and derivatives	C26H42N6O7	551.3178	550.3115	5.6767	[M+H]+	1.81383257740595	2	0.9326	rp	-	-	-	168767	-	357.67	205.94	1133.2	1960.95	8009.47	8567.61	2230.7	1619.39	2074.74	-	0.182396	-2.45485	down	0.0257121	-5.28141	down	0.132266	-2.91849	down	1.58049	0.114943	0.0915313	-3.44959	down
ME0158617	T3_positive	Tyr-Thr-Arg-Arg	Amino acids and derivatives	Amino acids and derivatives	C25H42N10O7	595.3287	594.3238	3.0596	[M+H]+	4.01457279845948	2	0.9262	rp	-	-	-	262173	-	3517	9575.02	5221.2	17457.51	7221.37	16301.47	13138.06	13048.41	12754.02	-	0.201461	-2.31143	down	1.32593	0.407003	insig	0.32029	-1.64255	down	1.30603	0.130271	0.446878	-1.16205	down
ME0157786	T3_positive	Thr-Pro-Pro-Val-Gln	Amino acids and derivatives	Amino acids and derivatives	C24H40N6O8	541.2959	540.2908	3.8749	[M+H]+	3.99040779862299	2	0.9187	rp	-	-	-	264061	-	727.96	1630.34	1188.5	2130.23	4654.15	4095.99	1660.76	1825.48	1452.27	-	0.341728	-1.54908	down	0.350298	-1.51334	down	0.290162	-1.78507	down	1.56813	0.0729904	0.325982	-1.61714	down
ME0151369	T3_positive	Ile-Asp-Leu-Arg	Amino acids and derivatives	Amino acids and derivatives	C22H41N7O7	516.3142	515.3067	2.6849	[M+H]+	0.290520856591127	2	0.8995	rp	-	-	-	160473	-	310.37	558.61	489.51	5986.8	11949.09	2653.66	3816.61	3813.82	3798.2	-	0.0518424	-4.26972	down	0.0467492	-4.41892	down	0.184466	-2.43857	down	1.69965	0.14234	0.0659796	-3.92184	down
ME0157683	T3_positive	Thr-Ile-Glu-Ile-Ile	Amino acids and derivatives	Amino acids and derivatives	C27H49N5O9	588.3574	587.353	3.0862	[M+H]+	4.97994145865019	2	0.7576	rp	-	-	-	264211	-	919.04	2154.61	887.6	6300.59	2882.65	8402.39	3957.1	3898.64	3770.63	-	0.145866	-2.77729	down	0.747441	-0.419969	insig	0.105637	-3.24282	down	1.59342	0.0976259	0.225255	-2.15037	down
ME0150055	T3_positive	Glu-Leu-Ile-Leu-Ser	Amino acids and derivatives	Amino acids and derivatives	C26H47N5O9	574.3507	573.3374	3.0596	[M+H]+	10.4815108584645	2	0.7541	rp	-	-	-	264713	-	13832.97	21639.36	15632.47	57252.01	25702.61	60849.85	34454.06	34648.44	34466.96	-	0.241615	-2.04922	down	0.841913	-0.248257	insig	0.256902	-1.96071	down	1.55616	0.103709	0.355377	-1.49258	down
ME0151358	T3_positive	Ile-Asn-Val-Asp-Tyr	Amino acids and derivatives	Amino acids and derivatives	C28H42N6O10	622.2897	622.2962	1.4511	[M+]+	9.70599605901931	2	0.7531	rp	-	-	-	264182	-	6237.45	3014.22	7029.55	10239.04	14181.14	11614.86	7066.52	6637.36	6453.3	-	0.609183	-0.715052	insig	0.212551	-2.23412	down	0.60522	-0.724468	insig	1.50309	0.0175799	0.451816	-1.14619	down
ME0149614	T3_positive	Gln-Ala-His-Asp	Amino acids and derivatives	Amino acids and derivatives	C18H27N7O8	470.1999	469.1921	2.0284	[M+H]+	1.04211104819001	2	0.7516	rp	-	-	-	207601	-	5814.13	1301.97	1713.54	4653.61	8243.41	6939.84	3048.22	2637.75	3117.19	-	1.24938	0.321213	insig	0.157941	-2.66255	down	0.246913	-2.01792	down	1.31119	0.115129	0.445113	-1.16776	down
ME0149863	T3_positive	Gln-Val-Leu-Arg	Amino acids and derivatives	Amino acids and derivatives	C22H42N8O6	532.34760000000006	514.3227	4.8397	[M+NH4]+	16.9765940651474	3	0.714	rp	-	-	-	214473	-	5236.61	4154.81	24799.24	28593.18	52505.76	33143.84	23402.74	24616.72	23627.74	-	0.183142	-2.44897	down	0.0791306	-3.65962	down	0.748231	-0.418445	insig	1.41094	0.0553826	0.299281	-1.74043	down
ME0149864	T3_positive	Gln-Val-Leu-Leu-Gly	Amino acids and derivatives	Amino acids and derivatives	C24H44N6O7	546.3634	528.3271	5.6946	[M+NH4]+	3.50539152684276	3	0.6696	rp	-	-	-	265013	-	37.32	110.11	363.16	398.15	2716.57	3569.16	1197.34	1154.63	1110.19	-	0.0937335	-3.41529	down	0.0405327	-4.62477	down	0.101749	-3.29691	down	1.47225	0.160631	0.0763913	-3.71045	down
ME0153160	T3_positive	Lys-Thr-Ser-Asp	Amino acids and derivatives	Amino acids and derivatives	C17H31N5O9	472.2098	449.2122	3.4181	[M+Na]+	4.05641854437381	3	0.6582	rp	-	-	-	174181	-	1865.64	759.36	2308.88	2043.83	9638.54	7417.62	4168.11	4114.77	4132.67	-	0.912816	-0.131605	insig	0.0787837	-3.66596	down	0.31127	-1.68376	down	1.33214	0.166695	0.258318	-1.95278	down
ME0158916	T3_positive	Val-Asn-His-Val-Thr	Amino acids and derivatives	Amino acids and derivatives	C24H40N8O8	613.2817	568.2969	2.0735	[M-H+2Na]+	21.9969008338674	3	0.6197	rp	-	-	-	264082	-	80.99	73.98	199.4	216.41	12508.14	432.86	2609.02	2649.17	2606.53	-	0.374243	-1.41795	down	0.00591455	-7.40152	down	0.460657	-1.11824	down	1.19529	0.403615	0.0269331	-5.21448	down
ME0145953	T3_positive	Asn-Val-Ile-Glu	Amino acids and derivatives	Amino acids and derivatives	C20H35N5O8	474.2553	473.2486	1.9881	[M+H]+	1.18079721778709	3	0.6127	rp	-	-	-	198422	-	903.08	488.92	669.84	771.61	20835.65	2092.4	4888.47	4702.54	4912.14	-	1.17038	0.226982	insig	0.0234656	-5.41331	down	0.32013	-1.64327	down	1.12867	0.381475	0.0869987	-3.52286	down
ME0155123	T3_positive	Phe-Asp-Cys-Asn-Asn	Amino acids and derivatives	Amino acids and derivatives	C24H33N7O10S	611.1855	611.201	0.296	[M+]+	24.4764213691424	3	0.5882	rp	-	-	-	264278	-	523.02	1479.13	1768.8	3876.86	2124.2	1548.35	4887.06	5026.4	3947.07	-	0.134908	-2.88995	down	0.696323	-0.522171	insig	1.14238	0.192039	insig	1.11225	0.209331	0.499503	-1.00144	down
ME0144619	T3_positive	Ala-Ile-Leu-Asp	Amino acids and derivatives	Amino acids and derivatives	C19H34N4O7	431.2496	430.2427	2.9603	[M+H]+	9.87897649487257	3	0.5551	rp	-	-	-	106462	-	3196.79	3514.68	3448.3	2423.41	18670.79	18068.79	7948.52	7929.88	7705.58	-	1.31913	0.399585	insig	0.188245	-2.40932	down	0.190843	-2.38954	down	1.11207	0.210687	0.259423	-1.94662	down
ME0144349	T3_positive	Ac-Val-Asp-Val-Ala-Asp-CHO	Amino acids and derivatives	Amino acids and derivatives	C23H37N5O10	561.2855	543.254	1.9881	[M+NH4]+	12.9639003990647	3	0.5115	rp	-	-	-	-	-	102.96	160.65	196.67	91.71	3555.81	1090.84	698.41	587.67	660.34	-	1.12267	0.166933	insig	0.0451796	-4.46819	down	0.180292	-2.47159	down	1.06513	0.300202	0.0971391	-3.3638	down
ME0108056	T3_negative	Lysyl-Isoleucine	Amino acids and derivatives	Amino acids and derivatives	C12H25N3O3	258.1824	259.1896	1.0753	[M-H]-	0.274999999874126	2	0.8519	rp	20556-13-2	7010499	HMDB0028954	-	-	6029.99	7911.02	580.01	4272.87	12053.92	49498.24	13220.58	13357.48	13362.77	-	1.41123	0.49695	insig	0.656303	-0.607567	insig	0.0117178	-6.41516	down	1.07767	0.34486	0.2206	-2.18049	down
MEDL00643	T3_negative	Phenylacetylglutamine	Amino acids and derivatives	Amino acids and derivatives	C13H16N2O4	299.0844	264.111	1.7281	[M+Cl]-	9.97499999996876	3	0.6999	rp	28047-15-6	92258	HMDB0006344	-	C04148	3501.19	3568.01	4424.97	20357.85	13787.74	26138.11	6084.56	6537.53	6488.94	ko00360	0.171982	-2.53967	down	0.258781	-1.95019	down	0.169292	-2.56242	down	1.77142	0.0440446	0.190668	-2.39087	down
ME0107144	T3_negative	Glycylmethionine	Amino acids and derivatives	Amino acids and derivatives	C7H14N2O3S	205.0732	206.0725	3.9058	[M-H]-	19.9750000000165	3	0.6353	rp	554-94-9	151282	HMDB0028847	65185	-	5514579.21	2203102.92	3343165.56	6730630.25	16824991.5	5613354.2	5951205.23	6049326.7	5957936.07	-	0.819326	-0.287491	insig	0.130942	-2.933	down	0.595574	-0.747648	insig	1.31257	0.227885	0.379199	-1.39897	down
ME0108629	T3_negative	N-Acetylhistidine	Amino acids and derivatives	Amino acids and derivatives	C8H11N3O3	232.0537	197.08	4.7704	[M+Cl]-	10.6499999999699	3	0.6244	rp	218084	75619	HMDB0032055	-	C02997	64459.48	31315.75	20245.62	94872.54	167282.12	82520.16	77969.82	78265.09	77105.95	-	0.679432	-0.557598	insig	0.187203	-2.41732	down	0.245342	-2.02714	down	1.50076	0.0834781	0.33661	-1.57085	down
ME0105372	T3_negative	7,8-dihydro-7-hydroxy-8S-glutathionylbenzo[a]pyrene	Amino acids and derivatives	Amino acids and derivatives	C30H29N3O7S	574.1802	575.1726	1.0753	[M-H]-	23.2601280281867	3	0.6563	rp	-	11954069	HMDB0060423	-	C14856	11301.62	7124.27	16458.21	34205.09	56450.22	70382.1	30942.58	29935.64	30314.08	-	0.330408	-1.59768	down	0.126204	-2.98617	down	0.233841	-2.0964	down	1.67783	0.0498078	0.216621	-2.20675	down
ME0153882	T3_negative	Met-Tyr	Amino acids and derivatives	Amino acids and derivatives	C14H20N2O4S	349.0559	312.1144	3.6513	[M+K-2H]-	17.6999999999339	3	0.5678	rp	-	23275780	HMDB0028985	-	-	16189.38	983.13	3215.95	24198.92	109421.06	92644.14	41652.07	42072.79	42032.88	-	0.669013	-0.579895	insig	0.00898483	-6.79829	down	0.0347129	-4.84838	down	1.51814	0.114672	0.0901091	-3.47218	down
ME0142720	T3_negative	3,5-Dinitro-L-tyrosine	Amino acids and derivatives	Amino acids and derivatives	C9H9N3O7	270.0353	271.044	2.696	[M-H]-	3.62500000008481	3	0.7437	rp	17360-11-1	439948	-	-	C03225	1601.56	287.45	1557.52	4546.26	2852.17	6072.68	2659.85	2628.76	2731.06	-	0.352281	-1.5052	down	0.100783	-3.31068	down	0.25648	-1.96308	down	1.42942	0.0514609	0.255846	-1.96665	down
MEDN1207	T3_negative	Cysteinyldopa	Amino acids and derivatives	Amino acids and derivatives	C12H16N2O6S	351.0352	316.0729	1.4456	[M+Cl]-	2.26749999995945	3	0.6964	rp	19641-92-0	14178745	-	-	C17935	287.64	7772.03	312.43	2896.53	13789.51	7192.61	4720.25	4986.2	4630.93	ko00350	0.099305	-3.33199	down	0.563619	-0.827208	insig	0.0434376	-4.52491	down	1.20162	0.272445	0.35061	-1.51206	down
MEDP1674	T3_negative	Val-Val-Val	Amino acids and derivatives	Amino acids and derivatives	C15H29N3O4	314.2086	315.2158	2.6711	[M-H]-	7.01624999990713	3	0.6021	rp	28130-13-4	7020215	-	-	-	762.02	686.9	1198.76	469.08	8634.98	17307.56	5852.64	6040.79	6078.24	-	1.6245	0.699995	insig	0.0795485	-3.65202	down	0.0692622	-3.85179	down	1.06508	0.244702	0.100247	-3.31837	down
ME0109537	T3_negative	S-(1,2-Dicarboxyethyl)glutathione	Amino acids and derivatives	Amino acids and derivatives	C14H21N3O10S	423.1054	423.0948	2.8594	[M-]-	23.9662339870659	3	0.5558	rp	1115-52-2	9802383	-	44314	-	75598.85	34940.99	45309.79	143340.82	288568.16	68875.54	115128.01	117245.05	117371.62	-	0.527406	-0.923013	insig	0.121084	-3.04592	down	0.65785	-0.604169	insig	1.33939	0.213549	0.311211	-1.68404	down
ME0109115	T3_negative	Phe-Ile-Lys	Amino acids and derivatives	Amino acids and derivatives	C21H34N4O4	405.2488	406.258	3.6903	[M-H]-	4.71313177960726	3	0.8222	rp	-	145457244	-	16993	-	27700.21	174411.26	43640.13	167437.63	83140.72	453384.06	144070.02	142517.31	143597.57	-	0.165436	-2.59565	down	2.09778	1.06887	up	0.0962542	-3.37701	down	1.13517	0.306847	0.349098	-1.5183	down
ME0145374	T3_negative	Arg-His-His	Amino acids and derivatives	Amino acids and derivatives	C18H28N10O4	483.1975	448.2295	3.2375	[M+Cl]-	1.11438572691512	3	0.7229	rp	-	145453835	-	20444	-	12656.08	6761.06	16165.34	11308.65	24406.63	46292.02	6960.21	7488.25	7764.76	-	1.11915	0.162404	insig	0.277017	-1.85195	down	0.349204	-1.51786	down	1.11777	0.265565	0.433894	-1.20459	down
ME0151017	T3_negative	His-Lys-Phe	Amino acids and derivatives	Amino acids and derivatives	C21H30N6O4	429.2336	430.2329	3.0384	[M-H]-	2.66459647536433	3	0.6876	rp	-	67919500	-	22220	-	5392.97	6198.75	7348.28	7050.33	46836.23	45228.72	16043.14	15343.17	16038.44	-	0.764924	-0.386611	insig	0.132349	-2.91758	down	0.162469	-2.62176	down	1.35031	0.175936	0.191091	-2.38767	down
ME0106289	T3_negative	Cysteylglycyllysine	Amino acids and derivatives	Amino acids and derivatives	C11H22N4O4S	305.1243	306.1362	2.27	[M-H]-	2.93999999996686	3	0.6816	rp	-	18219891	-	-	-	976.47	634.17	2234.84	1634.15	5167.08	1868.95	1976.07	2245.41	2082.25	-	0.59754	-0.742893	insig	0.122733	-3.02641	down	1.19577	0.257944	insig	1.09469	0.294198	0.443529	-1.1729	down
ME0151564	T3_negative	Ile-Pro-Trp	Amino acids and derivatives	Amino acids and derivatives	C22H30N4O4	449.202	414.2267	3.6318	[M+Cl]-	3.12484911692627	3	0.6777	rp	-	145456253	-	22950	-	7621.82	17027.22	17097.92	14787.78	79982.16	20316.03	26776.71	27318.73	26435.77	-	0.515413	-0.956198	insig	0.212888	-2.23184	down	0.841597	-0.248798	insig	1.01323	0.361945	0.362746	-1.46297	down
ME0158688	T3_negative	Tyr-Gly-Tyr	Amino acids and derivatives	Amino acids and derivatives	C20H23N3O6	400.1501	401.1587	2.0134	[M-H]-	20.7255332566254	3	0.6774	rp	-	71358212	-	-	-	13477.69	10543.3	7329.6	17350.02	27368.77	20868.79	18466.98	18905.62	18421.35	-	0.776811	-0.364364	insig	0.385231	-1.3762	down	0.351223	-1.50954	down	1.58161	0.0390735	0.477996	-1.06493	down
ME0155957	T3_negative	Pro-Phe-Glu	Amino acids and derivatives	Amino acids and derivatives	C19H25N3O6	390.1688	391.1743	3.1575	[M-H]-	3.33924999992519	3	0.6731	rp	-	145457553	-	17486	-	412.34	865.77	1013.38	757.55	7004.38	2875.68	1461.26	1307.71	1769.33	-	0.544307	-0.877507	insig	0.123604	-3.0162	down	0.352397	-1.50473	down	1.20891	0.267963	0.215414	-2.21482	down
ME0144455	T3_negative	Ala-Ala-Glu	Amino acids and derivatives	Amino acids and derivatives	C11H19N3O6	288.1189	289.1274	0.7651	[M-H]-	4.03625000004126	3	0.6586	rp	-	9835616	-	21800	-	2333.92	2126.03	4582.68	2786.62	16083.71	9534.2	11257.12	11741.89	11757.35	-	0.837545	-0.255761	insig	0.132185	-2.91937	down	0.480657	-1.05692	down	1.17843	0.231655	0.318352	-1.65131	down
ME0151038	T3_negative	His-Phe-Asp	Amino acids and derivatives	Amino acids and derivatives	C19H23N5O6	462.1526	417.1648	2.7802	[M+HCOO]-	20.2959144323482	3	0.6459	rp	-	11553484	-	20226	-	4901.52	8979.55	5672.1	6743.25	19175.06	14970.6	10293.33	11175.8	11276.31	-	0.726878	-0.460215	insig	0.468293	-1.09452	down	0.378883	-1.40018	down	1.26137	0.182272	0.478202	-1.06431	down
ME0144647	T3_negative	Ala-Leu-Tyr	Amino acids and derivatives	Amino acids and derivatives	C18H27N3O5	364.1871	365.1951	2.6617	[M-H]-	5.17775000005827	3	0.636	rp	-	57095764	-	23503	-	94.39	199.69	198.37	108.78	3849.06	8509.51	905.83	798.46	844.85	-	0.867715	-0.204707	insig	0.0518802	-4.26867	down	0.0233116	-5.42281	down	1.18937	0.242138	0.0394992	-4.66203	down
ME0106908	T3_negative	Glu-Ile-Phe	Amino acids and derivatives	Amino acids and derivatives	C20H29N3O6	406.1981	407.2056	3.8274	[M-H]-	5.80587807716205	3	0.624	rp	-	71464662	-	20760	-	3330.15	3418.29	2922.36	3201.11	57584.8	15289.53	9777.2	9442.8	9374.71	-	1.04031	0.0570149	insig	0.059361	-4.07434	down	0.191135	-2.38734	down	1.21229	0.311493	0.127121	-2.97572	down
ME0106304	T3_negative	Cysteylprolylarginine	Amino acids and derivatives	Amino acids and derivatives	C14H26N6O4S	373.1668	374.1736	1.6695	[M-H]-	5.93975000001024	3	0.6215	rp	-	14081831	-	-	-	2282.14	1703.86	1273.24	3816.52	13135.73	23077.61	2580.16	2531.61	2434.42	-	0.597964	-0.74187	insig	0.129712	-2.94662	down	0.0551721	-4.17992	down	1.57231	0.17218	0.131383	-2.92815	down
ME0148030	T3_negative	Cys-Leu-Thr	Amino acids and derivatives	Amino acids and derivatives	C13H25N3O5S1	334.1498	335.1515	2.1516	[M-H]-	6.27074999997035	3	0.6154	rp	-	145454805	-	18060	-	15227.18	17156.68	14246.7	41068.21	33815.26	48054.76	26834.93	26573.82	26916.61	-	0.370778	-1.43137	down	0.507365	-0.978904	insig	0.296468	-1.75405	down	1.78092	0.0214106	0.379301	-1.39859	down
ME0151045	T3_negative	His-Phe-His	Amino acids and derivatives	Amino acids and derivatives	C21H25N7O4	438.1891	439.1968	2.8992	[M-H]-	6.38077933671068	3	0.6134	rp	-	145455934	-	19937	-	7502.39	5840.62	9989.12	18933.47	14404.92	22118.71	12747.11	13474.72	14187.1	-	0.39625	-1.33552	down	0.40546	-1.30237	down	0.451614	-1.14684	down	1.65255	0.0233396	0.420724	-1.24905	down
ME0145356	T3_negative	Arg-Glu-Trp	Amino acids and derivatives	Amino acids and derivatives	C22H31N7O6	488.2332	489.2336	2.8	[M-H]-	9.36555273707228	3	0.563	rp	-	9870152	-	17787	-	2213.36	695.6	2228.49	1874.38	29839.82	4711.55	3140.19	3030.65	2597.97	-	1.18085	0.239825	insig	0.0233111	-5.42284	down	0.472984	-1.08014	down	1.12913	0.361348	0.141039	-2.82583	down
ME0151485	T3_negative	Ile-Leu-Asn-Asp	Amino acids and derivatives	Amino acids and derivatives	C20H35N5O8	472.2411	473.2486	2.1516	[M-H]-	0.338809870179371	2	0.8981	rp	-	-	-	163301	-	9.25	6.61	26.7	50.08	6657.99	50.28	923.24	958.2	935.65	-	0.184704	-2.43671	down	0.000992792	-9.97622	down	0.531026	-0.913145	insig	1.21083	0.416411	0.0062974	-7.31103	down
ME0151332	T3_negative	Ile-Arg-Leu-Lys	Amino acids and derivatives	Amino acids and derivatives	C24H48N8O5	527.3703	528.3748	4.4182	[M-H]-	5.36627714261027	2	0.8717	rp	-	-	-	165267	-	1933.8	732.96	178.2	27029.87	7802.93	20775.44	7879.05	8168.99	7729.37	-	0.0715431	-3.80504	down	0.0939339	-3.41221	down	0.00857744	-6.86524	down	1.65205	0.0886787	0.0511608	-4.28882	down
ME0151121	T3_negative	His-Tyr-Arg-Lys	Amino acids and derivatives	Amino acids and derivatives	C27H42N10O6	601.3239	602.3289	4.653	[M-H]-	3.85816853594476	2	0.8549	rp	-	-	-	159367	-	9663.95	13014.66	5318.31	36859.84	30742.86	32549.87	19624.87	19586.07	19107.15	-	0.262181	-1.93136	down	0.423339	-1.24011	down	0.16339	-2.61361	down	1.7026	0.00132484	0.279543	-1.83886	down
ME0151568	T3_negative	Ile-Ser-Arg-Lys	Amino acids and derivatives	Amino acids and derivatives	C21H42N8O6	501.3064	502.3227	4.2611	[M-H]-	18.0126113413179	2	0.8146	rp	-	-	-	165767	-	11874.43	32782.39	44638.01	27177.14	98693.1	65624.57	42636.39	42018.8	42698.87	-	0.436927	-1.19454	down	0.332165	-1.59003	down	0.680203	-0.555963	insig	1.03874	0.237145	0.466304	-1.10066	down
ME0153035	T3_negative	Lys-Leu-Glu-Arg	Amino acids and derivatives	Amino acids and derivatives	C23H44N8O7	543.3172	544.3333	4.2796	[M-H]-	16.1965376220994	2	0.8135	rp	-	-	-	171153	-	34585.45	51178.35	28676.27	65733.91	158543.08	79184.76	78677.09	77810.07	78118.22	-	0.526143	-0.926473	insig	0.322804	-1.63127	down	0.362144	-1.46537	down	1.50938	0.155647	0.377115	-1.40692	down
ME0144778	T3_negative	Ala-Tyr-Ile-Asp	Amino acids and derivatives	Amino acids and derivatives	C22H32N4O8	479.2146	480.222	3.5334	[M-H]-	0.229542202505624	2	0.8029	rp	-	-	-	111222	-	13125.3	6448.1	24453.4	16025.28	166642.14	36281.82	43444.66	43170.43	41749.46	-	0.819037	-0.287999	insig	0.0386943	-4.69174	down	0.673985	-0.569212	insig	1.1348	0.341803	0.201082	-2.31414	down
ME0155341	T3_negative	Phe-Ser-Tyr-Asp	Amino acids and derivatives	Amino acids and derivatives	C25H30N4O9	529.1932	530.2013	3.3516	[M-H]-	1.47393966946367	2	0.79990000000000006	rp	-	-	-	141861	-	20354.75	12475.56	32603.73	26897.86	114234.03	41693.27	25876.41	24543.28	25901.67	-	0.756742	-0.402126	insig	0.109211	-3.19482	down	0.78199	-0.354778	insig	1.1969	0.282112	0.357905	-1.48235	down
ME0158703	T3_negative	TyrMe-HoPhe-OH	Amino acids and derivatives	Amino acids and derivatives	C26H26N2O7	477.1672	478.174	4.1425	[M-H]-	1.04785183037328	2	0.7829	rp	-	-	-	65360	-	21184.69	29449.57	23336.72	35409.74	52550.1	135179.78	52141.71	52517.33	52582.41	-	0.598273	-0.741124	insig	0.560409	-0.835447	insig	0.172635	-2.53421	down	1.40628	0.24729	0.331501	-1.59292	down
ME0158456	T3_negative	Tyr-Glu-Gln-Asp	Amino acids and derivatives	Amino acids and derivatives	C23H31N5O11	552.1936	553.202	1.7812	[M-H]-	2.01016051030205	2	0.7694	rp	-	-	-	256941	-	19083.25	3933.89	11421.06	16739.22	35859.92	29315.36	21807.91	21912.19	21854.53	-	1.14003	0.189075	insig	0.109702	-3.18834	down	0.389593	-1.35996	down	1.26399	0.0941599	0.420416	-1.25011	down
ME0146164	T3_negative	Asp-Leu-Ala-Glu	Amino acids and derivatives	Amino acids and derivatives	C18H30N4O9	445.1953	446.2013	2.5771	[M-H]-	2.96499966141554	2	0.7681	rp	-	-	-	123083	-	16066.25	12586.73	18109.21	19746.5	70468.46	26277.26	36909.09	35829.67	36858.11	-	0.813625	-0.297564	insig	0.178615	-2.48507	down	0.689159	-0.537091	insig	1.24834	0.28137	0.401419	-1.31682	down
ME0155378	T3_negative	Phe-Tyr-Asn-Glu	Amino acids and derivatives	Amino acids and derivatives	C27H33N5O9	570.2316	571.2278	3.0138	[M-H]-	19.4135416343291	2	0.7668	rp	-	-	-	143302	-	5910.69	2232.63	1577.55	33592	173661.85	40458.7	26745.95	26561.53	26761.27	-	0.175955	-2.50672	down	0.0128562	-6.28139	down	0.0389916	-4.68069	down	1.68019	0.223879	0.0392425	-4.67144	down
ME0156780	T3_negative	Ser-His-Phe-Lys	Amino acids and derivatives	Amino acids and derivatives	C24H35N7O6	516.2669	517.2649	2.349	[M-H]-	18.0530036963379	2	0.7644	rp	-	-	-	225967	-	1341.63	677.22	787.68	3104.09	32830.62	2428.44	7669.13	7886.71	7563.91	-	0.432214	-1.21018	down	0.0206277	-5.59927	down	0.324356	-1.62435	down	1.35666	0.358545	0.0731569	-3.77286	down
ME0158710	T3_negative	TyrMe-Phe-OH	Amino acids and derivatives	Amino acids and derivatives	C25H24N2O7	463.1515	464.1584	3.9255	[M-H]-	0.971605267872604	2	0.7632	rp	-	-	-	65019	-	20175.34	6692.78	16887.56	49682.55	240608.11	66948.9	68062.45	69263.11	68863.85	-	0.406085	-1.30015	down	0.0278161	-5.16794	down	0.252246	-1.9871	down	1.54668	0.228273	0.122483	-3.02935	down
ME0149927	T3_negative	Glu-Asn-Gln-Glu	Amino acids and derivatives	Amino acids and derivatives	C19H30N6O11	517.1912	518.1973	3.8862	[M-H]-	2.39757167741393	2	0.7603	rp	-	-	-	132143	-	109100.65	41841.37	87672.98	88818.78	469580.84	173653.15	104826.38	111614.38	112654.57	-	1.22835	0.296723	insig	0.0891037	-3.48837	down	0.504874	-0.986004	insig	1.17625	0.288836	0.325953	-1.61726	down
ME0157668	T3_negative	Thr-His-Phe-Lys	Amino acids and derivatives	Amino acids and derivatives	C25H37N7O6	530.2834	531.2805	2.8897	[M-H]-	19.1787920352239	2	0.7573	rp	-	-	-	233967	-	1478.97	865.45	808.34	2524.69	12598.1	1241.97	7837.72	7812.45	7542.01	-	0.585803	-0.771513	insig	0.0686969	-3.86361	down	0.650853	-0.619596	insig	1.16602	0.344729	0.192655	-2.37591	down
ME0158707	T3_negative	TyrMe-Met-OH	Amino acids and derivatives	Amino acids and derivatives	C21H24N2O7S	447.1338	448.1304	4.4769	[M-H]-	23.886038368983	2	0.7558	rp	-	-	-	65200	-	49926.18	28911.17	32249.33	47135.79	115208.96	97090.57	63016.14	62932.92	62357.71	-	1.0592	0.0829736	insig	0.250945	-1.99455	down	0.332157	-1.59006	down	1.43711	0.125192	0.428186	-1.22369	down
ME0155283	T3_negative	Phe-Lys-Val-Glu	Amino acids and derivatives	Amino acids and derivatives	C25H39N5O7	520.2682	521.2849	5.097	[M-H]-	18.1633787267535	2	0.7268	rp	-	-	-	139022	-	5653.84	23358.29	5070.38	9795.38	20129.68	43288.4	18325.68	18921.97	18989.37	-	0.577195	-0.79287	insig	1.16039	0.21461	insig	0.11713	-3.09381	down	1.02915	0.335248	0.465522	-1.10308	down
ME0146104	T3_negative	Asp-Glu-Leu-Val-Ile	Amino acids and derivatives	Amino acids and derivatives	C26H45N5O10	586.3093	587.3166	3.6704	[M-H]-	1.09464070449733	3	0.7234	rp	-	-	-	264178	-	151.19	1518.32	1065.02	1599.64	32449.33	2672.69	5975.48	6212.14	5926.6	-	0.094515	-3.40331	down	0.0467905	-4.41764	down	0.398482	-1.32741	down	1.20964	0.378915	0.0744664	-3.74727	down
ME0144645	T3_negative	Ala-Leu-Thr-Asp	Amino acids and derivatives	Amino acids and derivatives	C17H30N4O8	417.1911	418.2064	4.5571	[M-H]-	19.0796211286418	3	0.688	rp	-	-	-	107402	-	1383.75	30365.8	9453.13	49064.08	24502.03	45878.55	27800.17	27711.37	27725.48	-	0.0282029	-5.14801	down	1.23932	0.309546	insig	0.206047	-2.27896	down	1.21292	0.0882397	0.344952	-1.53553	down
ME0152248	T3_negative	Leu-Asn-Ile-Leu-Thr	Amino acids and derivatives	Amino acids and derivatives	C26H48N6O8	571.3337	572.3534	3.0185	[M-H]-	21.6002348251125	3	0.6698	rp	-	-	-	264639	-	324714.33	352872.54	281519.72	907766.06	459506.31	1041564.23	561809.5	563526.91	561634.91	-	0.357707	-1.48315	down	0.767938	-0.380938	insig	0.270286	-1.88744	down	1.57495	0.109044	0.398162	-1.32857	down
ME0153203	T3_negative	Lys-Val-Ile-Arg	Amino acids and derivatives	Amino acids and derivatives	C23H46N8O5	533.3699	514.3591	5.0647	[M+F]-	22.2739689936962	3	0.6697	rp	-	-	-	174433	-	141.64	486.8	5054.66	10810.07	26278.26	22341.47	10183.9	10615.65	10088.83	-	0.0131026	-6.254	down	0.0185248	-5.7544	down	0.226246	-2.14404	down	1.50361	0.0489435	0.0956271	-3.38644	down
ME0158697	T3_negative	TyrMe-Abu-OH	Amino acids and derivatives	Amino acids and derivatives	C20H22N2O7	437.1085	402.1427	2.7709	[M+Cl]-	8.23587358941979	3	0.6661	rp	-	-	-	65300	-	7116.85	13701.11	3498.37	9970.87	75795.83	27731.33	24770.52	25717.03	25821.86	-	0.713764	-0.486481	insig	0.180763	-2.46783	down	0.126152	-2.98676	down	1.28631	0.268316	0.214245	-2.22267	down
ME0155977	T3_negative	Pro-Pro-His	Amino acids and derivatives	Amino acids and derivatives	C16H23N5O4	348.1563	349.175	1.4679	[M-H]-	5.01075000002515	3	0.6392	rp	-	-	-	19880	-	1618.63	2823.01	1052.16	5766.52	7251.62	7726.44	3422.1	3103.37	3370.05	-	0.280694	-1.83293	down	0.389294	-1.36107	down	0.136177	-2.87645	down	1.6915	0.00312802	0.264831	-1.91686	down
ME0156970	T3_negative	Ser-Val-Asn-Glu	Amino acids and derivatives	Amino acids and derivatives	C17H29N5O9	492.1828	447.1965	1.6403	[M+HCOO]-	22.1051192692804	3	0.5895	rp	-	-	-	230502	-	121811.24	36288.08	50981.44	176935.11	230761.72	134382.05	91157.02	85640.74	86953.39	-	0.688451	-0.538573	insig	0.157253	-2.66884	down	0.379377	-1.3983	down	1.45793	0.0447001	0.385702	-1.37444	down
ME0157836	T3_negative	Thr-Tyr-Asp-Gly-Phe	Amino acids and derivatives	Amino acids and derivatives	C28H35N5O10	600.2179	601.2384	1.0954	[M-H]-	8.96906856424133	3	0.5693	rp	-	-	-	264310	-	1728.13	944.43	2002.77	5994.72	32300.41	16065.48	6571.24	6347.81	5943.75	-	0.288275	-1.79448	down	0.0292389	-5.09596	down	0.124663	-3.0039	down	1.64407	0.163002	0.0860058	-3.53942	down
ME0154272	T3_negative	Nap-Gly-OH	Amino acids and derivatives	Amino acids and derivatives	C20H16N2O6	401.0853	380.1008	1.2506	[M+Na-2H]-	24.3345679969125	3	0.5202	rp	-	-	-	65077	-	11560.48	5083.93	9272.61	9713.22	38585.14	22056.39	16537.89	16495.82	16106.22	-	1.19018	0.25118	insig	0.131759	-2.92403	down	0.420405	-1.25015	down	1.26265	0.214499	0.368376	-1.44075	down
ME0114256	T3_positive	Diethylpropion	Benzene and substituted derivatives	Benzene and substituted derivatives	C13H19NO	411.2952	205.1467	3.2185	[2M+H]+	13.177709287086	2	0.736	rp	134-80-5	7029	HMDB0015072	-	C06954	29049.05	24163.3	12397.07	110679.62	56386.97	137000.82	63769.62	63558.43	63772.07	-	0.262461	-1.92983	down	0.428526	-1.22254	down	0.090489	-3.46611	down	1.65537	0.0731028	0.215773	-2.21242	down
ME0118301	T3_positive	2-Benzofurancarboxaldehyde	Benzene and substituted derivatives	Benzene and substituted derivatives	C9H6O2	164.0693	146.0368	2.8174	[M+NH4]+	1.94874999998262	3	0.7036	rp	4265-16-1	61341	HMDB0033183	-	-	1240.99	3335.17	4505.45	5313.75	7513.44	6715.39	4866.6	4686.25	4723.93	-	0.233543	-2.09824	down	0.443894	-1.17171	down	0.670914	-0.5758	insig	1.33918	0.0460852	0.464709	-1.1056	down
ME0004438	T3_positive	2-(2,5-Dihydroxy-4-methylphenyl)-5-methylbenzene-1,4-diol	Benzene and substituted derivatives	Benzene and substituted derivatives	C14H14O4	510.2114	246.0892	2.0948	[2M+NH4]+	1.8031708838544	2	0.7362	rp	4371-34-0	220284	-	96294	-	1484.38	2916.32	1592.79	4213.88	5029.46	5072.25	4623.63	4590.47	4620.36	-	0.35226	-1.50529	down	0.579848	-0.786254	insig	0.31402	-1.67107	down	1.65007	0.0111937	0.418669	-1.25612	down
MEDP2277	T3_positive	CAY-10573	Benzene and substituted derivatives	Benzene and substituted derivatives	C33H31NO5	560.1817	521.2202	0.9002	[M+K]+	11.0831002291427	3	0.7873	rp	853652-40-1	6102812	-	-	-	100615.11	31667.05	61160.02	90601.49	350994.12	114632.85	113762.12	113021.29	112960.12	-	1.11052	0.15124	insig	0.090221	-3.47039	down	0.53353	-0.90636	insig	1.21598	0.280499	0.347775	-1.52378	down
ME0003770	T3_positive	(E)-3-[4-hydroxy-3-(3,5,5,8,8-pentamethyl-6, 7-dihydronaphthalen-2-yl)phenyl]prop-2-enoic acid	Benzene and substituted derivatives	Benzene and substituted derivatives	C24H28O3	382.2437	364.2038	2.5458	[M+NH4]+	2.88775000001351	3	0.6828	rp	196961-43-0	44566110	-	-	-	1009.74	682.58	1177.34	1116.4	3704.18	5642.89	2035.03	2022.19	1966	-	0.904461	-0.14487	insig	0.184273	-2.44008	down	0.208641	-2.2609	down	1.35628	0.191958	0.274255	-1.86641	down
ME0009992	T3_positive	Triphenylphosphine oxide	Benzene and substituted derivatives	Benzene and substituted derivatives	C18H15OP	279.0869	278.0861	2.5657	[M+H]+	16.1249999999313	3	0.6754	rp	791-28-6	13097	-	64889	-	15815.71	2470.3	9993.02	30114.84	20454.39	24179.61	17584.39	17268.42	17231.47	-	0.52518	-0.929116	insig	0.120771	-3.04965	down	0.413283	-1.2748	down	1.31495	0.0360193	0.378321	-1.40232	down
ME0002548	T3_positive	2-[4-(Dibutylamino)-2-hydroxybenzoyl]benzoic acid	Benzene and substituted derivatives	Benzene and substituted derivatives	C22H27NO4	387.2216	369.194	2.5856	[M+NH4]+	4.97875000007753	3	0.6398	rp	54574-82-2	1910825	-	-	-	236.42	199.14	116.3	220.22	924.11	2869.32	582.28	528.55	576.7	-	1.07356	0.102407	insig	0.215494	-2.21428	down	0.0405323	-4.62479	down	1.32188	0.282417	0.137496	-2.86254	down
ME0005914	T3_positive	N-([1,1'-Biphenyl]-4-yl)-9,9-dimethyl-9H-fluoren-2-amine	Benzene and substituted derivatives	Benzene and substituted derivatives	C27H23N	379.2089	361.183	1.7093	[M+NH4]+	7.62449999996306	3	0.5915	rp	897671-69-1	20730584	-	-	-	500.3	73.93	1360.12	679.57	2156.38	5940.72	945.67	992.93	1039.03	-	0.736201	-0.441829	insig	0.0342843	-4.86631	down	0.228949	-2.1269	down	1.14208	0.280426	0.220397	-2.18182	down
ME0007391	T3_positive	Iprovalicarb	Benzene and substituted derivatives	Benzene and substituted derivatives	C18H28N2O3	343.1966	320.21	1.8687	[M+Na]+	10.0177500000598	3	0.553	rp	140923-17-7	10958189	-	-	C18866	954.47	232.12	748.54	591.66	9669.4	11847.6	1879.35	1865.03	1827	-	1.61321	0.689931	insig	0.0240056	-5.38048	down	0.0631807	-3.98437	down	1.26059	0.189904	0.0875281	-3.51411	down
ME0013057	T3_positive	NCGC00380451-01_C20H28O5_2-(3-Furyl)-7,8-dihydroxy-6a,7,10b-trimethyldodecahydro-4H-benzo[f]isochromen-4-one	Benzene and substituted derivatives	Benzene and substituted derivatives	C20H28O5	371.1741	348.1937	2.9014	[M+Na]+	4.18525000000614	3	0.6556	rp	-	23899993	-	-	-	3454.11	1109.73	1059.6	2571.48	6388.32	2777.63	2813.36	2833.25	2793.83	-	1.34324	0.425715	insig	0.173712	-2.52523	down	0.381476	-1.39033	down	1.16704	0.249617	0.479103	-1.06159	down
ME0138936	T3_positive	methyl (5Z)-5-[2-(4-hydroxy-3-methoxybenzoyl)oxyethylidene]-4-[2-[2-(4-hydroxyphenyl)ethoxy]-2-oxoethyl]-6-[(2S,3R,4S,5S,6R)-3,4,5-trihydroxy-6-(hydroxymethyl)oxan-2-yl]oxy-4H-pyran-3-carboxylate	Benzene and substituted derivatives	Benzene and substituted derivatives	C33H38O16	691.2271	690.216	0.8862	[M+H]+	5.81640636319576	3	0.6238	rp	-	45360173	-	-	-	1803.84	868.24	1493.93	2001.47	6504.86	3864.56	3183.21	3127.28	2830.7	-	0.901258	-0.149989	insig	0.133476	-2.90535	down	0.386572	-1.37119	down	1.42441	0.166593	0.336759	-1.57021	down
ME0001296	T3_negative	1,2-Dimethoxybenzene	Benzene and substituted derivatives	Benzene and substituted derivatives	C8H10O2	137.0612	138.0681	3.8274	[M-H]-	1.04999999997801	3	0.7811	rp	91-16-7	7043	HMDB0032139	-	-	55315.27	39499.65	31757.99	103326.07	186126.18	95594.86	88110.62	88846.02	88827.01	-	0.535347	-0.901455	insig	0.21222	-2.23637	down	0.332214	-1.58981	down	1.63787	0.0896589	0.328721	-1.60507	down
ME0000844	T3_negative	(Z)-1-(Methylthio)-5-phenyl-1-penten-3-yne	Benzene and substituted derivatives	Benzene and substituted derivatives	C12H12S	187.0616	188.066	2.4079	[M-H]-	4.92775000004997	3	0.8908	rp	-	131751283	HMDB0032688	-	-	74909.24	51160.14	63391.89	135338.2	126656.94	150501.47	110816.81	114506.98	108377.52	-	0.553497	-0.853354	insig	0.403927	-1.30783	down	0.421204	-1.24741	down	1.74176	0.00160583	0.459304	-1.12248	down
ME0137163	T3_negative	8-[3,7-dihydroxy-2-(3-hydroxyphenyl)-3,4-dihydro-2H-1-benzopyran-4-yl]-6-[2-(3,4-dihydroxyphenyl)-3,7-dihydroxy-3,4-dihydro-2H-1-benzopyran-4-yl]-2-(4-hydroxy-3-methoxyphenyl)-3,4-dihydro-2H-1-benzopyran-3,5,7-triol	Benzene and substituted derivatives	Benzene and substituted derivatives	C46H40O15	831.2219	832.2367	3.0384	[M-H]-	9.04684052207816	3	0.7732	rp	-	131838686	HMDB0135015	-	-	36231.09	18547.04	40993.41	57804.88	164998.22	35886.26	52738.61	55013.93	53540.68	-	0.626783	-0.673963	insig	0.112408	-3.15319	down	1.14231	0.19196	insig	1.12421	0.305417	0.370218	-1.43355	down
ME0132951	T3_negative	3-[5,7-dihydroxy-2-(4-hydroxy-3-methoxyphenyl)-4-oxo-3,4-dihydro-2H-1-benzopyran-8-yl]-5,7-dihydroxy-2-phenyl-3,4-dihydro-2H-1-benzopyran-4-one	Benzene and substituted derivatives	Benzene and substituted derivatives	C31H24O10	555.1318	556.1369	1.8605	[M-H]-	3.87296913437922	3	0.7716	rp	-	131835515	HMDB0129234	-	-	68684.7	52224.61	40409.46	133471	172353.88	116660.04	103507.43	102811.94	103123.14	-	0.514604	-0.958466	insig	0.303008	-1.72257	down	0.346386	-1.52955	down	1.69687	0.0188963	0.381833	-1.38899	down
ME0003447	T3_negative	3-(3,4-dimethoxyphenyl)-N-[2-(3,4-dimethoxyphenyl)-2-hydroxyethyl]propanimidic acid	Benzene and substituted derivatives	Benzene and substituted derivatives	C21H27NO6	388.1718	389.1838	1.9739	[M-H]-	11.8499999999244	3	0.7435	rp	-	108460962	HMDB0135478	-	-	8832	4770.81	9082.03	8274.54	20101.43	43761.13	16387.21	17772	17667.39	-	1.06737	0.0940611	insig	0.237337	-2.07499	down	0.207536	-2.26856	down	1.25931	0.253599	0.314468	-1.66901	down
ME0133280	T3_negative	4-(3-Hydroxy-3-phenylpropyl)phenol	Benzene and substituted derivatives	Benzene and substituted derivatives	C15H16O2	227.1153	228.115	1.0364	[M-H]-	18.9249999999674	3	0.722	rp	-	54456955	HMDB0135597	-	-	21997.21	7990.45	11084.46	21857.9	48511.37	32318.48	16342.79	16980.12	16442.09	-	1.00637	0.00916575	insig	0.164713	-2.60197	down	0.342976	-1.54382	down	1.43089	0.0999185	0.399971	-1.32203	down
ME0131039	T3_negative	3-(2-{4-[2-(dimethylamino)ethoxy]phenyl}-3-ethyl-3-phenyloxiran-2-yl)phenol	Benzene and substituted derivatives	Benzene and substituted derivatives	C26H29NO3	402.2132	403.2147	3.6904	[M-H]-	1.84492601937167	3	0.7059	rp	-	131839533	HMDB0142485	-	-	1620.87	6547.57	2807.09	12792.97	9438.88	5681.07	7921.06	8114.97	6768.32	-	0.1267	-2.98051	down	0.693681	-0.527656	insig	0.494113	-1.01709	down	1.34898	0.0964798	0.393206	-1.34664	down
ME0134152	T3_negative	8-[5,7-Dihydroxy-2-(4-hydroxyphenyl)-4-oxo-2,3-dihydrochromen-3-yl]-5-hydroxy-2-(4-hydroxy-3-methoxyphenyl)-7-[3,4,5-trihydroxy-6-(hydroxymethyl)oxan-2-yl]oxy-2,3-dihydrochromen-4-one	Benzene and substituted derivatives	Benzene and substituted derivatives	C37H34O16	733.182	734.1847	1.1351	[M-H]-	6.28770071586213	3	0.6987	rp	-	131835491	HMDB0129210	-	-	879.9	1689.17	4111.72	4198.11	20010.1	8330.51	4706.39	5818.38	5541.34	-	0.209594	-2.25433	down	0.0844159	-3.56634	down	0.493574	-1.01866	down	1.40641	0.206617	0.205318	-2.28407	down
ME0134254	T3_negative	5-[(E)-2-(4-hydroxyphenyl)ethenyl]-4-methoxy-2-[(1E)-3-methylbut-1-en-1-yl]benzene-1,3-diol	Benzene and substituted derivatives	Benzene and substituted derivatives	C20H22O4	342.166	326.1518	2.7655	[M+NH4-2H]-	12.7750000000049	3	0.6929	rp	-	131835291	HMDB0129005	-	-	20635.41	4998.61	4530.77	7998.34	26508	66531.48	21607.91	21786.09	21557.93	-	2.57996	1.36735	up	0.18857	-2.40683	down	0.0680996	-3.87621	down	1.09573	0.303295	0.298549	-1.74396	down
FDATN01289	T3_negative	3-(4-Hydroxyphenyl)chroman-7-ol	Benzene and substituted derivatives	Benzene and substituted derivatives	C15H14O3	279.051	242.0943	3.2401	[M+K-2H]-	20.2749999999696	3	0.5835	rp	-	382975	HMDB0243678	-	-	127690.3	164586.31	70586.47	467477	124807.48	191397.71	193453.7	193219.1	193045.52	-	0.273148	-1.87225	down	1.31872	0.39914	insig	0.368795	-1.43911	down	1.0794	0.311617	0.463023	-1.11084	down
ME0129765	T3_negative	1-[3-(6-{2,4-dihydroxy-3-[(1E)-4-hydroxy-3-methylbut-1-en-1-yl]benzoyl}-5-(2,4-dihydroxyphenyl)-3-methylcyclohex-2-en-1-yl)-2,4-dihydroxyphenyl]-3-(2,4-dihydroxyphenyl)propan-1-one	Benzene and substituted derivatives	Benzene and substituted derivatives	C40H40O11	712.2628	696.2571	3.1278	[M+NH4-2H]-	19.0375544684618	3	0.5689	rp	-	131832875	HMDB0126457	-	-	2049.72	4476.78	8411.72	18731.01	15467.51	23109.29	20338.29	18755.66	20732.13	-	0.109429	-3.19193	down	0.289431	-1.78871	down	0.363997	-1.458	down	1.5737	0.0087436	0.260666	-1.93972	down
ME0103819	T3_negative	(1R)-Glutathionyl-(2R)-hydroxy-1,2-dihydronaphthalene	Benzene and substituted derivatives	Benzene and substituted derivatives	C20H25N3O7S	450.1249	451.1413	2.8594	[M-H]-	11.794669456618	3	0.5272	rp	-	11954046	HMDB0060299	-	C14793	43628.44	19580.2	26645.81	90182.27	211002.28	42548.92	75721.14	76007.75	75246.36	-	0.483781	-1.04757	down	0.0927962	-3.42979	down	0.626239	-0.675214	insig	1.35466	0.231808	0.261407	-1.93563	down
ME0010059	T3_negative	Vialinin A	Benzene and substituted derivatives	Benzene and substituted derivatives	C34H26O8	621.1704	562.1628	3.1973	[M+CH3COO]-	9.93276356207548	2	0.7358	rp	858134-23-3	11563133	-	45274	-	1998.36	856.09	4007.39	19721.32	33876.95	4262.71	9460	9483.18	7578.79	-	0.10133	-3.30287	down	0.0252706	-5.3064	down	0.940104	-0.089108	insig	1.41897	0.183849	0.118592	-3.07592	down
ME0008516	T3_negative	Diphenylmethylene-Glycine benzyl ester	Benzene and substituted derivatives	Benzene and substituted derivatives	C22H19NO2	374.1452	329.1416	3.1179	[M+HCOO]-	16.1750000000893	3	0.6755	rp	81477-91-0	11782449	-	44984	-	27061.98	5816.68	19411.93	31949.23	46727.84	42748.47	28339.07	29198.53	29218.51	-	0.847031	-0.239514	insig	0.12448	-3.00601	down	0.454096	-1.13893	down	1.31018	0.0445694	0.430639	-1.21545	down
ME0005236	T3_negative	4-methyl-N-(pyrrolidine-1-carbothioyl)benzamide	Benzene and substituted derivatives	Benzene and substituted derivatives	C13H16N2OS	247.0823	248.0983	2.7209	[M-H]-	3.33474999997918	3	0.6732	rp	73077-34-6	797439	-	-	-	4436.67	3915.23	1969.99	7145.25	8782.71	6637.4	5148.03	5239.95	5246.11	-	0.620926	-0.687507	insig	0.445788	-1.16557	down	0.296801	-1.75243	down	1.54868	0.0152939	0.457422	-1.1284	down
ME0008693	T3_negative	2,4,6-Triacetamidotoluene	Benzene and substituted derivatives	Benzene and substituted derivatives	C13H17N3O3	262.1197	263.127	2.016	[M-H]-	4.97874999993542	3	0.6398	rp	55470-90-1	251602	-	-	-	9589.46	7214.66	4552.41	18535.56	28574.44	23128.36	15735.76	15956.23	15967.11	-	0.517355	-0.950774	insig	0.252486	-1.98572	down	0.196832	-2.34496	down	1.69564	0.015901	0.304058	-1.71758	down
ME0002209	T3_negative	2,4,6-Trimethyl-3,5-dinitrobenzonitrile	Benzene and substituted derivatives	Benzene and substituted derivatives	C10H9N3O4	234.0508	235.0593	4.7628	[M-H]-	3.02500000003647	2	0.7843	rp	-	72942114	-	34473	-	22937.54	9528.88	6628.94	34364.03	56507.52	29954.17	27595.75	27438.54	27610.73	-	0.667487	-0.583189	insig	0.16863	-2.56806	down	0.221303	-2.17591	down	1.51325	0.0590136	0.323568	-1.62786	down
ME0004546	T3_negative	4-[2-[[(3S)-2,3-Dihydroxy-2-[(1S)-1-hydroxyethyl]butanoyl]oxymethyl]anilino]-4-oxobutanoic acid	Benzene and substituted derivatives	Benzene and substituted derivatives	C17H23NO8	368.1339	369.1424	2.6617	[M-H]-	4.08300000003692	3	0.6577	rp	-	38352741	-	-	-	9035.78	7336.42	5221.42	20285	16080.78	9027.4	7720.94	8968.91	9237.89	-	0.445441	-1.16669	down	0.456223	-1.13219	down	0.578397	-0.789868	insig	1.40603	0.125814	0.475702	-1.07187	down
ME0063244	T3_positive	(5Z)-5-[(2E,4E,6E,8E)-11-[(4R)-4-hydroxy-2,6,6-trimethylcyclohexen-1-yl]-2,9-dimethylundeca-2,4,6,8-tetraen-10-ynylidene]-3-[(E)-2-[(1S,4S,6R)-4-hydroxy-2,2,6-trimethyl-7-oxabicyclo[4.1.0]heptan-1-yl]ethenyl]furan-2-one	FA	Others	C37H46O5	571.3311	570.3345	3.0896	[M+H]+	18.4540717208085	3	0.6987	rp	54369-11-8	134741793	HMDB0035696	-	-	3890.08	4850.66	5698.17	14112.1	10336.37	17449.05	8304.14	8047.74	8076.45	-	0.275656	-1.85906	down	0.469281	-1.09148	down	0.32656	-1.61458	down	1.71828	0.0398495	0.344624	-1.5369	down
ME0055217	T3_positive	Arachidonoyl-N,N-dimethyl amide	FA	Others	C22H37NO	395.2998	331.2875	3.4376	[M+CH3CN+Na]+	8.77500000001419	3	0.6126	rp	45280-17-9	5283408	-	36695	-	34515.62	54155.32	36745.93	133056.34	60242.98	205074.63	84561.98	84773.91	84832.63	-	0.259406	-1.94672	down	0.898948	-0.15369	insig	0.179183	-2.48049	down	1.49192	0.158837	0.314822	-1.66739	down
ZINC95913754	T3_negative	Morusimic acid E	FA	Others	C24H45NO10	506.2986	507.3043	3.6513	[M-H]-	12.5111867186205	3	0.5175	rp	-	10885684	-	-	-	1677.55	7647.66	4959.33	10227.71	11967.49	6568.81	6997.5	4475.42	7104.36	-	0.16402	-2.60806	down	0.639036	-0.64603	insig	0.754981	-0.405487	insig	1.18511	0.109415	0.496612	-1.00981	down
ME0139053	T3_positive	Myricitrin	Flavonoids	Flavonols	C21H20O12	465.0999	464.0955	0.8862	[M+H]+	6.1921797156419	2	0.9072	rp	17912-87-7	5281673	HMDB0034360	50852	C10108	81487.11	55862.65	51914.13	105946.16	202253.78	142561.05	98377.82	98249.8	95609.24	-	0.769137	-0.378688	insig	0.276201	-1.85621	down	0.364154	-1.45738	down	1.6032	0.0777908	0.419876	-1.25196	down
MEDL01955	T3_positive	Pinostrobin chalcone	Flavonoids	Chalcones	C16H14O4	309.0569	270.0892	0.7832	[M+K]+	0.522499999959791	3	0.7371	rp	18956-15-5	5316793	HMDB0033702	-	-	3425.64	5545.43	3274.88	8866.22	5768.21	10374.11	6064.54	5894.9	5911.89	-	0.38637	-1.37195	down	0.961378	-0.0568244	insig	0.315678	-1.66347	down	1.526	0.0681641	0.489671	-1.03012	down
ME0129510	T3_negative	2',6'-Dihydroxy-4,4'-dimethoxychalcone	Flavonoids	Chalcones	C17H16O5	281.0879	300.0998	2.8594	[M-H2O-H]-	15.0750000000244	3	0.6901	rp	20621-49-2 | 94441-99-3	6438580	HMDB0140278	-	-	89187.57	78466.88	75478.17	212186.45	520688.46	101977.26	160082.48	160595.06	162311.29	-	0.420326	-1.25042	down	0.150698	-2.73026	down	0.740147	-0.434116	insig	1.31464	0.256053	0.291228	-1.77978	down
ME0054970	T3_positive	MG(0:0/18:2(9Z,12Z)/0:0)	GL	MG	C21H38O4	396.3038	354.277	3.4376	[M+CH3CN+H]+	17.5249999999494	3	0.5603	rp	-	5365676	HMDB0011538	-	-	6899.75	11032.1	6794.68	25707.3	12548.68	38864.8	16239.47	15944.3	16064.92	-	0.268397	-1.89756	down	0.879144	-0.185828	insig	0.174829	-2.51599	down	1.51975	0.144133	0.320621	-1.64106	down
ME0055121	T3_negative	Glyceryl monooleate	GL	MG	C21H40O4	391.2696	356.2927	3.8862	[M+Cl]-	18.8500000000147	2	0.7755	rp	111-03-5 | 25496-72-4 | 33978-07-3 | 925-14-4	5283468	HMDB0094684	-	-	16482.67	109063.92	6927.16	88323.86	51100.15	163827.26	62491.62	60714.82	61184.9	-	0.186616	-2.42185	down	2.13432	1.09377	up	0.0422833	-4.56377	down	1.14744	0.287893	0.436845	-1.19481	down
MEDL01998	T3_negative	CID 101635263	GL	MG	C33H60O14	679.3914	680.3983	5.2618	[M-H]-	0.451059526837791	3	0.9888	rp	-	101635263	HMDB0041095	-	-	2453.61	6704.6	3995.84	4559.13	31373.1	18157.76	13287.95	14142.61	14066.27	-	0.538175	-0.893853	insig	0.213705	-2.2263	down	0.220062	-2.18402	down	1.26752	0.217728	0.243188	-2.03985	down
ME0016560	T3_negative	Cdp-DG(22:5(7Z,10Z,13Z,16Z,19Z)/22:6(4Z,7Z,10Z,13Z,16Z,19Z))	GL	DG	C56H83N3O15P2	1134.51	1099.5299	0.6288	[M+Cl]-	9.14655219451833	3	0.8165	rp	-	131822685	HMDB0116029	-	-	4856.36	1352.14	6812.05	9312.56	12559.03	9686.11	7658.93	7847.85	7611.26	-	0.521485	-0.939302	insig	0.107663	-3.21541	down	0.70328	-0.507828	insig	1.31131	0.0393529	0.412595	-1.2772	down
ME0021617	T3_negative	CL(8:0/10:0/10:0/11:0)	GL	CL	C48H92O17P2	1001.5561	1002.581	4.7507	[M-H]-	10.9478639894612	3	0.7892	rp	-	131824037	HMDB0117428	-	-	17142.28	12183.64	5878.21	21582.06	31757.3	22294.06	18285.69	18350.76	17617.68	-	0.794284	-0.332274	insig	0.383648	-1.38214	down	0.263667	-1.92321	down	1.43314	0.0434788	0.465457	-1.10328	down
ZINC70455212	T3_negative	[(2S)-2-Hydroxy-3-[(2R,3R,4S,5R,6R)-3,4,5-trihydroxy-6-(hydroxymethyl)oxan-2-yl]oxypropyl] (9Z,12Z)-octadeca-9,12-dienoate	GL	TG	C27H48O9	515.3225	516.3298	5.3408	[M-H]-	0.322661863647009	3	0.992	rp	-	44631961	-	-	-	19974.15	19085.05	18831.08	19376.93	86563.4	70027.59	51715.84	51196.1	50987.04	-	1.03082	0.0437941	insig	0.220475	-2.18131	down	0.268909	-1.89481	down	1.29821	0.190822	0.328982	-1.60392	down
ZINC44388317	T3_negative	[(2S)-2-Hydroxy-3-[(2R,3R,4S,5R,6R)-3,4,5-trihydroxy-6-(hydroxymethyl)oxan-2-yl]oxypropyl] hexadecanoate	GL	TG	C25H48O9	527.299	492.3298	5.5612	[M+Cl]-	0.338390916661623	3	0.9916	rp	-	10413348	-	-	-	2579.48	1294.48	2664.15	1594.23	5257.99	12240.21	3966.12	4120.82	4125.74	-	1.61801	0.69422	insig	0.246193	-2.02214	down	0.217656	-2.19988	down	1.00014	0.311431	0.342445	-1.54606	down
ME0165576	T3_negative	[(2S)-2-hexadecanoyloxy-3-[(2R,3R,4S,5R,6R)-3,4,5-trihydroxy-6-[[(2R,3R,4S,5R,6R)-3,4,5-trihydroxy-6-(hydroxymethyl)oxan-2-yl]oxymethyl]oxan-2-yl]oxypropyl] (9Z,12Z,15Z)-octadeca-9,12,15-trienoate	GL	TG	C49H86O15	949.5631	914.5967	5.8875	[M+Cl]-	0.735297333413398	3	0.982	rp	-	90657885	-	-	-	1783.35	2603.79	1485.48	3587.92	16953.21	10075.73	2813.72	2199.48	3036.64	-	0.497043	-1.00856	down	0.153587	-2.70287	down	0.147432	-2.76188	down	1.5393	0.165079	0.19181	-2.38225	down
ME0060618	T3_positive	PE-NMe2(20:3(5Z,8Z,11Z)/24:0)	GP	PE	C51H96NO8P	882.7053	881.6874	0.6874	[M+H]+	2.9983327474008	3	0.6804	rp	-	131821401	HMDB0114294	-	-	57.54	56.53	56.53	287.57	282.65	857.27	198.78	312.13	198.78	-	0.20009	-2.32128	down	0.2	-2.32193	down	0.0659419	-3.92266	down	1.72097	0.15918	0.11951	-3.06479	down
ME0013613	T3_negative	1-Palmitoyl-2-oleoyl-sn-glycero-3-phosphocholine	GP	PC	C42H82NO8P	799.5945	759.5778	5.336	[M-H+CH3CN]-	2.53878040214938	3	0.6136	rp	26853-31-6	5497103	HMDB0007972	-	-	286.59	707.04	993.54	625.54	2885.51	3113.57	1619.84	1799.97	1850.55	-	0.458148	-1.12611	down	0.245031	-2.02896	down	0.3191	-1.64792	down	1.19779	0.184997	0.299967	-1.73712	down
ME0012968	T3_negative	1-hexadecanoyl-2-(9Z,12Z-octadecadienoyl)-sn-glycero-3-phosphocholine	GP	PC	C42H80NO8P	797.5732	757.5622	5.3459	[M-H+CH3CN]-	9.62911748829363	3	0.5887	rp	17708-90-6	5287971	HMDB0007973	-	-	945.07	725	124.88	1031.82	5747.14	6978.47	1731	1753.25	1611.3	-	0.915925	-0.126698	insig	0.12615	-2.98679	down	0.017895	-5.8043	down	1.41349	0.156508	0.130471	-2.9382	down
ME0061383	T3_negative	1-Stearoyl-2-palmitoyl-sn-glycero-3-phospho-(1'-sn-glycerol-3'-phosphate)	GP	PG-P	C40H80O13P2	865.4786	830.5074	3.6576	[M+Cl]-	4.31421137099335	3	0.903	rp	-	53481821	HMDB0013502	-	-	18048.77	11875.6	16408.2	31836.16	160474.83	31497.8	23284.98	23077.97	24116.25	-	0.566927	-0.818766	insig	0.0740029	-3.75627	down	0.520932	-0.940834	insig	1.35935	0.302077	0.207019	-2.27217	down
ME0056357	T3_negative	PA(22:6(4Z,7Z,10Z,13Z,16Z,19Z)/15:0)	GP	PA	C40H67O8P	705.4508	706.4574	5.9271	[M-H]-	5.157538774302	3	0.8863	rp	-	52929413	HMDB0115403	-	-	6274.93	6619.04	9350.08	11855.76	17071.48	16787.83	14493.19	14918.8	15612.92	-	0.529273	-0.917917	insig	0.387725	-1.36689	down	0.556956	-0.844365	insig	1.63895	0.0248481	0.48658	-1.03925	down
ME0059180	T3_negative	PE-NMe(11D3/11D3)	GP	PE	C46H80NO10P	836.558	837.552	5.9071	[M-H]-	17.9268046615767	3	0.704	rp	-	131820868	HMDB0113756	-	-	192.33	14786.88	888.28	4121.22	32545.39	21448.26	26292.04	29566.08	27504.16	-	0.0466682	-4.42142	down	0.454346	-1.13814	down	0.041415	-4.5937	down	1.17545	0.231088	0.273037	-1.87283	down
ME0057863	T3_negative	1-Eicosyl-2-eicosanoyl-glycero-3-phosphocholine	GP	PC-O	C48H98NO7P	866.6729	831.7081	0.6288	[M+Cl]-	3.49664727288557	3	0.6698	rp	-	52923844	HMDB0013441	-	-	440.84	235.97	342.57	780.43	3164.31	2726.77	2197.9	2128.74	2091.77	-	0.564868	-0.824014	insig	0.0745723	-3.74522	down	0.125632	-2.99272	down	1.6028	0.12285	0.152796	-2.71032	down
ME0012969	T3_negative	1-Palmitoyl-2-myristoyl-sn-glycero-3-phosphocholine	GP	PC	C38H76NO8P	750.5302	705.5309	5.3013	[M+HCOO]-	2.91794572735725	3	0.6222	rp	-	24778679	HMDB0007965	-	-	10393.9	8424.03	244.36	40454.37	18815.34	24642.99	14236.43	13325.87	6541.72	-	0.256929	-1.96056	down	0.447721	-1.15933	down	0.009916	-6.65603	down	1.25273	0.0601607	0.227168	-2.13817	down
ME0013614	T3_negative	1-Hexadecanoyl-2-(9Z-octadecenoyl)-sn-glycero-3-phosphoserine	GP	PS	C40H76NO10P	777.5507	761.5207	4.5552	[M+NH4-2H]-	13.7870724023632	3	0.5836	rp	-	5283499	HMDB0012357	-	-	142187.85	2053.61	114.09	494338.79	325108.58	398401.64	92898.63	70096.52	90706.96	-	0.287632	-1.7977	down	0.00631669	-7.30662	down	0.000286369	-11.7698	down	1.39674	0.00624825	0.118533	-3.07664	down
ME0147271	T3_negative	CDP-2,3-bis-O-(geranylgeranyl)-sn-glycerol	GP	PG	C52H85N3O13P2	1056.5296	1021.5558	0.6385	[M+Cl]-	4.14659931868093	3	0.6564	rp	-	25010770	-	-	C18059	1614.2	1613.44	1380.98	3842.03	5514.08	2651.06	1919.37	1747.46	1957.06	ko00564,ko01110	0.420142	-1.25105	down	0.292604	-1.77298	down	0.520916	-0.940877	insig	1.63528	0.0958686	0.383822	-1.38149	down
ME0141825	T3_negative	1-Palmitoyl-2-(5-keto-6-octendioyl)-sn-glycero-3-phosphatidylcholine	GP	PC	C32H58NO11P	715.3677	663.3747	5.2642	[M+Cl+NH3]-	4.19362995986425	3	0.6222	rp	-	5282303	-	-	-	1897.23	2690.68	1212.44	2448.18	18833.28	16917.7	8864.05	8768.42	8683.28	-	0.774955	-0.367815	insig	0.142868	-2.80724	down	0.071667	-3.80255	down	1.39435	0.171199	0.151845	-2.71933	down
ME0124677	T3_positive	Linalyl oxide	Heterocyclic compounds	Heterocyclic compounds	C10H18O2	341.2681	170.1307	3.3706	[2M+H]+	1.40000000001805	2	0.7342	rp	60047-17-8	22310	HMDB0035907	-	-	13904.56	37148.5	27568.35	59807.65	30907.81	72966.32	37462.43	38510.34	38310.34	-	0.232488	-2.10477	down	1.20191	0.265333	insig	0.377823	-1.40422	down	1.27326	0.135996	0.480331	-1.0579	down
ME0115762	T3_positive	Isoquinoline, 1,2,3,4-tetrahydro-6,7-dimethoxy-1-((4-methoxyphenyl)methyl)-2-methyl-	Heterocyclic compounds	Heterocyclic compounds	C20H25NO3	345.223	327.1834	1.4511	[M+NH4]+	6.10950000009325	3	0.6184	rp	13425-06-4	259676	HMDB0030355	-	-	687.32	627.99	1633.49	502.37	5912.75	12850.4	3549.54	3496.71	3559.26	-	1.36815	0.452232	insig	0.106209	-3.23502	down	0.127116	-2.97578	down	1.00648	0.266889	0.153061	-2.70782	down
ME0053847	T3_positive	Hellebrin	Heterocyclic compounds	Heterocyclic compounds	C36H52O15	707.323	724.3306	3.6764	[M+H-H2O]+	6.10749772821865	3	0.7197	rp	13289-18-4	441859	-	-	C08868	1399.54	2715	1293.92	5534.38	6002.58	5466.64	4775.1	4984.65	5119.39	-	0.252881	-1.98347	down	0.452306	-1.14463	down	0.236694	-2.07891	down	1.70376	0.00747765	0.318077	-1.65255	down
ME0138807	T3_positive	Lonchocarpin	Heterocyclic compounds	Heterocyclic compounds	C20H18O3	324.155	306.1256	2.249	[M+NH4]+	3.51375000008147	3	0.6694	rp	31501-55-0	6283743	-	-	-	690.45	249.06	236.81	608.43	3410.47	4441.02	1674.59	1516.37	1587.09	-	1.13481	0.182446	insig	0.0730281	-3.77541	down	0.0533233	-4.22909	down	1.44685	0.166048	0.139046	-2.84636	down
ME0156513	T3_positive	Samandarone	Heterocyclic compounds	Heterocyclic compounds	C19H29NO2	342.1888	303.2198	2.6254	[M+K]+	4.57324999999287	3	0.6478	rp	467-52-7	12315228	-	-	C19951	2.47	0.19	0.19	0.19	276.32	90.59	0.83	0.83	1.57	-	13	3.70044	up	0.000687609	-10.5061	down	0.00209736	-8.89721	down	1.10878	0.273805	0.00776355	-7.00907	down
ME0015797	T3_positive	Anisatin	Heterocyclic compounds	Heterocyclic compounds	C15H20O8	679.2077	328.1158	5.7242	[2M+Na]+	19.492920815843	3	0.5194	rp	5230-87-5	115121	-	-	-	1537.04	1081.27	1635.77	3752.08	2293.23	4098.75	1736.96	1689.87	1847.8	-	0.40965	-1.28754	down	0.471505	-1.08465	down	0.39909	-1.32521	down	1.61615	0.060274	0.419367	-1.25372	down
ME0148156	T3_negative	Daphnetoxin	Heterocyclic compounds	Heterocyclic compounds	C27H30O8	481.1819	482.1941	3.0781	[M-H]-	10.1208102625919	3	0.8526	rp	28164-88-7	119454	-	-	-	43695.25	65986.85	41232.97	112396.01	123088.08	81994.74	43388.68	43031.01	40533.13	-	0.388762	-1.36304	down	0.536095	-0.899441	insig	0.502873	-0.991733	insig	1.62013	0.0256276	0.475355	-1.07292	down
ME0129815	T3_negative	11-Hydroxytephrosin	Heterocyclic compounds	Heterocyclic compounds	C23H22O8	425.1289	426.1315	0.7651	[M-H]-	12.9822099465774	3	0.7613	rp	72458-85-6	155725	-	-	-	23067.14	4578.31	20237.32	19828.03	79554.1	28680.92	30075.02	30421.97	30979.52	-	1.16336	0.218298	insig	0.0575496	-4.11905	down	0.705602	-0.503073	insig	1.08932	0.28507	0.3739	-1.41928	down
ME0148625	T3_negative	dl-alpha-Tocopheryl sodium phosphate	Heterocyclic compounds	Heterocyclic compounds	C29H50NaO5P	531.3166	532.3294	4.5748	[M-H]-	10.0589114900557	3	0.8024	rp	-	-	-	-	C17713	5302.9	2553.42	6551.08	4824.25	38314.2	17714.15	9227.94	9348.05	9586.25	-	1.09922	0.136477	insig	0.0666442	-3.90738	down	0.369822	-1.4351	down	1.21437	0.25227	0.236759	-2.07851	down
ME0010585	T3_positive	Etoposide	Lignans and Coumarins	Lignans	C29H32O13	606.2243	588.1843	1.4708	[M+NH4]+	9.70553732639755	3	0.8078	rp	33419-42-0	36462	HMDB0014911	-	C01576	18834.34	9702.32	10778.31	21394.53	27396.3	32139.01	21878.24	21561.7	21581.02	-	0.880334	-0.183877	insig	0.354147	-1.49758	down	0.335365	-1.57619	down	1.55165	0.0309743	0.485791	-1.04159	down
ZINC14435210	T3_negative	(+)-Isolariciresinol 3a-sulfate	Lignans and Coumarins	Lignans	C20H24O9S	439.1015	440.1141	4.1128	[M-H]-	2.0376492508115	3	0.7016	rp	-	11081062	-	-	-	704.09	1747.14	1647.63	3293.58	3604.12	5216.2	1856.55	1674.47	1734.64	-	0.213776	-2.22582	down	0.484762	-1.04465	down	0.315868	-1.66261	down	1.58551	0.0273384	0.33836	-1.56337	down
ME0012704	T3_positive	18-Hydroxy-5Z,8Z,11Z,14Z-eicosatetraenoic acid	Lipids	Free fatty acids	C20H32O3	321.2421	320.2351	3.4268	[M+H]+	0.849999999985585	2	0.7296	rp	133268-58-3	6442778	HMDB0062302	-	-	19183.35	30459.33	25001.3	48695.44	37350.73	71707.91	42640.73	42494.95	41933.67	-	0.393946	-1.34393	down	0.815495	-0.294252	insig	0.348655	-1.52013	down	1.55333	0.09989	0.473167	-1.07958	down
ME0012184	T3_positive	12-HETE	Lipids	Free fatty acids	C20H32O3	303.2314	320.2351	3.4295	[M+H-H2O]+	1.09999999992283	2	0.7198	rp	54397-83-0	5283155	HMDB0006111	-	C14777	3314.22	8330.32	8384.12	14203	8652.24	20318.38	12976.4	13014.3	12528.99	ko00590	0.233346	-2.09945	down	0.962793	-0.0547018	insig	0.412637	-1.27705	down	1.29619	0.134814	0.46391	-1.10808	down
ME0052830	T3_positive	9-Pohsa	Lipids	Free fatty acids	C34H64O4	554.5138	536.4805	4.93	[M+NH4]+	1.0098926925248	3	0.6805	rp	1481636-43-4	126456515	HMDB0112108	-	-	2594.65	2673.75	3341.52	12087.81	4787.68	3870.58	7350.91	7487.35	7340.01	-	0.21465	-2.21994	down	0.558465	-0.840462	insig	0.863312	-0.212045	insig	1.29725	0.259378	0.415015	-1.26877	down
ME0169411	T3_positive	Ethyl alpha-linolenate	Lipids	Free fatty acids	C20H34O2	353.2684	306.2559	4.83	[M+HCOO+2H]+	0.57499999996935	2	0.8476	rp	-	5367460	HMDB0302158	-	-	7590.49	22080.87	28200.57	24741.57	77968.69	27066.44	23353.33	23225.59	23098.84	-	0.306791	-1.70467	down	0.283202	-1.8201	down	1.0419	0.0592192	insig	1.05913	0.300423	0.445935	-1.1651	down
ME0054900	T3_positive	Methyl linolenate	Lipids	Free fatty acids	C19H32O2	339.2527	292.2402	3.4295	[M+HCOO+2H]+	0.699999999937972	3	0.6936	rp	301-00-8	5319706	-	44776	-	32234.35	44314.91	33121.24	88153.33	63643.79	163304.04	61928.16	57320.72	60800.52	-	0.365662	-1.45142	down	0.696296	-0.522228	insig	0.202819	-2.30173	down	1.58522	0.147639	0.348049	-1.52264	down
MEDL01999	T3_negative	Floionolic acid	Lipids	Free fatty acids	C18H36O5	391.2693	332.2563	3.6513	[M+CH3COO]-	1.92499999997153	3	0.669	rp	17705-68-9	5282938	HMDB0034295	-	C19621	62131.86	110065.79	47559.42	287655.93	331374.2	813591.44	272266.25	281931.44	277708.61	ko00073	0.215994	-2.21094	down	0.33215	-1.5901	down	0.0584561	-4.0965	down	1.68261	0.136825	0.153395	-2.70468	down
MEDN1083	T3_negative	Sphingosine 1-phosphate	Lipids	Sphingolipids	C18H38NO5P	438.2704	379.2488	3.9453	[M+CH3COO]-	17.8888198891263	3	0.6679	rp	26993-30-6	5283560	HMDB0000277	-	C06124	15299.91	32373.66	28104.11	35808.64	28846.94	141005.19	46519.65	45939.83	46495.7	ko00600,ko01100,ko04148	0.427269	-1.22678	down	1.12226	0.166402	insig	0.199313	-2.3269	down	1.08546	0.354857	0.36846	-1.44042	down
ME0015451	T3_negative	Dimorphecolic acid	Lipids	Free fatty acids	C18H32O3	277.2175	296.2351	4.5552	[M-H2O-H]-	0.649999999922102	3	0.6241	rp	15514-85-9 | 115185-06-3	5282945	HMDB0010223	-	-	138778.3	222477.39	94362.18	439020.79	225518.64	332490.65	79136.09	79744.95	61198.91	-	0.316109	-1.66151	down	0.986514	-0.019588	insig	0.283804	-1.81703	down	1.45446	0.0798935	0.456975	-1.12981	down
ME0012262	T3_negative	3,4-Dimethyl-5-pentyl-2-furantridecanoic acid	Lipids	Free fatty acids	C24H42O3	377.2902	378.3134	3.847	[M-H]-	38.4884999999713	3	0.573	rp	57818-43-6	71443942	HMDB0061649	-	-	24586.78	128222.19	83157.6	134450.97	172526.78	391162.98	169599.01	173945.93	173846.57	-	0.182868	-2.45113	down	0.743202	-0.428174	insig	0.212591	-2.23385	down	1.30204	0.185002	0.337993	-1.56494	down
ME0168445	T3_negative	10-Hydroxydecanoic acid	Lipids	Free fatty acids	C10H20O3	375.2749	188.1412	3.9453	[2M-H]-	0.700000000080081	2	0.7746	rp	-	74300	HMDB0244272	-	C02774	21995.46	195786.48	125865.54	208297.09	254740.68	580288.65	251370.17	251213.49	251329.19	-	0.105597	-3.24337	down	0.768572	-0.379748	insig	0.216902	-2.20489	down	1.23746	0.174092	0.329377	-1.60219	down
ME0012152	T3_negative	11S,15S-dihydroxy-14R-(S-glutathionyl)-5Z,8Z,12E-eicosatrienoic acid	Lipids	Free fatty acids	C30H49N3O10S	642.3195	643.3139	3.8205	[M-H]-	6.42652622813671	3	0.6126	rp	-	52921902	HMDB0062478	-	-	2504.85	7071.75	4334.51	15024	12055.89	13773.62	10436.42	9683.88	10583.61	-	0.166723	-2.58447	down	0.586581	-0.769599	insig	0.314696	-1.66797	down	1.61356	0.00746155	0.340512	-1.55422	down
ME0151757	T3_negative	Iodofiltic acid (123I)	Lipids	Free fatty acids	C22H35IO2	457.1554	458.1682	1.8753	[M-H]-	13.4854047259108	3	0.7548	rp	123748-56-1	636427	-	-	-	32693.3	28022.1	34093.68	52379.87	88465.47	68990.79	51169.71	51274.79	50587.98	-	0.624158	-0.680017	insig	0.316757	-1.65855	down	0.494177	-1.0169	down	1.67667	0.0625938	0.451824	-1.14617	down
ME0140482	T3_negative	10S-hydroperoxy-8E-octadecenoic acid	Lipids	Free fatty acids	C18H34O4	373.2589	314.2457	3.9453	[M+CH3COO]-	1.52499999998668	3	0.6042	rp	-	56935841	-	-	C20702	10342.61	93293.27	33710.22	43310.85	100425.5	228536.21	73106.29	75938.89	68257.18	-	0.2388	-2.06613	down	0.92898	-0.106281	insig	0.147505	-2.76116	down	1.08141	0.289804	0.36894	-1.43854	down
ME0141505	T3_negative	17-(4-Hydroxyphenyl)heptadecanoic acid	Lipids	Free fatty acids	C23H38O3	361.2954	362.2821	4.1623	[M-H]-	49.7620000000154	3	0.5415	rp	-	20264585	-	-	C21446	291.57	6731.85	10333.3	12246.48	25929.05	27907.51	14211.48	14275.09	14199.83	-	0.0238085	-5.39238	down	0.259626	-1.94549	down	0.37027	-1.43335	down	1.19431	0.0598457	0.26265	-1.92879	down
pmp001271	T3_negative	1-Linoleoyl-sn-glycerol-diglucoside	Lipids	Free fatty acids	C33H58O14	677.3765	678.3827	4.9719	[M-H]-	1.97985211913238	3	0.9529	rp	-	-	-	-	-	294901.13	449995.38	263481.22	485846.11	1238441.23	828063.33	656952.9	664136.36	657309.94	-	0.606985	-0.720268	insig	0.363356	-1.46054	down	0.31819	-1.65204	down	1.49456	0.133842	0.395078	-1.33979	down
MEDN1545	T3_positive	Guanosine-5'-monophosphate	Nucleotides and derivatives	Nucleotides and derivatives	C10H14N5O8P	346.0546	363.058	1.5882	[M+H-H2O]+	0.249999999937245	3	0.9546	rp	85-32-5 | 128952-18-1 | 29593-02-0	135398631	HMDB0001397	-	C00144	1913.56	552.99	1939.27	3293.3	60559.36	7202.54	9391.95	9525.86	9485.92	ko00230,ko01100,ko01232	0.581046	-0.783275	insig	0.00913137	-6.77495	down	0.269248	-1.89299	down	1.35379	0.352135	0.0620056	-4.01146	down
ME0150659	T3_positive	Guanosine-3'-monophosphate	Nucleotides and derivatives	Nucleotides and derivatives	C10H14N5O8P	346.0545	363.058	1.0502	[M+H-H2O]+	0.49999999987449	3	0.913	rp	117-68-0	135398727	-	-	C06193	592.4	45.72	1582.39	885.5	13142.95	1785.17	3688.2	3581.42	3685.1	ko00230,ko01100	0.669001	-0.579921	insig	0.00347867	-8.16725	down	0.886409	-0.173956	insig	1.09216	0.369414	0.140418	-2.8322	down
MEDL02152	T3_negative	Cyclic AMP	Nucleotides and derivatives	Nucleotides and derivatives	C10H12N5O6P	328.0453	329.0525	1.2917	[M-H]-	0.199999999921374	3	0.932	rp	60-92-4	6076	HMDB0000058	5120	C00575	29132.86	29060.73	63729.92	52791.44	595724.09	114024.58	146048.72	146864.92	146250.88	ko00230,ko01100	0.551848	-0.857657	insig	0.0487822	-4.3575	down	0.558914	-0.839302	insig	1.21995	0.339469	0.159891	-2.64484	down
ME0052992	T3_positive	Crocetin dimethyl ester	Organic acids	Organic acids	C22H28O4	374.2278	356.1988	2.4897	[M+NH4]+	3.10124999998607	3	0.9282	rp	5892-54-6	5316132	HMDB0035099	-	-	1334.26	1284.74	2574.61	1648.44	6109.52	16172.17	5388.38	5395.54	5395.17	-	0.809408	-0.305062	insig	0.210285	-2.24958	down	0.1592	-2.65109	down	1.20301	0.282603	0.217032	-2.20402	down
MEDN0499	T3_positive	L-Argininosuccinic acid	Organic acids	Organic acids	C10H18N4O6	308.1598	290.1226	2.2889	[M+NH4]+	1.58599999991793	3	0.7119	rp	2387-71-5	16950	HMDB0000052	5115	C03406	56.41	119.14	6.03	536.53	3172.54	463.68	406.29	424.86	370.12	ko00220,ko00250,ko01100,ko01110,ko01230	0.105139	-3.24964	down	0.0375535	-4.73491	down	0.0130047	-6.26483	down	1.53019	0.273899	0.0435157	-4.52232	down
ME0109036	T3_positive	6-[2,2-Bis[di(propan-2-yl)amino]acetyl]oxy-2,3,4,5-tetrahydroxyhexanoic acid	Organic acids	Organic acids	C20H40N2O8	475.2277	436.2785	2.8224	[M+K]+	10.2376029743063	3	0.5497	rp	11006-56-7	429581	HMDB0029949	-	-	181.09	169.76	317.17	632.44	2971.81	1022.82	523.87	590.26	610.44	-	0.286335	-1.80422	down	0.0571234	-4.12977	down	0.310094	-1.68922	down	1.5755	0.209294	0.144372	-2.79214	down
ME0134783	T3_positive	6-({6-[6-(2,4-dihydroxyphenyl)-2-{3-[(2E)-3-(2,4-dihydroxyphenyl)prop-2-enoyl]-2,6-dihydroxyphenyl}-4-methylcyclohex-3-ene-1-carbonyl]-2,2-dimethyl-2H-chromen-5-yl}oxy)-3,4,5-trihydroxyoxane-2-carboxylic acid	Organic acids	Organic acids	C46H44O16	853.2826	852.2629	1.4511	[M+H]+	14.1555249185834	3	0.7464	rp	-	131832812	HMDB0126393	-	-	8227.54	5120.18	5972.47	16388.94	13026.9	11988.61	10144.71	9976.85	9986.46	-	0.502018	-0.99419	insig	0.393047	-1.34723	down	0.498179	-1.00526	down	1.66318	0.0135326	0.466621	-1.09968	down
ME0104618	T3_positive	2-amino-4-({1-[(carboxymethyl)-C-hydroxycarbonimidoyl]-2-{[2-hydroxy-1-(4-methoxyphenyl)-4-methyl-3-oxopentyl]sulfanyl}ethyl}-C-hydroxycarbonimidoyl)butanoic acid	Organic acids	Organic acids	C23H33N3O9S	545.2175	527.1938	0.9055	[M+NH4]+	1.4235773236386	3	0.7156	rp	-	131836945	HMDB0132954	-	-	172.43	167.98	1074.8	606.79	5091.49	1117.83	1119.07	1134.39	975.62	-	0.284168	-1.81519	down	0.0329923	-4.92173	down	0.961506	-0.0566326	insig	1.18877	0.33105	0.207627	-2.26793	down
ME0104911	T3_positive	3,4,5,6-Tetrahydrohippurate	Organic acids	Organic acids	C9H13NO3	201.1215	183.0895	2.724	[M+NH4]+	3.6417500000141	3	0.6668	rp	-	149048	HMDB0061679	-	-	183.48	752.09	320.16	403.1	833.82	3081.78	701.52	676.1	586.99	-	0.455172	-1.13551	down	0.901981	-0.148831	insig	0.103888	-3.2669	down	1.10207	0.343437	0.290766	-1.78207	down
ME0055400	T3_positive	N-Oxide abiraterone sulfate	Organic acids	Organic acids	C24H31NO5S	463.2292	445.1923	2.6055	[M+NH4]+	6.07846000070015	3	0.619	rp	-	91826892	HMDB0060848	-	-	63.47	77.78	184.7	2107.85	629.75	1828.16	715.41	774.4	785.53	-	0.0301113	-5.05355	down	0.123509	-3.01731	down	0.101031	-3.30714	down	1.69634	0.0882902	0.0713901	-3.80813	down
ME0128973	T3_positive	{[4-hydroxy-1-(7-methoxy-2-oxo-2H-chromen-8-yl)-3-methylidenebutan-2-yl]oxy}sulfonic acid	Organic acids	Organic acids	C15H16O8S	321.037	356.0566	2.4663	[M+H-2H2O]+	14.2250000001809	3	0.5585	rp	-	131836762	HMDB0132714	-	-	11720.02	6922	9617.66	24415.66	13761.47	18789.13	9357.09	7439.33	9661.91	-	0.480021	-1.05883	down	0.502999	-0.991374	insig	0.511874	-0.96614	insig	1.52237	0.0720201	0.496078	-1.01136	down
ME0163415	T3_positive	N-formimidoyl-L-glutamate(1-)	Organic acids	Organic acids	C6H9N2O4-	191.0907	173.0562	2.2838	[M+NH4]+	10.5795000000342	3	0.5446	rp	816-90-0	25246274	-	-	-	4894.69	4693.27	4077.67	9134.42	9043.93	9242.51	7372.37	7360.57	7201.97	-	0.535851	-0.900096	insig	0.518941	-0.946356	insig	0.441186	-1.18054	down	1.80443	0.00186135	0.498366	-1.00472	down
ME0117040	T3_positive	JWH 250 N-pentanoic acid metabolite	Organic acids	Organic acids	C22H23NO4	383.1911	365.1627	2.6393	[M+NH4]+	0.72924999997781	3	0.7321	rp	-	86691092	-	-	-	935.51	2063.98	1260.51	3076.4	1990.42	4130.52	2371.4	2215.39	2349.42	-	0.304092	-1.71742	down	1.03696	0.0523561	insig	0.30517	-1.71232	down	1.43833	0.0987219	0.463177	-1.11036	down
ME0143159	T3_positive	4-(5-O-phospho-beta-D-ribofuranosyl)phenol	Organic acids	Organic acids	C11H15O8P	324.0746	306.0505	0.5772	[M+NH4]+	3.63650000011262	3	0.6669	rp	-	54213352	-	-	C21107	271.73	325.95	315.65	425.53	1491.63	621.77	739.42	775.53	455.92	ko00790	0.638568	-0.647087	insig	0.218519	-2.19417	down	0.507664	-0.978055	insig	1.38304	0.239715	0.35973	-1.47501	down
ME0105066	T3_negative	3-Hydroxysuberic acid	Organic acids	Organic acids	C8H14O5	189.0773	190.0841	3.2976	[M-H]-	1.19999999995457	2	0.8993	rp	73141-47-6	22328017	HMDB0000325	5314	-	450279.81	275573.58	262003.49	969289.31	1771877.1	698197.68	703663.33	706746.14	704250.4	-	0.464546	-1.10611	down	0.155526	-2.68477	down	0.375257	-1.41405	down	1.59714	0.122132	0.287221	-1.79977	down
ME0108376	T3_negative	N-(1-Deoxy-b-D-fructopyranosyl)(R)C(S)S-alliin	Organic acids	Organic acids	C12H21NO8S	338.0949	339.0988	4.7704	[M-H]-	8.03124999990246	3	0.8346	rp	149340-22-7	75052012	HMDB0040829	-	-	36661.89	12776.03	8201.66	56675.09	110047.25	44369.41	41375.41	42112.54	41750.74	-	0.646878	-0.628434	insig	0.116096	-3.10661	down	0.184849	-2.43558	down	1.47379	0.110964	0.273055	-1.87274	down
MEDN1368	T3_negative	2,2-Dimethylsuccinic acid	Organic acids	Organic acids	C6H10O4	191.0562	146.0579	1.4665	[M+HCOO]-	2.84999999998092	3	0.8229	rp	597-43-3	11701	HMDB0002074	6473	-	36780.48	31750.94	27961.6	66949.31	169318.57	62613.14	77825.56	83189.84	81953.58	-	0.549378	-0.864129	insig	0.187522	-2.41487	down	0.446577	-1.16302	down	1.5247	0.192076	0.322848	-1.63107	down
MEDP1593	T3_negative	S-Lactoylglutathione	Organic acids	Organic acids	C13H21N3O8S	395.1254	379.1049	3.8593	[M+NH4-2H]-	2.90000000006785	3	0.7354	rp	25138-66-3	119450	HMDB0001066	-	-	3474.87	7964.77	24048.2	56040.05	121816.88	29190.95	43141.24	45049.4	45309.96	-	0.0620069	-4.01143	down	0.0653831	-3.93494	down	0.823824	-0.279592	insig	1.44446	0.167884	0.171399	-2.54457	down
ME0015654	T3_negative	All-trans-heptaprenyl diphosphate	Organic acids	Organic acids	C35H60O7P2	653.3761	654.3814	5.1684	[M-H]-	3.01511784666889	3	0.7244	rp	76078-18-7	5280658	HMDB0012187	-	C04216	28024.61	56121.33	30159.38	40865.49	236442.35	181361.65	125602.84	122694.53	125618.71	ko00900,ko01110	0.685777	-0.544189	insig	0.237357	-2.07487	down	0.166294	-2.58819	down	1.31875	0.184872	0.249211	-2.00456	down
ME0161567	T3_negative	Gibberellin A37	Organic acids	Organic acids	C20H26O5	345.1778	346.178	1.4274	[M-H]-	5.06025000007071	3	0.6382	rp	38231-54-8	14605568	HMDB0035047	-	C14161	2026.27	2308.8	2949.29	2102.25	12823.92	24318.51	7339.66	7492.37	7386.95	-	0.963858	-0.0531078	insig	0.180039	-2.47362	down	0.121278	-3.04362	down	1.21257	0.238474	0.185614	-2.42962	down
ME0131702	T3_negative	3,4,5-trihydroxy-6-[(14-hydroxy-3-methyl-1,7-dioxo-3,4,5,6,7,8,9,10-octahydro-1H-2-benzoxacyclotetradecin-16-yl)oxy]oxane-2-carboxylic acid	Organic acids	Organic acids	C24H30O11	539.1748	494.1788	3.9058	[M+HCOO]-	2.15143123225883	3	0.716	rp	-	131837934	HMDB0134196	-	-	40264.09	10756.25	22042.45	49135.83	84564.07	31333.64	51281.46	52477.3	50957.68	-	0.819445	-0.287282	insig	0.127196	-2.97487	down	0.703476	-0.507428	insig	1.20778	0.181252	0.442715	-1.17555	down
ME0113292	T3_negative	6-({3-[(1E)-but-1-en-1-yl]-5-hydroxy-1-oxo-1H-isochromen-6-yl}oxy)-3,4,5-trihydroxyoxane-2-carboxylic acid	Organic acids	Organic acids	C19H20O10	453.1059	408.1056	2.4176	[M+HCOO]-	6.84171450721038	3	0.6912	rp	-	131836257	HMDB0130052	-	-	5164.75	3457.8	6016.64	23488.78	25648.68	7753.62	7910.79	8879.94	9152.6	-	0.219882	-2.1852	down	0.134814	-2.89096	down	0.775978	-0.365912	insig	1.48901	0.127435	0.25732	-1.95837	down
ME0136463	T3_negative	6-[4-[3-[(2E)-3,7-dimethylocta-2,6-dienyl]-6,7-dihydroxy-8-(3-methylbut-2-enyl)-4-oxochromen-2-yl]-3-hydroxyphenoxy]-3,4,5-trihydroxyoxane-2-carboxylic acid	Organic acids	Organic acids	C36H42O12	711.261	666.2676	3.1378	[M+HCOO]-	5.31447655839194	3	0.6683	rp	-	131835908	HMDB0129670	-	-	12556.51	4674.97	18599.25	60426.33	74400.16	68287.35	54341.58	55296.62	58229.95	-	0.207799	-2.26674	down	0.0628355	-3.99228	down	0.272367	-1.87637	down	1.65344	0.000616221	0.176407	-2.50302	down
ME0113279	T3_negative	6-({2-[({4,5-dihydroxy-6-methyl-3-[(3,4,5-trihydroxy-6-methyloxan-2-yl)oxy]oxan-2-yl}oxy)methyl]-4,5,6-trihydroxyoxan-3-yl}oxy)-3,4,5-trihydroxyoxane-2-carboxylic acid	Organic acids	Organic acids	C24H40O20	629.2064	648.2113	2.1713	[M-H2O-H]-	20.6772674457405	3	0.6219	rp	-	131833819	HMDB0127465	-	-	3455.22	6931.84	6277.13	18484.74	19501.59	10057.27	8517.49	8686.67	9122.6	-	0.186923	-2.41949	down	0.35545	-1.49228	down	0.624139	-0.680062	insig	1.56459	0.0597165	0.346856	-1.52759	down
ME0113661	T3_negative	6-{[3,5-dihydroxy-2-(1-hydroxy-3-methoxy-4-oxocyclohexyl)-6-methoxy-4-oxo-4H-chromen-7-yl]oxy}-3,4,5-trihydroxyoxane-2-carboxylic acid	Organic acids	Organic acids	C23H26O15	523.1049	542.1272	1.1043	[M-H2O-H]-	8.35389516205811	3	0.6154	rp	-	131835157	HMDB0128860	-	-	297966.93	126131.26	270095.39	597756.91	1347659.96	431223.99	470247.24	470213.53	468041.73	-	0.498475	-1.00441	down	0.0935928	-3.41746	down	0.626346	-0.674968	insig	1.44556	0.181202	0.29209	-1.77551	down
ME0113275	T3_negative	6-[(10-Butanoyl-3-hydroxy-2,2-dimethyl-8-oxo-6-propyl-3,4-dihydropyrano[3,2-g]chromen-5-yl)oxy]-3,4,5-trihydroxyoxane-2-carboxylic acid	Organic acids	Organic acids	C27H34O12	549.1934	550.205	4.083	[M-H]-	7.88422778073343	3	0.606	rp	-	131836306	HMDB0130101	-	-	6190.28	3478.78	2931.25	36374.96	8120.65	5318.68	4384.08	4772.09	4538.61	-	0.17018	-2.55487	down	0.428387	-1.22301	down	0.551124	-0.859552	insig	1.16938	0.337263	0.252946	-1.9831	down
ME0113710	T3_negative	6-{3,5-dihydroxy-4-[3,4,5-trihydroxy-6-(hydroxymethyl)oxan-2-yl]phenoxy}-3,4,5-trihydroxyoxane-2-carboxylic acid	Organic acids	Organic acids	C18H24O14	463.1041	464.1166	1.0947	[M-H]-	11.2500437531192	3	0.5943	rp	-	131836727	HMDB0132677	-	-	375842.65	137493.92	316271.82	392260.39	1168673.04	405434.21	446145.3	449405.36	446052.41	-	0.958146	-0.0616829	insig	0.11765	-3.08743	down	0.780082	-0.358303	insig	1.16391	0.275037	0.421899	-1.24503	down
ME0116228	T3_negative	{[1-(6,7-dimethoxy-2H-1,3-benzodioxol-5-yl)-3-oxopropan-2-yl]oxy}sulfonic acid	Organic acids	Organic acids	C12H14O9S	333.0366	334.0359	1.9838	[M-H]-	7.86774999994577	3	0.5874	rp	-	131835006	HMDB0128707	-	-	958.88	939.33	717.82	1959.55	2948.83	2459.43	2363.21	1985.86	2182.53	-	0.489337	-1.0311	down	0.318543	-1.65044	down	0.291864	-1.77663	down	1.75557	0.0245046	0.355062	-1.49386	down
ME0014054	T3_negative	3-Hydroxy-1-phenyl-1-octadecanone	Organic acids	Organic acids	C24H40O2	359.28	360.3028	4.239	[M-H]-	39.5767500000943	3	0.5691	rp	-	131751845	HMDB0035680	-	-	325.46	7382.39	10898.76	9823.54	21180.9	44696.84	19059.58	18704.56	18727.71	-	0.0331306	-4.91569	down	0.34854	-1.5206	down	0.243837	-2.03601	down	1.15386	0.198342	0.24579	-2.0245	down
ME0135856	T3_negative	6-[2,2-Dimethyl-6-(3-oxo-3-phenylpropyl)chromen-5-yl]oxy-3,4,5-trihydroxyoxane-2-carboxylic acid	Organic acids	Organic acids	C26H28O9	483.1615	484.1733	1.1726	[M-H]-	9.37565912910976	3	0.5612	rp	-	131832381	HMDB0125915	-	-	49529.51	33734.01	46398.27	89618.94	89546.37	103639.88	63909.59	65149.49	63797.29	-	0.552668	-0.855515	insig	0.376721	-1.40843	down	0.447687	-1.15944	down	1.73098	0.00162473	0.458484	-1.12506	down
ME0132077	T3_negative	3,4,5-trihydroxy-6-{[3-hydroxy-2-(2-hydroxypropan-2-yl)-7-oxo-2H,3H,7H-furo[3,2-g]chromen-9-yl]oxy}oxane-2-carboxylic acid	Organic acids	Organic acids	C20H22O12	506.1161	454.1111	2.5827	[M+Cl+NH3]-	17.8223153883184	3	0.5486	rp	-	131836927	HMDB0132924	-	-	2021.81	9282.25	4953.53	7114.33	18359.16	7993.37	12438.53	12099.55	12058.18	-	0.284188	-1.81508	down	0.505592	-0.983954	insig	0.619705	-0.690347	insig	1.09546	0.257822	0.485782	-1.04162	down
ME0123218	T3_negative	[6'-acetyloxy-5-[2-[[(5Z,8Z,11Z,14Z)-icosa-5,8,11,14-tetraenoyl]amino]ethoxycarbonylamino]-3-oxospiro[2-benzofuran-1,9'-xanthene]-3'-yl] acetate	Organic acids	Organic acids	C47H52N2O10	839.3313	804.3622	3.7985	[M+Cl]-	3.4858553020128	3	0.67	rp	290374-09-3	101044770	-	-	-	2419.96	12896.28	13553.02	23795.97	12233.04	56755.37	21472.91	22033.06	20003.66	-	0.101696	-3.29766	down	1.05422	0.076172	insig	0.238797	-2.06614	down	1.18693	0.247441	0.311144	-1.68435	down
ME0147671	T3_negative	Clitidine 5'-phosphate	Organic acids	Organic acids	C11H15N2O9P	349.053	350.0515	0.6092	[M-H]-	8.70700000007218	3	0.5735	rp	65411-71-4	441538	-	-	C08429	207.29	185.33	162.21	938.31	232.55	2292.3	764.93	581.36	819.73	-	0.220918	-2.17841	down	0.796947	-0.327445	insig	0.070763	-3.82086	down	1.36409	0.249843	0.160209	-2.64197	down
ME0164889	T3_negative	Copal-8-ol diphosphate(3-)	Organic acids	Organic acids	C20H35O8P2-3	464.1765	465.1807	2.1582	[M-H]-	9.20644474773714	3	0.8155	rp	-	56927957	-	-	-	53960.22	51944.68	53996.8	103383.41	119567.71	142859.59	91904.96	91504.69	91047.33	-	0.521943	-0.938037	insig	0.434437	-1.20278	down	0.377971	-1.40365	down	1.78188	0.0264024	0.437116	-1.19391	down
ME0162868	T3_negative	gibberellin A12(2-)	Organic acids	Organic acids	C20H26O4-2	329.1835	330.1831	1.9936	[M-H]-	0.273499999963178	3	0.7432	rp	-	25244528	-	-	-	1275.92	1447.08	1483.82	984.06	12144.13	51708.73	5925.14	5818.94	5810.76	-	1.29659	0.37472	insig	0.119159	-3.06904	down	0.0286957	-5.12302	down	1.14486	0.319531	0.0648831	-3.94601	down
ME0108268	T3_positive	Methylacetoacetic acid	Others	Lactones	C5H8O3	163.0585	116.0473	3.3385	[M+HCOO+2H]+	3.97499999998274	3	0.7657	rp	105-45-3	7757	HMDB0000310	5299	-	566.21	568.46	1889.02	1429.16	4071.62	2598.3	1016.63	1234.32	1288.67	-	0.396184	-1.33576	down	0.139615	-2.84047	down	0.727022	-0.45993	insig	1.31072	0.145354	0.373337	-1.42145	down
ME0007582	T3_positive	Menadione	Others	Vitamin	C11H8O2	219.0651	172.0524	2.553	[M+HCOO+2H]+	0.199999999992428	3	0.6938	rp	58-27-5	4055	HMDB0001892	3910	C05377	17091.5	9804.83	14096.37	34437.9	24106.13	28255.31	20792.63	20789.36	20565.9	-	0.496299	-1.01072	down	0.406736	-1.29784	down	0.498893	-1.0032	down	1.61924	0.0176589	0.47227	-1.08232	down
ME0129619	T3_positive	1-(4-Methoxyphenyl)-3-phenylpropan-1-one	Others	Ketone compounds	C16H16O2	285.0902	240.115	2.1285	[M-H+2Na]+	9.67500000001564	3	0.5664	rp	5739-38-8	245554	HMDB0135605	-	-	11615.02	3542.8	7511.27	8876.92	21632.11	15431	11791.09	11979.52	11920.52	-	1.30845	0.387861	insig	0.163775	-2.61021	down	0.486765	-1.0387	down	1.19083	0.162694	0.49345	-1.01903	down
ME0134030	T3_positive	5,7-dihydroxy-2-(2,3,4-trihydroxyphenyl)-4H-chromen-4-one	Others	Ketone compounds	C15H10O7	303.0501	302.0427	3.4572	[M+H]+	0.375000000047976	2	0.9293	rp	-	18471844	HMDB0126016	-	-	4198.56	5395.63	6377.26	9425.24	6960.76	17687.05	9112.92	8901.09	9098.59	-	0.445459	-1.16663	down	0.77515	-0.367453	insig	0.360561	-1.47168	down	1.39225	0.200441	0.468741	-1.09314	down
ME0112774	T3_positive	Bitartrate	Others	Lactones	C4H5O6-	167.0498	149.0086	0.5671	[M+NH4]+	0.967499999973143	3	0.7264	rp	-	3667129	HMDB0062642	-	-	611.92	834.84	365.23	1248.99	1262.87	2229.83	713.11	735.15	737.54	-	0.489932	-1.02935	down	0.661066	-0.597135	insig	0.163793	-2.61006	down	1.56987	0.0787528	0.38214	-1.38783	down
ME0114982	T3_positive	N-di-Demethyl roxithromycin	Others	Lactones	C40H74N2O14	824.5534	806.514	5.6453	[M+NH4]+	6.19278653079695	3	0.6169	rp	-	131769919	HMDB0060612	-	-	191.98	197.28	1869.83	944.96	1744.86	8171.12	619.83	546.08	663.86	-	0.203162	-2.2993	down	0.113064	-3.14479	down	0.228834	-2.12763	down	1.20334	0.336049	0.208001	-2.26534	down
ME0106476	T3_positive	Diphthamide	Others	Lactones	C13H24N5O3+	299.1847	298.1879	2.4465	[M+H]+	7.28675000004841	3	0.5973	rp	-	5460185	HMDB0060473	-	-	1846.3	926.82	287.36	3895.95	3059.33	3056.94	2119.49	2084.22	2086.44	-	0.473902	-1.07734	down	0.302949	-1.72285	down	0.0940025	-3.41116	down	1.46304	0.0179474	0.305674	-1.70993	down
ME0118558	T3_positive	2-heptylquinolin-4(1H)-one	Others	Ketone compounds	C16H21NO	266.1593	243.1623	0.7682	[M+Na]+	4.21399999993355	3	0.905	rp	40522-46-1 | 2503-80-2	164974	-	-	C20643	11649.47	9795.53	21477.18	10687.96	54640.33	53020.42	28638.02	28566.79	28566.14	ko01110	1.08996	0.124278	insig	0.179273	-2.47977	down	0.405074	-1.30374	down	1.0657	0.218083	0.362676	-1.46325	down
ME0129533	T3_positive	1-(2-Hydroxyphenyl)-3-phenylpropane-1,3-dione	Others	Ketone compounds	C15H12O3	279.0395	240.0786	0.7684	[M+K]+	5.85000000000946	3	0.6847	rp	1469-94-9	73849	-	43644	C22066	8694.33	16.15	2534.62	10736.34	8612.07	25369.07	9890.21	10630.91	9908.01	-	0.809804	-0.304356	insig	0.00187528	-9.05868	down	0.0999099	-3.32323	down	1.08276	0.156208	0.25147	-1.99154	down
ME0012589	T3_positive	Melengestro acetate	Others	Ketone compounds	C23H30O4	371.2267	370.2144	2.5458	[M+H]+	3.52399999997033	3	0.6692	rp	425-51-4	200136	-	-	-	110.47	30.83	195.46	112.19	2779.73	235.27	469.37	509.31	481.69	-	0.984669	-0.0222895	insig	0.011091	-6.49447	down	0.83079	-0.267444	insig	1.0295	0.396685	0.107688	-3.21507	down
ME0011751	T3_positive	[3-Hydroxy-1-oxo-1-(2,3,4,5,6-pentahydroxyhexoxy)decan-5-yl] 3,5-dihydroxydecanoate	Others	Saccharides	C26H50O12	555.337	554.3302	3.4181	[M+H]+	0.41004455830629	3	0.9899	rp	-	23843944	-	-	-	24237.2	32080.07	28872.56	54495.37	40372.78	80923.89	44247.05	44211.96	44578.6	-	0.444757	-1.16891	down	0.794597	-0.331706	insig	0.356787	-1.48687	down	1.55814	0.121467	0.484606	-1.04512	down
ME0162184	T3_positive	2-[[2-(6-hydroxy-1H-indol-3-yl)acetyl]amino]-3-methylbutanoate	Others	Lactones	C15H17N2O4-	290.1342	289.1188	0.9202	[M+H]+	2.08025000006273	3	0.9506	rp	-	25201016	-	-	-	5692.36	3075.09	5050.24	7502.74	19114.23	12369.25	8304.75	8138.21	8315.64	-	0.758704	-0.398391	insig	0.16088	-2.63595	down	0.40829	-1.29233	down	1.51664	0.123659	0.354425	-1.49645	down
ME0126061	T3_positive	(3R,4R)-4,5-dihydroxy-3-methoxy-4-(4-methoxyphenyl)-6-((E)-2-(2,5,5-trimethyltetrahydro-2H-pyran-2-yl)vinyl)-3,4-dihydroquinolin-2(1H)-one	Others	Ketone compounds	C27H33NO6	485.2663	467.2308	2.6653	[M+NH4]+	1.68632151184112	3	0.7096	rp	-	23843948	-	-	-	15.27	22.81	4.7	14.98	2273.49	203.97	198.35	277.36	259.23	-	1.01936	0.0276624	insig	0.010033	-6.6391	down	0.0230426	-5.43955	down	1.23935	0.37618	0.0171639	-5.86448	down
ZINC103567242	T3_positive	(5E)-4-methoxy-3-methyl-5-[(1S,9R,10R,11R,12S)-12-methyl-14,15-dioxa-5-azatetracyclo[7.5.1.01,11.05,10]pentadecan-13-ylidene]furan-2-one	Others	Ketone compounds	C19H25NO5	365.217	347.1733	1.7093	[M+NH4]+	4.31750000004172	3	0.6529	rp	-	101258809	-	-	-	320.49	264.33	180.17	404.17	1052.77	1847.25	466.76	493.76	494.11	-	0.792958	-0.334683	insig	0.25108	-1.99378	down	0.0975342	-3.35795	down	1.50047	0.178587	0.231521	-2.11078	down
ME0113771	T3_positive	NCGC00380938-01_C21H34O11_6-O-Pentopyranosyl-1-O-[(2,6,6-trimethyl-1-cyclohexen-1-yl)carbonyl]-beta-D-glucopyranose	Others	Saccharides	C21H34O11	480.2463	462.2101	3	[M+NH4]+	6.2479852362846096	3	0.6158	rp	-	45783015	-	-	-	49.32	240.31	161.61	187.05	3285.03	1090.77	426.19	571.83	564.46	-	0.263673	-1.92318	down	0.0731531	-3.77294	down	0.148161	-2.75476	down	1.3027	0.274452	0.0988943	-3.33797	down
ZINC85511153	T3_positive	[(2R,3R,4R,5S,6S)-2-[[(2S,4S,5R,6S)-4,5-dihydroxy-6-[5-hydroxy-2-(4-methoxyphenyl)-4-oxochromen-7-yl]oxyoxan-2-yl]methoxy]-3,5-dihydroxy-6-methyloxan-4-yl] 3-methylbutanoate	Others	Lactones	C33H40O14	661.2439	660.2418	2.9799	[M+H]+	6.35187490713927	3	0.6139	rp	-	5319030	-	-	-	244.42	809.91	594.84	944.78	4073.7	640.13	1285.67	1281.82	1266.03	-	0.258706	-1.95062	down	0.198814	-2.33051	down	0.929249	-0.105863	insig	1.0845	0.347054	0.291444	-1.77871	down
ME0108358	T3_positive	2-[[2-(2-Hydroxy-3-oxo-2-pent-2-enylcyclopentyl)acetyl]amino]-3-methylpentanoic acid	Others	Ketone compounds	C18H29NO5	357.2479	339.2046	1.7687	[M+NH4]+	11.0669999999402	3	0.5375	rp	-	45359285	-	-	-	92.02	102.11	153.41	101.89	482.18	2720.16	309.4	347.09	219.46	-	0.903131	-0.146993	insig	0.211767	-2.23945	down	0.0563974	-4.14823	down	1.14819	0.350919	0.10518	-3.24906	down
ME0113897	T3_negative	Galactinol	Others	Saccharides	C12H22O11	683.2262	342.1162	1.0753	[2M-H]-	1.58073813194699	2	0.8427	rp	3687-64-7	11727586	HMDB0005826	-	C01235	34243.57	9526.91	85940.18	66659.75	442830.01	79271.39	85761.06	85659.02	86658.79	ko00052,ko01100	0.513707	-0.960983	insig	0.0215137	-5.5386	down	1.08413	0.116533	insig	1.14452	0.340011	0.220311	-2.18239	down
ME0128382	T3_negative	(S)-(E)-2'-(3,6-Dimethyl-2-heptenyl)-3',4',7-trihydroxyflavanone	Others	Ketone compounds	C24H28O5	395.1911	396.1937	3.0185	[M-H]-	4.18525000000614	3	0.9056	rp	116207-28-4	131752788	HMDB0040305	-	-	33518.71	32563.74	21974.67	57790.62	54848.14	79919.25	52423.21	52403.3	51866.17	-	0.580003	-0.785869	insig	0.593707	-0.752176	insig	0.274961	-1.8627	down	1.67728	0.0313371	0.457302	-1.12878	down
ME0053761	T3_negative	Glycyrrhizin	Others	Hydrocarbon derivatives	C42H62O16	821.4063	822.4038	5.947	[M-H]-	11.94307514026	3	0.6902	rp	103000-77-7	128229	HMDB0029843	44285	C02284	1334.97	591.22	194.69	2035.99	2616.96	1547.04	1749.16	1620.01	1654.47	-	0.655686	-0.608923	insig	0.225919	-2.14612	down	0.125847	-2.99026	down	1.38638	0.0408004	0.342078	-1.5476	down
MEDN0691	T3_negative	Maltitol	Others	Saccharides	C12H24O11	343.1294	344.1319	2.2404	[M-H]-	12.0999999998617	3	0.6882	rp	585-88-6	493591	HMDB0002928	3484	-	2354.68	21352.23	12073.89	17028.2	27513.56	42788.53	16031.41	16263.95	15846.1	-	0.138281	-2.85432	down	0.776062	-0.365756	insig	0.282176	-1.82533	down	1.16213	0.14399	0.409718	-1.2873	down
ME0132633	T3_negative	3,5,6,7-tetrahydroxy-2-(3-hydroxyphenyl)-4H-chromen-4-one	Others	Ketone compounds	C15H10O7	301.0369	302.0427	2.8	[M-H]-	3.87500000002206	3	0.833	rp	-	131831747	HMDB0125217	-	-	34.96	34.96	34.96	2032.89	174.79	34.96	161.83	161.83	325.18	-	0.0171972	-5.86168	down	0.200011	-2.32185	down	-	-	-	1.11201	0.38375	0.0467663	-4.41839	down
ME0127776	T3_negative	1,7-Bis(4-hydroxyphenyl)-1-heptene-3,5-dione	Others	Ketone compounds	C19H18O4	309.1121	310.1205	3.1179	[M-H]-	2.77500000009923	3	0.8309	rp	-	9796708	HMDB0141045	-	-	14172.26	2689.33	10124.7	25614.36	50959.53	21421.36	23597.32	23781.59	23927.21	-	0.553294	-0.853883	insig	0.0527738	-4.24403	down	0.472645	-1.08117	down	1.40366	0.111266	0.275384	-1.86049	down
ME0134076	T3_negative	5,7-Dihydroxy-2-(4-hydroxy-3-methoxyphenyl)-6-[3,4,5-trihydroxy-6-(hydroxymethyl)oxan-2-yl]chromen-4-one	Others	Ketone compounds	C22H22O11	461.1064	462.1162	1.0947	[M-H]-	5.44339947807411	3	0.8027	rp	-	3549959	HMDB0127355	-	-	1030482.86	387144.08	850988.1	1149138.29	3301853.68	1093304.12	1264429.18	1266912.5	1262936.76	-	0.896744	-0.157232	insig	0.117251	-3.09233	down	0.778364	-0.361484	insig	1.19123	0.269072	0.40918	-1.28919	down
ME0134151	T3_negative	5,7-dihydroxy-3-[3-hydroxy-4-methoxy-5-(3-methylbut-2-en-1-yl)phenyl]-8-(3-methylbut-2-en-1-yl)-4H-chromen-4-one	Others	Ketone compounds	C26H28O6	435.1861	436.1886	3.1775	[M-H]-	11.0528648876895	3	0.7891	rp	-	131838444	HMDB0134743	-	-	49328.29	41536.42	4818.02	45178.96	87927.3	61532.33	47512.36	48587.48	47849.5	-	1.09184	0.126764	insig	0.472395	-1.08193	down	0.0783006	-3.67483	down	1.06558	0.150368	0.491592	-1.02447	down
ME0129562	T3_negative	Mono-O-demethyltetrahydrocurcumin	Others	Ketone compounds	C20H22O6	357.1352	358.1416	4.153	[M-H]-	2.1499999999719	3	0.7694	rp	-	9963373	HMDB0133452	-	-	15927.92	3332.8	7955.82	44964.58	87584.08	16316.78	32282.98	33311.45	33221.29	-	0.354233	-1.49723	down	0.0380526	-4.71586	down	0.487585	-1.03627	down	1.40537	0.186018	0.182826	-2.45145	down
MEDP1473	T3_negative	2H-Pyran-2-one, tetrahydro-4-hydroxy-4-methyl-, (R)-	Others	Lactones	C6H10O3	129.056	130.063	3.9058	[M-H]-	12.5145000000515	3	0.7674	rp	-	10428	HMDB0244840	-	-	112040.41	44323.88	59970.84	134314.44	317549.16	113828.43	122937.47	124913.33	124963.91	-	0.834165	-0.261595	insig	0.139581	-2.84082	down	0.526853	-0.924528	insig	1.34177	0.207476	0.382426	-1.38675	down
ME0130002	T3_negative	2-(2,4-dihydroxyphenyl)-3-(3,7-dimethylocta-2,6-dien-1-yl)-5-hydroxy-8-(hydroxymethyl)-8-methyl-4H,8H-pyrano[3,2-g]chromen-4-one	Others	Others	C30H32O7	503.1983	504.2148	2.1713	[M-H]-	18.2827163745	3	0.6875	rp	-	131836060	HMDB0129836	-	-	13867.9	5718.84	7705.88	10311.23	36921.76	36148.4	12254.09	12666.15	12604.84	-	1.34493	0.427533	insig	0.154891	-2.69068	down	0.213173	-2.2299	down	1.32973	0.158231	0.327323	-1.61121	down
ME0130982	T3_negative	3-(2,4-dihydroxy-5-methoxyphenyl)-1-[2,4,6-trihydroxy-3-(3-methylbut-2-en-1-yl)phenyl]propan-1-one	Others	Ketone compounds	C21H24O7	447.1591	388.1522	3.1378	[M+CH3COO]-	15.4305112642134	3	0.6068	rp	-	131836700	HMDB0132645	-	-	7610.03	5396.2	12862.41	19126.49	19711.25	14545.28	11564.92	10740.31	9937.42	-	0.397879	-1.3296	down	0.273762	-1.869	down	0.884301	-0.17739	insig	1.46914	0.0329022	0.484586	-1.04518	down
ME0139582	T3_negative	Rhapontin	Others	Stilbene	C21H24O9	419.1358	420.142	2.4079	[M-H]-	2.55287840267256	2	0.7548	rp	155-58-8	637213	-	44320	-	66547.56	57721.24	31139.99	139187.31	112062.48	97008.54	78384.54	76812.56	76665.14	-	0.478115	-1.06457	down	0.515081	-0.957129	insig	0.321003	-1.63934	down	1.56786	0.0176024	0.446246	-1.16409	down
ME0106076	T3_negative	3-(Methylthio)-2-butanone O-((methylamino)carbonyl)oxime	Others	Lactones	C7H14N2O2S	225.0407	190.0776	2.6814	[M+Cl]-	1.00375000002373	3	0.9755	rp	34681-10-2	5360962	-	-	C18645	6712.94	10985.28	10163.77	27983.88	25601.53	31727.64	17465.65	17495.21	17272.36	-	0.239886	-2.05958	down	0.429087	-1.22066	down	0.320344	-1.6423	down	1.75103	0.00142726	0.326585	-1.61447	down
ZINC85540690	T3_negative	CID 124511126	Others	Lactones	C41H50O14	765.3171	766.3201	1.9148	[M-H]-	7.75570710112704	3	0.8393	rp	194782-02-0	124511126	-	-	-	10279.12	6816.45	11270.04	16572.53	23954.64	19576.81	13450.6	13545.84	13541.01	-	0.62025	-0.689077	insig	0.284557	-1.81321	down	0.575683	-0.796653	insig	1.62326	0.0198273	0.471942	-1.08332	down
ME0154016	T3_negative	Mycothiol	Others	Saccharides	C17H30N2O12S	485.1486	486.1519	0.7651	[M-H]-	1.94445758624818	3	0.7037	rp	192126-76-4	441148	-	-	C06717	9000.13	8695.71	28082.53	25225.35	60770.4	36726.55	33132.53	33554.84	33556.13	-	0.356789	-1.48686	down	0.143091	-2.80499	down	0.764638	-0.38715	insig	1.3649	0.119261	0.373024	-1.42266	down
ME0052477	T3_negative	Lauryl glucoside	Others	Saccharides	C18H36O6	407.2641	348.2512	3.6186	[M+CH3COO]-	2.18530937320859	3	0.6	rp	59122-55-3 | 85618-22-0	93321	-	34493	C16041	21237.84	118868.4	32982.97	185021.3	70363.64	512427.34	152892.13	152924.67	152578.65	-	0.114786	-3.12298	down	1.68934	0.756463	insig	0.0643661	-3.95755	down	1.27805	0.27063	0.225432	-2.14924	down
ME0016398	T3_negative	NCGC00380658-01_C35H52O15_3-{[6-Deoxy-4-O-(beta-D-glucopyranosyl)-alpha-L-mannopyranosyl]oxy}-14,16-dihydroxy-19-oxocard-20(22)-enolide	Others	Lactones	C35H52O15	747.3054	712.3306	4.2418	[M+Cl]-	0.87220810568229	3	0.9787	rp	-	75411969	-	-	-	14360.42	11612.25	10225.63	43439.82	15987.27	180821.99	38265.31	40376.39	39212.83	-	0.330582	-1.59692	down	0.726344	-0.461276	insig	0.0565508	-4.14431	down	1.31881	0.313814	0.15067	-2.73054	down
ZINC95913897	T3_negative	Methyl 2-[(1R,2S,4R,6S,9R,10S,11R,15R,18R)-6-(furan-3-yl)-7,9,11,15-tetramethyl-12,16-dioxo-3,17-dioxapentacyclo[9.6.1.02,9.04,8.015,18]octadeca-7,13-dien-10-yl]acetate	Others	Lactones	C27H30O7	501.1669	466.1992	4.0239	[M+Cl]-	4.61929184447756	3	0.8969	rp	-	129373414	-	-	-	23564.22	1843.27	17297.72	148074.64	338788.2	31094.12	96173.92	96153.95	95484.32	-	0.159137	-2.65165	down	0.00544077	-7.52197	down	0.556302	-0.84606	insig	1.37107	0.21882	0.0824493	-3.60035	down
ZINC85910168	T3_negative	Cowagarcinone A	Others	Ketone compounds	C34H42O6	545.297	546.2981	4.4796	[M-H]-	10.727909735186	3	0.7924	rp	-	11489665	-	-	-	116.99	98.5	743.88	597.5	35474.58	1343.97	8307.09	8974.7	8323.2	-	0.195799	-2.35255	down	0.00277664	-8.49245	down	0.553494	-0.853359	insig	1.24375	0.401542	0.0256406	-5.28543	down
ME0141152	T3_negative	1,3-alpha-D-Mannosyl-1,2-alpha-D-mannosyl-1,2-alpha-D-mannosyl-D-mannose	Others	Saccharides	C24H42O21	647.2036	666.2219	1.2701	[M-H2O-H]-	0.556238870798775	3	0.728	rp	-	50909794	-	-	C04861	14115.41	8229.13	6929.12	18648.4	31151.85	39140.11	20459.3	21354.02	21264.93	-	0.756923	-0.401781	insig	0.264162	-1.92051	down	0.177034	-2.4979	down	1.61246	0.0651861	0.329138	-1.60324	down
ME0113226	T3_negative	2-[1-(2-Hydroxy-3,3,5,5-tetramethyl-4,6-dioxo-1-cyclohexenyl)-3-methylbutyl]-4-(2-methylpropanoyl)benzene-1,3,5-triol	Others	Ketone compounds	C25H34O7	445.2296	446.2305	2.191	[M-H]-	1.01651614628674	3	0.7252	rp	-	45359582	-	-	-	909.22	377.74	1869.57	1108.12	27426.52	6276.08	4782.56	4851.62	4923.36	-	0.820507	-0.285413	insig	0.0137728	-6.18203	down	0.297888	-1.74716	down	1.22203	0.320167	0.090677	-3.46312	down
ZINC40872943	T3_negative	Goniolactone B	Others	Ketone compounds	C28H24O7	471.1354	472.1522	1.0571	[M-H]-	11.0205084433558	3	0.5382	rp	-	5478949	-	-	-	6245.93	2473.09	4939.59	10250.99	21536.16	11101.26	13864.98	14119.52	12729.48	-	0.6093	-0.714775	insig	0.114834	-3.12237	down	0.444958	-1.16826	down	1.5292	0.10474	0.318469	-1.65078	down
ME0144046	T3_negative	8-epi-11-Hydroxyiridodial glucoside pentaacetate	Others	Lactones	C26H36O13	556.2248	556.2156	1.0962	[M-]-	15.6593815902573	3	0.5372	rp	-	443348	-	-	-	142504.8	60442.79	122357.64	120165.59	335930.63	300752.42	181800.63	182219.16	183305.58	-	1.1859	0.245987	insig	0.179926	-2.47452	down	0.406838	-1.29747	down	1.27023	0.153329	0.429815	-1.21821	down
ME0010817	T3_negative	[(2E)-2,11-dimethyl-7-methylidene-6,12-dioxo-5,14-dioxatricyclo[9.2.1.04,8]tetradeca-1(13),2-dien-9-yl] (E)-4-acetyloxy-2-methylbut-2-enoate	Others	Lactones	C22H24O8	415.1447	416.1471	0.6674	[M-H]-	11.7315307867673	3	0.5281	rp	-	23872022	-	-	-	841.99	2018.65	3870.87	3200.39	18642	46654.35	14305.41	13969.47	14287.26	-	0.26309	-1.92637	down	0.108285	-3.20709	down	0.0829691	-3.59128	down	1.36742	0.246511	0.0982749	-3.34703	down
ME0147737	T3_positive	Disoxaril	Phenolic acids	Phenolic acids	C20H26N2O3	381.1674	342.1943	1.7292	[M+K]+	6.64299999996842	3	0.6087	rp	-	55717	HMDB0251480	-	C06496	2044.41	1829.02	1438.1	7763.33	7291.67	9378.82	4218.53	4207.79	4046.71	-	0.263342	-1.92499	down	0.250837	-1.99518	down	0.153335	-2.70524	down	1.80391	0.00634058	0.217384	-2.20168	down
ME0162877	T3_positive	CID 25244544	Phenolic acids	Phenolic acids	C17H22O9	371.1336	370.1264	3	[M+H]+	1.54399999999555	3	0.7129	rp	154461-65-1	25244544	-	-	-	3992	431.75	2227.41	9315.45	17040.92	3122.76	6849.31	6779.25	6772.88	-	0.428535	-1.22251	down	0.0253361	-5.30266	down	0.713282	-0.487455	insig	1.24646	0.193775	0.225623	-2.14802	down
ME0015605	T3_negative	Agnuside	Phenolic acids	Phenolic acids	C22H26O11	465.1447	466.1475	4.3095	[M-H]-	9.65300333844644	2	0.8421	rp	11027-63-7	442416	HMDB0036561	-	C09765	90859.15	35151.89	37627.75	71349.06	163893.94	106588.45	86158.31	85890.48	86243.42	-	1.27345	0.348737	insig	0.214479	-2.22109	down	0.353019	-1.50218	down	1.29556	0.151807	0.478712	-1.06277	down
MEDL01891	T3_negative	3-Hydroxycinnamic acid	Phenolic acids	Phenolic acids	C9H8O3	163.0405	164.0473	3.2663	[M-H]-	1.15000000000975	3	0.9687	rp	14755-02-3	637541	HMDB0001713	305	C12621	702995.6	630426.83	532197.34	2158088.26	910346.68	1061871.34	938525.64	939732.56	940127.95	ko00360,ko01100	0.325749	-1.61817	down	0.692513	-0.530087	insig	0.501188	-0.996576	insig	1.44211	0.193103	0.45169	-1.14659	down
MEDL00063	T3_negative	4-Hydroxybenzaldehyde	Phenolic acids	Phenolic acids	C7H6O2	121.0299	122.0368	3.5148	[M-H]-	1.05000000001354	3	0.9601	rp	123-08-0	126	HMDB0011718	-	C00633	22953.67	15359.63	26012.97	21860.71	171655.86	40536.48	53444.64	53885	53899.73	ko01100	1.05	0.0703846	insig	0.0894792	-3.4823	down	0.641718	-0.63999	insig	1.0748	0.352774	0.274836	-1.86336	down
MEDN1037	T3_negative	p-Cresol	Phenolic acids	Phenolic acids	C7H8O	107.0505	108.0575	3.8274	[M-H]-	0.725000000016962	3	0.9544	rp	106-44-5	2879	HMDB0001858	4236	C01468	54071.67	38909.35	31099.82	114554.91	209212.32	111035.72	102826.63	103113.33	105731.21	ko01100	0.472015	-1.08309	down	0.18598	-2.42678	down	0.280088	-1.83605	down	1.67761	0.0785926	0.285373	-1.80908	down
MEDL01854	T3_negative	Demethoxycurcumin	Phenolic acids	Phenolic acids	C20H18O5	337.108	338.1154	4.1425	[M-H]-	0.299999999953116	3	0.7634	rp	22608-11-3	5469424	HMDB0033801	-	-	6688.25	2797.98	2969.97	39797.05	73839.28	9969.74	23001.44	23019.26	23004.31	-	0.168059	-2.57296	down	0.0378928	-4.72193	down	0.297898	-1.74711	down	1.52755	0.18186	0.100773	-3.31081	down
MEDL01929	T3_negative	Caffeoylmalic Acid	Phenolic acids	Phenolic acids	C13H12O8	317.0304	296.0532	3.319	[M+Na-2H]-	6.19999999997844	3	0.7503	rp	53755-04-7	6124299	HMDB0029318	-	-	10492.62	6843.96	12843.62	14776.64	42136.93	40926.14	20284.74	19646.99	20387.29	-	0.710082	-0.493943	insig	0.162422	-2.62218	down	0.313824	-1.67197	down	1.48879	0.122471	0.308466	-1.69682	down
MEDL02568	T3_negative	FAA(17:1)	Phenolic acids	Phenolic acids	C24H38O3	393.2848	374.2821	3.586	[M+F]-	9.50000000003115	3	0.641	rp	111047-30-4	5469634	HMDB0038522	-	-	103238.22	150256.03	52100.3	589703.01	520176.95	978998.29	450468.56	451084.19	437820.95	-	0.175068	-2.51401	down	0.288856	-1.79158	down	0.053218	-4.23194	down	1.72555	0.048367	0.146296	-2.77304	down
ME0003069	T3_negative	2-hydroxy-1-(4-methoxyphenyl)-4-methylpentan-3-one	Phenolic acids	Phenolic acids	C13H18O3	443.2418	222.1256	3.2005	[2M-H]-	4.69267618534992	3	0.7275	rp	-	131836940	HMDB0132946	-	-	7998.75	6899.87	4315.32	36532.6	38751.71	55086.5	32048.78	32021.09	31342.97	-	0.218948	-2.19134	down	0.178053	-2.48962	down	0.0783372	-3.67416	down	1.78456	0.0210318	0.147379	-2.7624	down
ME0153320	T3_negative	Magnoloside B	Phenolic acids	Phenolic acids	C35H46O20	767.2471	786.2582	1.0753	[M-H2O-H]-	8.81079845215041	3	0.6025	rp	-	14018784	-	-	C17679	92293.85	26496.75	59375.99	210309.98	1080931.89	309930.71	208087.05	209470.37	207154.74	-	0.438847	-1.18821	down	0.0245129	-5.35032	down	0.191578	-2.38399	down	1.55684	0.226381	0.111273	-3.16783	down
ME0143083	T3_positive	3'-O-Methylbatatasin III	Quinones	PhenAnthraquinones	C16H18O3	297.096	258.1256	2.5541	[M+K]+	6.01375000002236	3	0.6202	rp	101330-69-2	442711	HMDB0030636	-	-	6815.2	5350.49	6567.35	16958.32	10118.71	12089.87	9856.96	9899.88	9876.58	-	0.401879	-1.31517	down	0.528772	-0.919282	insig	0.543211	-0.880415	insig	1.64019	0.0723133	0.478288	-1.06405	down
ME0148580	T3_negative	Diospyrin	Quinones	Quinones	C22H14O6	373.0772	374.079	2.2798	[M-H]-	13.6499999999273	3	0.7369	rp	28164-57-0	308140	HMDB0038867	-	-	13819.03	14130.29	15405.5	18273.17	42048.41	38576.29	19482.6	19879.28	19856.16	-	0.756247	-0.403071	insig	0.336048	-1.57326	down	0.399352	-1.32427	down	1.50101	0.129259	0.43838	-1.18975	down
ME0159325	T3_negative	Vernadigin	Steroids	Cardiac glycoside	C30H44O10	563.283	564.2934	5.5178	[M-H]-	5.59218436314313	3	0.6675	rp	30285-47-3	441875	-	-	C08884	17452.73	5846.52	13728.83	9296.02	41772.47	40524.12	18880.63	19012.63	19009.06	-	1.87744	0.908768	insig	0.139961	-2.8369	down	0.338782	-1.56157	down	1.02583	0.223275	0.404269	-1.30661	down
MEDL00436	T3_positive	Dehydroabietic acid	Terpenoids	Ditepenoids	C20H28O2	323.1959	300.2089	5.6847	[M+Na]+	9.82550000003357	3	0.8059	rp	1740-19-8	94391	HMDB0061925	-	C12078	38607.56	15091.79	29478.57	28344.03	96043.31	85804.54	30492.98	31249.78	30260.86	-	1.36211	0.445838	insig	0.157135	-2.66992	down	0.343555	-1.54139	down	1.22884	0.173693	0.395724	-1.33743	down
ME0156499	T3_positive	Salannin	Terpenoids	Triterpene	C34H44O9	619.2847	596.2985	5.7044	[M+Na]+	5.05419265213383	2	0.8453	rp	992-20-1	6437066	-	67197	-	3056.17	5949.57	4832.21	7255.74	13527.59	7653.35	6574.47	6589.59	6707.02	-	0.421207	-1.2474	down	0.43981	-1.18505	down	0.631385	-0.663408	insig	1.42805	0.12439	0.486623	-1.03912	down
ZINC95914622	T3_positive	Puberanine	Terpenoids	Terpene	C32H44N2O9	601.318	600.3047	1.6496	[M+H]+	5.52849537235584	3	0.6292	rp	-	102400122	-	-	-	222.87	36.56	17.12	105.53	3456.22	300.26	502.96	534.39	529.93	-	2.11191	1.07855	up	0.010578	-6.56279	down	0.0570173	-4.13246	down	1.198	0.385816	0.0716078	-3.80374	down
ME0061065	T3_negative	Periandrin V	Terpenoids	Triterpene Saponin	C41H62O14	777.3906	778.414	3.7298	[M-H]-	6.3681175320305	3	0.6137	rp	-	192588	HMDB0039591	-	-	11273.06	5800.65	5471.68	14689.49	37398.36	14118.36	15158.82	15215.99	14602.47	-	0.767424	-0.381905	insig	0.155104	-2.68869	down	0.387558	-1.36752	down	1.44064	0.1928	0.340533	-1.55413	down
ME0011149	T3_negative	(3b,20R,22R)-3,20,27-Trihydroxy-1-oxowitha-5,24-dienolide 3-glucoside	Terpenoids	Terpene	C34H50O11	633.3166	634.3353	3.0384	[M-H]-	6.79881639083388	3	0.6059	rp	-	73108380	HMDB0033573	-	-	1077.57	3183.99	5290.82	21432.78	8344.38	13112.72	8571.92	8109.37	8630.46	-	0.0502767	-4.31397	down	0.381573	-1.38997	down	0.403488	-1.3094	down	1.50141	0.0894447	0.222719	-2.16671	down
ME0153891	T3_negative	[(1R,2R,6S,7S,8R,10S,11S,12R,14S,16S,17R,18R)-6,7-dihydroxy-8-(hydroxymethyl)-4,18-dimethyl-5-oxo-14-phenyl-16-prop-1-en-2-yl-9,13,15,19-tetraoxahexacyclo[12.4.1.01,11.02,6.08,10.012,16]nonadec-3-en-17-yl] (2E,4E)-5-phenylpenta-2,4-dienoate	Terpenoids	Ditepenoids	C38H38O10	689.2151	654.2465	1.0753	[M+Cl]-	8.41021502411125	3	0.8284	rp	34807-41-5	24832075	-	-	-	72494.54	63501.02	59281	105088.36	232200.34	154434.89	122193.12	123261.53	123478.19	-	0.689844	-0.535659	insig	0.273475	-1.87052	down	0.383858	-1.38136	down	1.60634	0.114682	0.397127	-1.33233	down
ME0157947	T3_negative	Tokoronin	Terpenoids	Triterpene	C32H52O9	615.3268	580.3611	3.8274	[M+Cl]-	1.49303365815733	3	0.714	rp	27530-69-4	441898	-	-	C08916	1342.2	2808.94	2226.52	19337.96	27849.39	11743.21	7207.18	6147.02	7939.84	-	0.0694075	-3.84876	down	0.100862	-3.30955	down	0.189601	-2.39896	down	1.73684	0.0626864	0.108223	-3.20792	down
ME0152145	T3_negative	CID 6443057	Terpenoids	Ditepenoids	C20H30O4	315.2036	334.2144	1.0566	[M-H2O-H]-	17.7250000000129	3	0.5731	rp	34420-19-4	6443057	-	-	-	2935.08	1482.32	5078.98	3619.09	70451.36	19249.3	12902.51	13046.04	12120.23	-	0.810999	-0.302227	insig	0.0210403	-5.5707	down	0.263853	-1.9222	down	1.26139	0.300341	0.101762	-3.29673	down
ME0052939	T3_negative	Forskolin	Terpenoids	Ditepenoids	C22H34O7	409.221	410.2305	1.4651	[M-H]-	10.8564547346502	3	0.5406	rp	66575-29-9 | 66428-89-5	47936	-	53589	C09076	458.31	1065.37	1213.88	2337.15	16341.25	809.46	403.01	306.97	365.75	-	0.196098	-2.35035	down	0.0651951	-3.93909	down	1.49962	0.584594	insig	1.02664	0.375847	0.140475	-2.83161	down
MEDN1212	T3_negative	7alpha,12beta-Dihydroxy-5alpha-cholan-24-oic Acid	Tryptamines,Cholines,Pigments	Cholines	C24H40O4	427.2461	392.2927	3.6513	[M+Cl]-	39.1497500000071	3	0.5706	rp	-	5283842	-	-	-	12935.96	21368.75	3411.39	89001.56	170215.91	200291.53	82234.92	83616.38	82673.43	-	0.145345	-2.78244	down	0.125539	-2.99379	down	0.0170321	-5.8756	down	1.68161	0.0485688	0.0820791	-3.60684	down
