# Supplementary material for: Transcriptomic and Metabolomic Insights into the Enhanced Quality of Anoectochilus roxburghii Seedlings in Sugar-Free Versus Conventional Tissue Culture Systems
Source: Metabolites. 2026 May 29;16(6):374. doi: 10.3390/metabo16060374 (PMC13304064; doi:10.3390/metabo16060374)
Supplement: Supplementary file 1 [file metabolites-16-00374-s001.zip › Supplementary Table S6.xlsx]

## Sheet: Supplementary Table 6
Supplementary Table S6. Screening of key genes involved in flavonoid and terpenoid biosynthesis pathways in A. roxburghii.
Screened_pathway	matched_gene_or_reason	screen_gene_name	name	name	gene_symbol	KEGG:KO	KEGG:Description	TD1	TD2	TD3	CK1	CK2	CK3	TD_mean	CK_mean	log2FC_TD_vs_CK
Flavonoid biosynthesis	DFR / dihydroflavonol 4-reductase	DFR	JXL9A1393	JXL9A1393	E1.1.1.219	K00091	E1.1.1.219; dihydroflavonol-4-reductase [EC:1.1.1.219]	33.2192	35.1685	8.39219	35.7474	41.3125	47.2184	25.5933	41.4261	-0.694775
Terpenoid backbone biosynthesis	DXR / 1-deoxy-D-xylulose-5-phosphate reductoisomerase	dxr	JXL8A0877	JXL8A0877	dxr	K00099	dxr; 1-deoxy-D-xylulose-5-phosphate reductoisomerase [EC:1.1.1.267]	151.83	94.8898	61.7758	114.326	115.269	118.329	102.832	115.975	-0.173521
Terpenoid downstream/related biosynthesis	SQLE / squalene monooxygenase	ERG1	JXL17A0147	JXL17A0147	ERG1	K00511	SQLE, ERG1; squalene monooxygenase [EC:1.14.14.17]	89.2465	83.706	22.5517	71.1754	118.275	64.3055	65.1681	84.5854	-0.376244
Flavonoid-related upstream phenylpropanoid	CCoAOMT / caffeoyl-CoA O-methyltransferase	CCoAOMT	JXL10A0993	JXL10A0993	E2.1.1.104	K00588	E2.1.1.104; caffeoyl-CoA O-methyltransferase [EC:2.1.1.104]	1.03203	0.15122	6.36775	1.2555	6.62866	0.0827513	2.517	2.65564	-0.0773522
Terpenoid backbone biosynthesis	MVK / mevalonate kinase	mvaK1	JXL6A0057	JXL6A0057	mvaK1	K00869	MVK, mvaK1; mevalonate kinase [EC:2.7.1.36]	15.1355	13.776	15.0442	12.0327	16.1464	13.6564	14.6519	13.9452	0.0713255
Terpenoid backbone biosynthesis	PMK / phosphomevalonate kinase	mvaK2	JXL19A0109	JXL19A0109	mvaK2	K00938	E2.7.4.2, mvaK2; phosphomevalonate kinase [EC:2.7.4.2]	37.9797	37.2981	42.1738	42.8356	41.9529	39.0369	39.1505	41.2751	-0.0762412
Terpenoid backbone biosynthesis	MVD / diphosphomevalonate decarboxylase	mvaD	JXL7A0422	JXL7A0422	mvaD	K01597	MVD, mvaD; diphosphomevalonate decarboxylase [EC:4.1.1.33]	44.6719	38.6219	70.5353	53.3502	56.02	50.0743	51.2764	53.1482	-0.0517259
Terpenoid backbone biosynthesis	HMGS / hydroxymethylglutaryl-CoA synthase	HMGCS	JXL12A0192	JXL12A0192	HMGCS	K01641	HMGCS; hydroxymethylglutaryl-CoA synthase [EC:2.3.3.10]	71.7592	73.8373	113.093	182.157	127.249	93.7061	86.2298	134.371	-0.639959
Terpenoid backbone biosynthesis	DXS / 1-deoxy-D-xylulose-5-phosphate synthase	dxs	JXL10A0263	JXL10A0263	dxs	K01662	dxs; 1-deoxy-D-xylulose-5-phosphate synthase [EC:2.2.1.7]	20.916	20.7654	2.54252	21.1496	12.4858	18.2324	14.7413	17.2893	-0.23001
Terpenoid backbone biosynthesis	DXS / 1-deoxy-D-xylulose-5-phosphate synthase	dxs	JXL14A1796	JXL14A1796	dxs	K01662	dxs; 1-deoxy-D-xylulose-5-phosphate synthase [EC:2.2.1.7]	10.4152	3.57805	10.3673	11.0132	17.0953	19.771	8.12017	15.9598	-0.974864
Terpenoid backbone biosynthesis	DXS / 1-deoxy-D-xylulose-5-phosphate synthase	dxs	JXL17A0250	JXL17A0250	dxs	K01662	dxs; 1-deoxy-D-xylulose-5-phosphate synthase [EC:2.2.1.7]	23.948	21.8254	14.4054	20.1702	22.0369	24.4607	20.0596	22.2226	-0.147732
Terpenoid backbone biosynthesis	DXS / 1-deoxy-D-xylulose-5-phosphate synthase	dxs	JXL9A0582	JXL9A0582	dxs	K01662	dxs; 1-deoxy-D-xylulose-5-phosphate synthase [EC:2.2.1.7]	46.248	44.7163	26.975	232.26	175.686	44.7811	39.3131	150.909	-1.9406
Flavonoid biosynthesis	CHI / chalcone isomerase	CHI	JXL11A0875	JXL11A0875	E5.5.1.6	K01859	E5.5.1.6; chalcone isomerase [EC:5.5.1.6]	27.9209	12.4993	8.44342	46.896	49.7026	13.4044	16.2879	36.6677	-1.17071
Flavonoid-related upstream phenylpropanoid	4CL / 4-coumarate-CoA ligase	4CL	JXL14A1924	JXL14A1924	4CL	K01904	4CL; 4-coumarate--CoA ligase [EC:6.2.1.12]	1.21566	2.01685	1.2275	9.30267	9.03148	1.67594	1.48667	6.67003	-2.16561
Flavonoid-related upstream phenylpropanoid	4CL / 4-coumarate-CoA ligase	4CL	JXL4A0871	JXL4A0871	4CL	K01904	4CL; 4-coumarate--CoA ligase [EC:6.2.1.12]	0.890519	0	0	0	0	0.0488555	0.29684	0.0162852	4.18797
Flavonoid-related upstream phenylpropanoid	4CL / 4-coumarate-CoA ligase	4CL	JXL4A0178	JXL4A0178	4CL	K01904	4CL; 4-coumarate--CoA ligase [EC:6.2.1.12]	0.48829	0.295945	0.130265	0.514816	0.570226	0.323897	0.304833	0.469647	-0.623553
Flavonoid-related upstream phenylpropanoid	4CL / 4-coumarate-CoA ligase	4CL	JXL19A0108	JXL19A0108	4CL	K01904	4CL; 4-coumarate--CoA ligase [EC:6.2.1.12]	0.516017	0.189025	0.931866	1.96695	0.728425	0.289629	0.545636	0.995	-0.866757
Flavonoid-related upstream phenylpropanoid	4CL / 4-coumarate-CoA ligase	4CL	JXL19A0112	JXL19A0112	4CL	K01904	4CL; 4-coumarate--CoA ligase [EC:6.2.1.12]	0.0464509	0	0	0.146923	0.298351	0.242097	0.0154836	0.229123	-3.88722
Flavonoid biosynthesis	FLS / flavonol synthase	FLS	JXL9A1212	JXL9A1212	FLS	K05278	FLS; flavonol synthase [EC:1.14.20.6]	14.8411	15.9267	2.18101	27.7685	39.0626	6.68187	10.9829	24.5043	-1.15777
Terpenoid downstream/related biosynthesis	HPT/HGGT / homogentisate phytyl- or geranylgeranyltransferase	HGGT, ubiA	JXL8A0565	JXL8A0565	HGGT, ubiA	K09833	HPT, HGGT, ubiA; homogentisate phytyltransferase / homogentisate geranylgeranyltransferase [EC:2.5.1.115 2.5.1.116]	37.565	28.4523	17.4324	22.9426	30.8104	18.9673	27.8166	24.2401	0.198546
Terpenoid downstream/related biosynthesis	chlP/bchP / geranylgeranyl reductase	bchP	JXL16A0144	JXL16A0144	bchP	K10960	chlP, bchP; geranylgeranyl diphosphate/geranylgeranyl-bacteriochlorophyllide a reductase [EC:1.3.1.83 1.3.1.111]	17.5521	35.0909	11.1124	185.002	96.4426	26.9904	21.2518	102.812	-2.27435
Terpenoid downstream/related biosynthesis	chlP/bchP / geranylgeranyl reductase	bchP	JXL17A0845	JXL17A0845	bchP	K10960	chlP, bchP; geranylgeranyl diphosphate/geranylgeranyl-bacteriochlorophyllide a reductase [EC:1.3.1.83 1.3.1.111]	7.2542	10.9917	18.5463	8.11181	9.12701	7.5616	12.264	8.26681	0.569032
Flavonoid biosynthesis	anthocyanin malonyltransferase	3MaT1	JXL20A1286	JXL20A1286	3MaT1	K12931	3MaT1; anthocyanin 3-O-glucoside-6''-O-malonyltransferase [EC:2.3.1.171]	0	0	0	0.187419	0.163107	0	0	0.116842	-16.8342
Flavonoid biosynthesis	anthocyanidin glucosyltransferase	GT1	JXL3A0622	JXL3A0622	GT1	K12938	GT1; anthocyanidin 5,3-O-glucosyltransferase [EC:2.4.1.-]	7.18964	16.786	8.49799	5.79044	2.70291	2.65423	10.8245	3.71586	1.54254
Flavonoid biosynthesis	anthocyanidin glucosyltransferase	GT1	JXL3A0621	JXL3A0621	GT1	K12938	GT1; anthocyanidin 5,3-O-glucosyltransferase [EC:2.4.1.-]	1.49593	1.18729	2.43883	2.41836	1.73863	0.883614	1.70735	1.6802	0.0231233
Flavonoid biosynthesis	flavanone rhamnosyltransferase	C12RT1	JXL17A0794	JXL17A0794	C12RT1	K13080	C12RT1; flavanone 7-O-glucoside 2''-O-beta-L-rhamnosyltransferase [EC:2.4.1.236]	4.84093	16.564	1.18383	4.63133	5.79907	5.13951	7.52958	5.18997	0.536844
Terpenoid backbone biosynthesis	GGPS / geranylgeranyl diphosphate synthase	GGPS	JXL13A0032	JXL13A0032	GGPS	K13789	GGPS; geranylgeranyl diphosphate synthase, type II [EC:2.5.1.1 2.5.1.10 2.5.1.29]	8.65412	6.73722	1.84029	4.28443	1.86433	14.8256	5.74388	6.99144	-0.283564
Terpenoid backbone biosynthesis	GPS / geranyl diphosphate synthase	GPS	JXL16A0390	JXL16A0390	GPS	K14066	GPS; geranyl diphosphate synthase [EC:2.5.1.1]	33.741	29.7721	20.9768	28.3498	32.0468	36.715	28.1633	32.3706	-0.200866
Terpenoid downstream/related biosynthesis	Z-ISO / zeta-carotene isomerase	Z-ISO	JXL5A0133	JXL5A0133	Z-ISO	K15744	Z-ISO; zeta-carotene isomerase [EC:5.2.1.12]	16.1539	12.8965	7.08745	15.4034	23.3231	17.5194	12.0459	18.7487	-0.638239
Terpenoid downstream/related biosynthesis	crtZ / beta-carotene 3-hydroxylase	crtZ	JXL2A0052	JXL2A0052	crtZ	K15746	crtZ; beta-carotene 3-hydroxylase [EC:1.14.15.24]	15.62	33.086	1.65016	27.7331	38.0092	16.4122	16.7854	27.3848	-0.70617
Terpenoid downstream/related biosynthesis	DWARF27 / beta-carotene isomerase	DWARF27	JXL15A0183	JXL15A0183	DWARF27	K17911	DWARF27; beta-carotene isomerase [EC:5.2.1.14]	42.2855	105.84	10.5923	47.3252	61.0578	23.8358	52.906	44.0729	0.26354
Terpenoid downstream/related biosynthesis	DWARF27 / beta-carotene isomerase	DWARF27	JXL14A0262	JXL14A0262	DWARF27	K17911	DWARF27; beta-carotene isomerase [EC:5.2.1.14]	41.8145	35.6572	14.6646	38.5326	41.862	33.5345	30.7121	37.9764	-0.306294
Terpenoid downstream/related biosynthesis	CCD7 / carotenoid cleavage dioxygenase	CCD7	JXL15A0469	JXL15A0469	CCD7	K17912	CCD7; 9-cis-beta-carotene 9',10'-cleaving dioxygenase [EC:1.13.11.68]	7.05425	6.50864	0.718789	6.66273	7.48405	19.6851	4.76056	11.2773	-1.24422
Terpenoid downstream/related biosynthesis	CCD7 / carotenoid cleavage dioxygenase	CCD7	JXL19A0327	JXL19A0327	CCD7	K17912	CCD7; 9-cis-beta-carotene 9',10'-cleaving dioxygenase [EC:1.13.11.68]	83.8472	28.9372	4.68456	12.3333	18.8015	40.9996	39.1563	24.0448	0.703522
Terpenoid downstream/related biosynthesis	alpha-terpineol synthase	alpha-terpineol synthase	JXL7A0002	JXL7A0002	E4.2.3.111	K18108	E4.2.3.111; (-)-alpha-terpineol synthase [EC:4.2.3.111]	0.0693667	0	0	0.14627	0.0636481	0	0.0231222	0.0699728	-1.59747
Terpenoid downstream/related biosynthesis	alpha-terpineol synthase	alpha-terpineol synthase	JXL7A1141	JXL7A1141	E4.2.3.111	K18108	E4.2.3.111; (-)-alpha-terpineol synthase [EC:4.2.3.111]	0.11493	0.0364872	0	0.0807825	0.210911	0.0399335	0.0504725	0.110542	-1.13101
Terpenoid downstream/related biosynthesis	alpha-terpineol synthase	alpha-terpineol synthase	JXL7A1140	JXL7A1140	E4.2.3.111	K18108	E4.2.3.111; (-)-alpha-terpineol synthase [EC:4.2.3.111]	0.0411808	0	0	0	0	0	0.0137269	0	13.7448
Flavonoid-related upstream phenylpropanoid	CSE / caffeoylshikimate esterase	CSE	JXL7A0358	JXL7A0358	CSE	K18368	CSE; caffeoylshikimate esterase [EC:3.1.1.-]	3.47692	2.8209	5.29057	8.82508	6.8532	3.49003	3.8628	6.38944	-0.726043
Flavonoid-related upstream phenylpropanoid	CSE / caffeoylshikimate esterase	CSE	JXL11A0250	JXL11A0250	CSE	K18368	CSE; caffeoylshikimate esterase [EC:3.1.1.-]	14.2079	1.61575	3.7338	1.63958	1.16746	1.84204	6.51916	1.54969	2.0727
Flavonoid-related upstream phenylpropanoid	CSE / caffeoylshikimate esterase	CSE	JXL17A1107	JXL17A1107	CSE	K18368	CSE; caffeoylshikimate esterase [EC:3.1.1.-]	4.52123	4.48306	4.48319	2.28547	4.31898	3.09884	4.49583	3.23443	0.475075
Flavonoid-related upstream phenylpropanoid	CSE / caffeoylshikimate esterase	CSE	JXL10A0479	JXL10A0479	CSE	K18368	CSE; caffeoylshikimate esterase [EC:3.1.1.-]	0.776493	0.862805	1.26593	1.97847	0.890599	4.04699	0.968408	2.30535	-1.2513
Flavonoid-related upstream phenylpropanoid	CSE / caffeoylshikimate esterase	CSE	JXL4A0360	JXL4A0360	CSE	K18368	CSE; caffeoylshikimate esterase [EC:3.1.1.-]	7.06778	3.61609	16.6841	3.75666	27.3875	8.1588	9.12265	13.101	-0.522152
Flavonoid-related upstream phenylpropanoid	CSE / caffeoylshikimate esterase	CSE	JXL17A1182	JXL17A1182	CSE	K18368	CSE; caffeoylshikimate esterase [EC:3.1.1.-]	9.68834	14.2834	6.81566	19.3799	18.8144	10.8598	10.2625	16.3513	-0.672028
Flavonoid-related upstream phenylpropanoid	CSE / caffeoylshikimate esterase	CSE	JXL17A1183	JXL17A1183	CSE	K18368	CSE; caffeoylshikimate esterase [EC:3.1.1.-]	2.58475	2.88079	0.914518	7.01586	5.39933	4.87264	2.12669	5.76261	-1.43811
Flavonoid-related upstream phenylpropanoid	CSE / caffeoylshikimate esterase	CSE	JXL20A0463	JXL20A0463	CSE	K18368	CSE; caffeoylshikimate esterase [EC:3.1.1.-]	22.7757	10.1313	7.16723	12.053	10.044	23.3267	13.3581	15.1413	-0.180772
Flavonoid-related upstream phenylpropanoid	CSE / caffeoylshikimate esterase	CSE	JXL7A0359	JXL7A0359	CSE	K18368	CSE; caffeoylshikimate esterase [EC:3.1.1.-]	2.94006	2.56015	6.9844	6.99664	5.24121	3.67758	4.16154	5.30514	-0.350274
Flavonoid-related upstream phenylpropanoid	CSE / caffeoylshikimate esterase	CSE	JXL12A0086	JXL12A0086	CSE	K18368	CSE; caffeoylshikimate esterase [EC:3.1.1.-]	23.9951	13.0882	26.0487	22.1457	47.3005	25.0862	21.044	31.5108	-0.582437
Flavonoid-related upstream phenylpropanoid	CSE / caffeoylshikimate esterase	CSE	JXL17A0926	JXL17A0926	CSE	K18368	CSE; caffeoylshikimate esterase [EC:3.1.1.-]	10.4998	4.83883	3.18064	8.35625	9.88286	10.5917	6.17311	9.61028	-0.638582
Flavonoid-related upstream phenylpropanoid	CSE / caffeoylshikimate esterase	CSE	JXL15A1494	JXL15A1494	CSE	K18368	CSE; caffeoylshikimate esterase [EC:3.1.1.-]	20.5259	22.3598	13.3427	15.4183	19.3752	16.8158	18.7428	17.2031	0.123666
Terpenoid downstream/related biosynthesis	PLPP6 / presqualene diphosphate phosphatase	PLPP6	JXL19A1056	JXL19A1056	PLPP6	K22904	PLPP6; presqualene diphosphate phosphatase [EC:3.1.3.-]	17.0493	15.6931	12.6479	13.6324	12.704	12.5237	15.1301	12.9534	0.224097
